# Supplementary material for: Dynamic kernel matching for non-conforming data: A case study of T cell receptor datasets
Source: PLoS One. 2023 Mar 7;18(3):e0265313. doi: 10.1371/journal.pone.0265313 (PMC9990938; doi:10.1371/journal.pone.0265313)
Supplement: S1 Data — (ZIP) [file pone.0265313.s009.zip]

Archive with 208 entries (179 files):
- source code/aminoacid-representation/
- source code/aminoacid-representation/aminoacids_onehot.csv
- source code/aminoacid-representation/atchley_factors.csv
- source code/aminoacid-representation/atchley_factors_2nd,normalized.csv
- source code/aminoacid-representation/atchley_factors_2nd,normalized.py
- source code/aminoacid-representation/atchley_factors_normalized.csv
- source code/aminoacid-representation/atchley_factors_normalized.py
- source code/aminoacid-representation/README.md
- source code/antigen-classification-problem/
- source code/antigen-classification-problem/dataset/
- source code/antigen-classification-problem/dataset/database.h5
- source code/antigen-classification-problem/dataset/dataplumbing.py
- source code/antigen-classification-problem/dataset/downloads/
- source code/antigen-classification-problem/dataset/downloads/download.sh
- source code/antigen-classification-problem/dataset/insert_10xgenomics.out
- source code/antigen-classification-problem/dataset/insert_10xgenomics.py
- source code/antigen-classification-problem/dataset/README.md
- source code/antigen-classification-problem/model/
- source code/antigen-classification-problem/model/Alignment.py
- source code/antigen-classification-problem/model/alignment_score.py
- source code/antigen-classification-problem/model/analysis/
- source code/antigen-classification-problem/model/analysis/alanine_scan.py
- source code/antigen-classification-problem/model/analysis/alignment.py
- source code/antigen-classification-problem/model/analysis/README.md
- source code/antigen-classification-problem/model/analysis/similarity_table.py
- source code/antigen-classification-problem/model/bin/
- source code/antigen-classification-problem/model/bin/checkpoint
- source code/antigen-classification-problem/model/bin/model.data-00000-of-00002
- source code/antigen-classification-problem/model/bin/model.data-00001-of-00002
- source code/antigen-classification-problem/model/bin/model.index
- source code/antigen-classification-problem/model/bin/model_ps_test.npy
- source code/antigen-classification-problem/model/bin/model_ps_train.npy
- source code/antigen-classification-problem/model/bin/model_ps_val.npy
- source code/antigen-classification-problem/model/bin/model_ws_test.npy
- source code/antigen-classification-problem/model/bin/model_ws_train.npy
- source code/antigen-classification-problem/model/bin/model_ws_val.npy
- source code/antigen-classification-problem/model/bin/model_ys_test.npy
- source code/antigen-classification-problem/model/bin/model_ys_train.npy
- source code/antigen-classification-problem/model/bin/model_ys_val.npy
- source code/antigen-classification-problem/model/comparisons/
- source code/antigen-classification-problem/model/comparisons/cnn/
- source code/antigen-classification-problem/model/comparisons/cnn/GlobalPool.py
- source code/antigen-classification-problem/model/comparisons/cnn/MaskCopy.py
- source code/antigen-classification-problem/model/comparisons/cnn/model.py
- source code/antigen-classification-problem/model/comparisons/cnn/README.md
- source code/antigen-classification-problem/model/comparisons/cnn-shallow/
- source code/antigen-classification-problem/model/comparisons/cnn-shallow/GlobalPool.py
- source code/antigen-classification-problem/model/comparisons/cnn-shallow/MaskCopy.py
- source code/antigen-classification-problem/model/comparisons/cnn-shallow/model.py
- source code/antigen-classification-problem/model/comparisons/cnn-shallow/README.md
- source code/antigen-classification-problem/model/comparisons/dkm-kmer/
- source code/antigen-classification-problem/model/comparisons/dkm-kmer/KMer.py
- source code/antigen-classification-problem/model/comparisons/dkm-kmer/model.py
- source code/antigen-classification-problem/model/comparisons/dkm-kmer/README.md
- source code/antigen-classification-problem/model/comparisons/dnn-handcrafted-early-stopping/
- source code/antigen-classification-problem/model/comparisons/dnn-handcrafted-early-stopping/dataset.py
- source code/antigen-classification-problem/model/comparisons/dnn-handcrafted-early-stopping/README.md
- source code/antigen-classification-problem/model/comparisons/dnn-handcrafted-early-stopping/train_val_test.py
- source code/antigen-classification-problem/model/comparisons/gru/
- source code/antigen-classification-problem/model/comparisons/gru/model.py
- source code/antigen-classification-problem/model/comparisons/gru/README.md
- source code/antigen-classification-problem/model/comparisons/lstm/
- source code/antigen-classification-problem/model/comparisons/lstm/model.py
- source code/antigen-classification-problem/model/comparisons/lstm/README.md
- source code/antigen-classification-problem/model/comparisons/mr-handcrafter-early-stopping/
- source code/antigen-classification-problem/model/comparisons/mr-handcrafter-early-stopping/dataset.py
- source code/antigen-classification-problem/model/comparisons/mr-handcrafter-early-stopping/README.md
- source code/antigen-classification-problem/model/comparisons/mr-handcrafter-early-stopping/train_val_test.py
- source code/antigen-classification-problem/model/comparisons/nn-tcrdist3/
- source code/antigen-classification-problem/model/comparisons/nn-tcrdist3/dataset.py
- source code/antigen-classification-problem/model/comparisons/nn-tcrdist3/dump.py
- source code/antigen-classification-problem/model/comparisons/nn-tcrdist3/README.md
- source code/antigen-classification-problem/model/comparisons/nn-tcrdist3/train_val_test.py
- source code/antigen-classification-problem/model/comparisons/rf-handcrafted/
- source code/antigen-classification-problem/model/comparisons/rf-handcrafted/dataset.py
- source code/antigen-classification-problem/model/comparisons/rf-handcrafted/README.md
- source code/antigen-classification-problem/model/comparisons/rf-handcrafted/train_test.py
- source code/antigen-classification-problem/model/cutoff_finder.py
- source code/antigen-classification-problem/model/cutoff_test.py
- source code/antigen-classification-problem/model/dataset.py
- source code/antigen-classification-problem/model/dump_model.py
- source code/antigen-classification-problem/model/Length.py
- source code/antigen-classification-problem/model/metrics.py
- source code/antigen-classification-problem/model/model.py
- source code/antigen-classification-problem/model/NormalizeInitialization.py
- source code/antigen-classification-problem/model/README.md
- source code/antigen-classification-problem/model/simplified-codebase/
- source code/antigen-classification-problem/model/simplified-codebase/model.py
- source code/antigen-classification-problem/model/simplified-codebase/README.md
- source code/antigen-classification-problem/model/simplified-codebase/test.py
- source code/antigen-classification-problem/model/simplified-codebase/train_val.py
- source code/antigen-classification-problem/model/test.py
- source code/antigen-classification-problem/model/train_val.py
- source code/artwork/
- source code/artwork/antigen-classification-model.pdf
- source code/artwork/antigen-classification-model.png
- source code/artwork/antigen-classification-model.pptx
- source code/artwork/data.pdf
- source code/artwork/data.png
- source code/artwork/data.pptx
- source code/artwork/many-fits.pdf
- source code/artwork/many-fits.png
- source code/artwork/many-fits.pptx
- source code/artwork/repertoire-classification-model.pdf
- source code/artwork/repertoire-classification-model.png
- source code/artwork/repertoire-classification-model.pptx
- source code/LICENSE
- source code/README.md
- source code/repertoire-classification-problem/
- source code/repertoire-classification-problem/dataset/
- source code/repertoire-classification-problem/dataset/dataplumbing.py
- source code/repertoire-classification-problem/dataset/downloads/
- source code/repertoire-classification-problem/dataset/downloads/SampleOverview_08-19-2017_12-59-19_PM.tsv
- source code/repertoire-classification-problem/dataset/insert_cmv.py
- source code/repertoire-classification-problem/dataset/README.md
- source code/repertoire-classification-problem/model/
- source code/repertoire-classification-problem/model/Abundance.py
- source code/repertoire-classification-problem/model/Aggregate.py
- source code/repertoire-classification-problem/model/Alignment.py
- source code/repertoire-classification-problem/model/alignment_score.py
- source code/repertoire-classification-problem/model/analysis/
- source code/repertoire-classification-problem/model/analysis/alignment.py
- source code/repertoire-classification-problem/model/analysis/README.md
- source code/repertoire-classification-problem/model/analysis/score_antigen-specific-receptors.py
- source code/repertoire-classification-problem/model/analysis/similarity_table.py
- source code/repertoire-classification-problem/model/BatchExpand.py
- source code/repertoire-classification-problem/model/bin/
- source code/repertoire-classification-problem/model/bin/model_1.data-00000-of-00002
- source code/repertoire-classification-problem/model/bin/model_1.data-00001-of-00002
- source code/repertoire-classification-problem/model/bin/model_1.index
- source code/repertoire-classification-problem/model/bin/model_1_ps_train.csv
- source code/repertoire-classification-problem/model/bin/model_1_ps_val.csv
- source code/repertoire-classification-problem/model/bin/model_2.data-00000-of-00002
- source code/repertoire-classification-problem/model/bin/model_2.data-00001-of-00002
- source code/repertoire-classification-problem/model/bin/model_2.index
- source code/repertoire-classification-problem/model/bin/model_2_ps_train.csv
- source code/repertoire-classification-problem/model/bin/model_2_ps_val.csv
- source code/repertoire-classification-problem/model/bin/model_3.data-00000-of-00002
- source code/repertoire-classification-problem/model/bin/model_3.data-00001-of-00002
- source code/repertoire-classification-problem/model/bin/model_3.index
- source code/repertoire-classification-problem/model/bin/model_3_ps_train.csv
- source code/repertoire-classification-problem/model/bin/model_3_ps_val.csv
- source code/repertoire-classification-problem/model/bin/model_4.data-00000-of-00002
- source code/repertoire-classification-problem/model/bin/model_4.data-00001-of-00002
- source code/repertoire-classification-problem/model/bin/model_4.index
- source code/repertoire-classification-problem/model/bin/model_4_ps_train.csv
- source code/repertoire-classification-problem/model/bin/model_4_ps_val.csv
- source code/repertoire-classification-problem/model/bin/model_5.data-00000-of-00002
- source code/repertoire-classification-problem/model/bin/model_5.data-00001-of-00002
- source code/repertoire-classification-problem/model/bin/model_5.index
- source code/repertoire-classification-problem/model/bin/model_5_ps_train.csv
- source code/repertoire-classification-problem/model/bin/model_5_ps_val.csv
- source code/repertoire-classification-problem/model/bin/model_6.data-00000-of-00002
- source code/repertoire-classification-problem/model/bin/model_6.data-00001-of-00002
- source code/repertoire-classification-problem/model/bin/model_6.index
- source code/repertoire-classification-problem/model/bin/model_6_ps_train.csv
- source code/repertoire-classification-problem/model/bin/model_6_ps_val.csv
- source code/repertoire-classification-problem/model/bin/model_7.data-00000-of-00002
- source code/repertoire-classification-problem/model/bin/model_7.data-00001-of-00002
- source code/repertoire-classification-problem/model/bin/model_7.index
- source code/repertoire-classification-problem/model/bin/model_7_ps_train.csv
- source code/repertoire-classification-problem/model/bin/model_7_ps_val.csv
- source code/repertoire-classification-problem/model/bin/model_8.data-00000-of-00002
- source code/repertoire-classification-problem/model/bin/model_8.data-00001-of-00002
- source code/repertoire-classification-problem/model/bin/model_8.index
- source code/repertoire-classification-problem/model/bin/model_8_ps_test.csv
- source code/repertoire-classification-problem/model/bin/model_8_ps_train.csv
- source code/repertoire-classification-problem/model/bin/model_8_ps_val.csv
- source code/repertoire-classification-problem/model/bin/test_8.out
- source code/repertoire-classification-problem/model/bin/train_val_1.out
- source code/repertoire-classification-problem/model/bin/train_val_2.out
- source code/repertoire-classification-problem/model/bin/train_val_3.out
- source code/repertoire-classification-problem/model/bin/train_val_4.out
- source code/repertoire-classification-problem/model/bin/train_val_5.out
- source code/repertoire-classification-problem/model/bin/train_val_6.out
- source code/repertoire-classification-problem/model/bin/train_val_7.out
- source code/repertoire-classification-problem/model/bin/train_val_8.out
- source code/repertoire-classification-problem/model/comparisons/
- source code/repertoire-classification-problem/model/comparisons/dkm-1sequence-32steps/
- source code/repertoire-classification-problem/model/comparisons/dkm-1sequence-32steps/BatchExpand.py
- source code/repertoire-classification-problem/model/comparisons/dkm-1sequence-32steps/GlobalPool.py
- source code/repertoire-classification-problem/model/comparisons/dkm-1sequence-32steps/MaskCopy.py
- source code/repertoire-classification-problem/model/comparisons/dkm-1sequence-32steps/model.py
- source code/repertoire-classification-problem/model/comparisons/dkm-1sequence-32steps/README.md
- source code/repertoire-classification-problem/model/comparisons/dkm-1sequence-32steps/train_val.py
- source code/repertoire-classification-problem/model/comparisons/dkm-2sequences-8steps/
- source code/repertoire-classification-problem/model/comparisons/dkm-2sequences-8steps/model.py
- source code/repertoire-classification-problem/model/comparisons/dkm-2sequences-8steps/README.md
- source code/repertoire-classification-problem/model/comparisons/dkm-2sequences-8steps/train_val.py
- source code/repertoire-classification-problem/model/comparisons/max-snippet-model/
- source code/repertoire-classification-problem/model/comparisons/max-snippet-model/BatchExpand.py
- source code/repertoire-classification-problem/model/comparisons/max-snippet-model/GlobalPool.py
- source code/repertoire-classification-problem/model/comparisons/max-snippet-model/MaskCopy.py
- source code/repertoire-classification-problem/model/comparisons/max-snippet-model/model.py
- source code/repertoire-classification-problem/model/comparisons/max-snippet-model/README.md
- source code/repertoire-classification-problem/model/comparisons/max-snippet-model/train_val.py
- source code/repertoire-classification-problem/model/cutoff_finder.py
- source code/repertoire-classification-problem/model/cutoff_test.py
- source code/repertoire-classification-problem/model/dataset.py
- source code/repertoire-classification-problem/model/dump_model.py
- source code/repertoire-classification-problem/model/find_bestfit.py
- source code/repertoire-classification-problem/model/FullFlatten.py
- source code/repertoire-classification-problem/model/Length.py
- source code/repertoire-classification-problem/model/model.py
- source code/repertoire-classification-problem/model/NormalizeInitialization.py
- source code/repertoire-classification-problem/model/README.md
- source code/repertoire-classification-problem/model/test.py
- source code/repertoire-classification-problem/model/train_val.py
