# Supplementary material for: Dynamic kernel matching for non-conforming data: A case study of T cell receptor datasets
Source: PLoS One. 2023 Mar 7;18(3):e0265313. doi: 10.1371/journal.pone.0265313 (PMC9990938; doi:10.1371/journal.pone.0265313)
Supplement: S1 Data — (ZIP) [file pone.0265313.s009.zip › source code/aminoacid-representation/aminoacids_onehot.csv]

A	1	0	0	0	0	0	0	0	0	0	0	0	0	0	0	0	0	0	0	0
C	0	1	0	0	0	0	0	0	0	0	0	0	0	0	0	0	0	0	0	0
D	0	0	1	0	0	0	0	0	0	0	0	0	0	0	0	0	0	0	0	0
E	0	0	0	1	0	0	0	0	0	0	0	0	0	0	0	0	0	0	0	0
F	0	0	0	0	1	0	0	0	0	0	0	0	0	0	0	0	0	0	0	0
G	0	0	0	0	0	1	0	0	0	0	0	0	0	0	0	0	0	0	0	0
H	0	0	0	0	0	0	1	0	0	0	0	0	0	0	0	0	0	0	0	0
I	0	0	0	0	0	0	0	1	0	0	0	0	0	0	0	0	0	0	0	0
K	0	0	0	0	0	0	0	0	1	0	0	0	0	0	0	0	0	0	0	0
L	0	0	0	0	0	0	0	0	0	1	0	0	0	0	0	0	0	0	0	0
M	0	0	0	0	0	0	0	0	0	0	1	0	0	0	0	0	0	0	0	0
N	0	0	0	0	0	0	0	0	0	0	0	1	0	0	0	0	0	0	0	0
P	0	0	0	0	0	0	0	0	0	0	0	0	1	0	0	0	0	0	0	0
Q	0	0	0	0	0	0	0	0	0	0	0	0	0	1	0	0	0	0	0	0
R	0	0	0	0	0	0	0	0	0	0	0	0	0	0	1	0	0	0	0	0
S	0	0	0	0	0	0	0	0	0	0	0	0	0	0	0	1	0	0	0	0
T	0	0	0	0	0	0	0	0	0	0	0	0	0	0	0	0	1	0	0	0
V	0	0	0	0	0	0	0	0	0	0	0	0	0	0	0	0	0	1	0	0
W	0	0	0	0	0	0	0	0	0	0	0	0	0	0	0	0	0	0	1	0
Y	0	0	0	0	0	0	0	0	0	0	0	0	0	0	0	0	0	0	0	1
