# Supplementary material for: Dynamic kernel matching for non-conforming data: A case study of T cell receptor datasets
Source: PLoS One. 2023 Mar 7;18(3):e0265313. doi: 10.1371/journal.pone.0265313 (PMC9990938; doi:10.1371/journal.pone.0265313)
Supplement: S1 Data — (ZIP) [file pone.0265313.s009.zip › source code/aminoacid-representation/atchley_factors.csv]

A	-0.591	-1.302	-0.733	1.570	-0.146
C	-1.343	0.465	-0.862	-1.020	-0.255
D	1.050	0.302	-3.656	-0.259	-3.242
E	1.357	-1.453	1.477	0.113	-0.837
F	-1.006	-0.590	1.891	-0.397	0.412
G	-0.384	1.652	1.330	1.045	2.064
H	0.336	-0.417	-1.673	-1.474	-0.078
I	-1.239	-0.547	2.131	0.393	0.816
K	1.831	-0.561	0.533	-0.277	1.648
L	-1.019	-0.987	-1.505	1.266	-0.912
M	-0.663	-1.524	2.219	-1.005	1.212
N	0.945	0.828	1.299	-0.169	0.933
P	0.189	2.081	-1.628	0.421	-1.392
Q	0.931	-0.179	-3.005	-0.503	-1.853
R	1.538	-0.055	1.502	0.440	2.897
S	-0.228	1.399	-4.760	0.670	-2.647
T	-0.032	0.326	2.213	0.908	1.313
V	-1.337	-0.279	-0.544	1.242	-1.262
W	-0.595	0.009	0.672	-2.128	-0.184
Y	0.260	0.830	3.097	-0.838	1.512
