# Supplementary material for: Dynamic kernel matching for non-conforming data: A case study of T cell receptor datasets
Source: PLoS One. 2023 Mar 7;18(3):e0265313. doi: 10.1371/journal.pone.0265313 (PMC9990938; doi:10.1371/journal.pone.0265313)
Supplement: S1 Data — (ZIP) [file pone.0265313.s009.zip › source code/aminoacid-representation/atchley_factors_2nd,normalized.csv]

A	-0.60384715	-1.3302325	-0.34452927	1.6302937	-0.093537085	-0.67982507	0.63798445	-0.7439548	1.4061437	-0.8331137
C	-1.3721942	0.4752217	-0.40517095	-1.0590004	-0.16339348	0.9446938	-0.6416902	-0.70557064	0.10324473	-0.81802493
D	1.0728248	0.3086744	-1.7186037	-0.2688256	-2.0777154	0.16151501	-0.74986356	1.6493399	-0.78698754	2.7878761
E	1.3864983	-1.4845185	0.6943706	0.117435955	-0.5363883	0.98691595	0.9979293	-0.43721715	-0.83666325	-0.598629
F	-1.0278684	-0.60273767	0.8889881	-0.41211617	0.26407644	0.060467638	-0.5275864	-0.17709687	-0.7041874	-0.78187495
G	-0.39234737	1.6880536	0.6252673	1.0851665	1.3228176	-0.9052622	1.5325577	-0.51419425	0.1504628	0.63015383
H	0.34330395	-0.42597276	-0.78641427	-1.5304055	-0.049956944	-0.9438654	-0.67832106	-0.32203946	1.1388648	-0.83837193
I	-1.2659333	-0.5588019	1.0018097	0.40817046	0.52299374	0.6447497	-0.56988895	0.0029788467	-0.7070776	-0.6106123
K	1.8708022	-0.5731065	0.25060523	-0.28751567	1.0562096	2.6748173	-0.55646735	-0.7911899	-0.77816314	0.09708404
L	-1.041151	-1.0083773	-0.7074391	1.3146391	-0.5844546	0.08987246	0.014114653	-0.42164078	0.61759573	-0.55334616
M	-0.6774123	-1.5570637	1.0431777	-1.0434253	0.776784	-0.578974	1.180813	0.07439137	0.07546277	-0.33337855
N	0.9655424	0.84612143	0.6106945	-0.17537521	0.5979773	-0.07246692	-0.23558111	-0.52939814	-0.8222193	-0.53997093
P	0.19310847	2.1263897	-0.7652602	0.4372439	-0.8920792	-1.0300694	2.9182057	-0.34975097	-0.68623126	-0.17157194
Q	0.95123804	-0.18279332	-1.4125749	-0.5221799	-1.187527	-0.10180363	-0.8010539	0.8403892	-0.6169311	0.34484282
R	1.571433	-0.05609477	0.7061229	0.4569723	1.8566744	1.5722146	-0.8261597	-0.42332366	-0.6712687	2.0567374
S	-0.23295625	1.4295478	-2.2375836	0.69579	-1.6963892	-1.0119036	0.8646752	3.3826518	-0.4377622	1.5782769
T	-0.032695606	0.3331967	1.0403571	0.94291425	0.8415133	-1.0688256	-0.73682266	0.069430515	-0.094258	-0.24534152
V	-1.3660636	-0.28496957	-0.2556822	1.289719	-0.80876416	0.9267324	-0.7614258	-0.7889798	0.56254184	-0.29067618
W	-0.6079341	0.009298024	0.3159478	-2.2094784	-0.11789069	-0.674526	-0.82870704	-0.7599433	3.2934797	-0.8287848
Y	0.26565185	0.8481649	1.455917	-0.87002295	0.96904933	-0.9944607	-0.23271199	0.9451168	-0.20604476	-0.05127333
