# Supplementary material for: Dynamic kernel matching for non-conforming data: A case study of T cell receptor datasets
Source: PLoS One. 2023 Mar 7;18(3):e0265313. doi: 10.1371/journal.pone.0265313 (PMC9990938; doi:10.1371/journal.pone.0265313)
Supplement: S1 Data — (ZIP) [file pone.0265313.s009.zip › source code/aminoacid-representation/atchley_factors_normalized.csv]

A	-0.60384715	-1.3302325	-0.34452927	1.6302937	-0.093537085
C	-1.3721942	0.4752217	-0.40517095	-1.0590004	-0.16339348
D	1.0728248	0.3086744	-1.7186037	-0.2688256	-2.0777154
E	1.3864983	-1.4845185	0.6943706	0.117435955	-0.5363883
F	-1.0278684	-0.60273767	0.8889881	-0.41211617	0.26407644
G	-0.39234737	1.6880536	0.6252673	1.0851665	1.3228176
H	0.34330395	-0.42597276	-0.78641427	-1.5304055	-0.049956944
I	-1.2659333	-0.5588019	1.0018097	0.40817046	0.52299374
K	1.8708022	-0.5731065	0.25060523	-0.28751567	1.0562096
L	-1.041151	-1.0083773	-0.7074391	1.3146391	-0.5844546
M	-0.6774123	-1.5570637	1.0431777	-1.0434253	0.776784
N	0.9655424	0.84612143	0.6106945	-0.17537521	0.5979773
P	0.19310847	2.1263897	-0.7652602	0.4372439	-0.8920792
Q	0.95123804	-0.18279332	-1.4125749	-0.5221799	-1.187527
R	1.571433	-0.05609477	0.7061229	0.4569723	1.8566744
S	-0.23295625	1.4295478	-2.2375836	0.69579	-1.6963892
T	-0.032695606	0.3331967	1.0403571	0.94291425	0.8415133
V	-1.3660636	-0.28496957	-0.2556822	1.289719	-0.80876416
W	-0.6079341	0.009298024	0.3159478	-2.2094784	-0.11789069
Y	0.26565185	0.8481649	1.455917	-0.87002295	0.96904933
