# Supplementary material for: Dynamic kernel matching for non-conforming data: A case study of T cell receptor datasets
Source: PLoS One. 2023 Mar 7;18(3):e0265313. doi: 10.1371/journal.pone.0265313 (PMC9990938; doi:10.1371/journal.pone.0265313)
Supplement: S1 Data — (ZIP) [file pone.0265313.s009.zip › source code/antigen-classification-problem/dataset/downloads/download.sh]

# https://support.10xgenomics.com/single-cell-vdj/datasets/3.0.2/vdj_v1_hs_aggregated_donor1
wget http://cf.10xgenomics.com/samples/cell-vdj/3.0.2/vdj_v1_hs_aggregated_donor1/vdj_v1_hs_aggregated_donor1_binarized_matrix.csv
wget http://cf.10xgenomics.com/samples/cell-vdj/3.0.2/vdj_v1_hs_aggregated_donor1/vdj_v1_hs_aggregated_donor1_filtered_feature_bc_matrix.h5
wget http://cf.10xgenomics.com/samples/cell-vdj/3.0.2/vdj_v1_hs_aggregated_donor1/vdj_v1_hs_aggregated_donor1_filtered_feature_bc_matrix.tar.gz
wget http://cf.10xgenomics.com/samples/cell-vdj/3.0.2/vdj_v1_hs_aggregated_donor1/vdj_v1_hs_aggregated_donor1_gex_web_summary.html
wget http://cf.10xgenomics.com/samples/cell-vdj/3.0.2/vdj_v1_hs_aggregated_donor1/vdj_v1_hs_aggregated_donor1_cloupe.cloupe
wget http://cf.10xgenomics.com/samples/cell-vdj/3.0.2/vdj_v1_hs_aggregated_donor1/vdj_v1_hs_aggregated_donor1_all_contig_annotations.csv
wget http://cf.10xgenomics.com/samples/cell-vdj/3.0.2/vdj_v1_hs_aggregated_donor1/vdj_v1_hs_aggregated_donor1_all_contig_annotations.json
wget http://cf.10xgenomics.com/samples/cell-vdj/3.0.2/vdj_v1_hs_aggregated_donor1/vdj_v1_hs_aggregated_donor1_clonotypes.csv
wget http://cf.10xgenomics.com/samples/cell-vdj/3.0.2/vdj_v1_hs_aggregated_donor1/vdj_v1_hs_aggregated_donor1_consensus_annotations.csv
wget http://cf.10xgenomics.com/samples/cell-vdj/3.0.2/vdj_v1_hs_aggregated_donor1/vdj_v1_hs_aggregated_donor1_consensus_annotations.json
wget http://cf.10xgenomics.com/samples/cell-vdj/3.0.2/vdj_v1_hs_aggregated_donor1/vdj_v1_hs_aggregated_donor1_vdj_web_summary.html
wget http://cf.10xgenomics.com/samples/cell-vdj/3.0.2/vdj_v1_hs_aggregated_donor1/vdj_v1_hs_aggregated_donor1_vloupe.vloupe

# https://support.10xgenomics.com/single-cell-vdj/datasets/3.0.2/vdj_v1_hs_aggregated_donor2
wget http://cf.10xgenomics.com/samples/cell-vdj/3.0.2/vdj_v1_hs_aggregated_donor2/vdj_v1_hs_aggregated_donor2_binarized_matrix.csv
wget http://cf.10xgenomics.com/samples/cell-vdj/3.0.2/vdj_v1_hs_aggregated_donor2/vdj_v1_hs_aggregated_donor2_filtered_feature_bc_matrix.h5
wget http://cf.10xgenomics.com/samples/cell-vdj/3.0.2/vdj_v1_hs_aggregated_donor2/vdj_v1_hs_aggregated_donor2_filtered_feature_bc_matrix.tar.gz
wget http://cf.10xgenomics.com/samples/cell-vdj/3.0.2/vdj_v1_hs_aggregated_donor2/vdj_v1_hs_aggregated_donor2_gex_web_summary.html
wget http://cf.10xgenomics.com/samples/cell-vdj/3.0.2/vdj_v1_hs_aggregated_donor2/vdj_v1_hs_aggregated_donor2_cloupe.cloupe
wget http://cf.10xgenomics.com/samples/cell-vdj/3.0.2/vdj_v1_hs_aggregated_donor2/vdj_v1_hs_aggregated_donor2_all_contig_annotations.csv
wget http://cf.10xgenomics.com/samples/cell-vdj/3.0.2/vdj_v1_hs_aggregated_donor2/vdj_v1_hs_aggregated_donor2_all_contig_annotations.json
wget http://cf.10xgenomics.com/samples/cell-vdj/3.0.2/vdj_v1_hs_aggregated_donor2/vdj_v1_hs_aggregated_donor2_clonotypes.csv
wget http://cf.10xgenomics.com/samples/cell-vdj/3.0.2/vdj_v1_hs_aggregated_donor2/vdj_v1_hs_aggregated_donor2_consensus_annotations.csv
wget http://cf.10xgenomics.com/samples/cell-vdj/3.0.2/vdj_v1_hs_aggregated_donor2/vdj_v1_hs_aggregated_donor2_consensus_annotations.json
wget http://cf.10xgenomics.com/samples/cell-vdj/3.0.2/vdj_v1_hs_aggregated_donor2/vdj_v1_hs_aggregated_donor2_vdj_web_summary.html
wget http://cf.10xgenomics.com/samples/cell-vdj/3.0.2/vdj_v1_hs_aggregated_donor2/vdj_v1_hs_aggregated_donor2_vloupe.vloupe

# https://support.10xgenomics.com/single-cell-vdj/datasets/3.0.2/vdj_v1_hs_aggregated_donor3
wget http://cf.10xgenomics.com/samples/cell-vdj/3.0.2/vdj_v1_hs_aggregated_donor3/vdj_v1_hs_aggregated_donor3_binarized_matrix.csv
wget http://cf.10xgenomics.com/samples/cell-vdj/3.0.2/vdj_v1_hs_aggregated_donor3/vdj_v1_hs_aggregated_donor3_filtered_feature_bc_matrix.h5
wget http://cf.10xgenomics.com/samples/cell-vdj/3.0.2/vdj_v1_hs_aggregated_donor3/vdj_v1_hs_aggregated_donor3_filtered_feature_bc_matrix.tar.gz
wget http://cf.10xgenomics.com/samples/cell-vdj/3.0.2/vdj_v1_hs_aggregated_donor3/vdj_v1_hs_aggregated_donor3_gex_web_summary.html
wget http://cf.10xgenomics.com/samples/cell-vdj/3.0.2/vdj_v1_hs_aggregated_donor3/vdj_v1_hs_aggregated_donor3_cloupe.cloupe
wget http://cf.10xgenomics.com/samples/cell-vdj/3.0.2/vdj_v1_hs_aggregated_donor3/vdj_v1_hs_aggregated_donor3_all_contig_annotations.csv
wget http://cf.10xgenomics.com/samples/cell-vdj/3.0.2/vdj_v1_hs_aggregated_donor3/vdj_v1_hs_aggregated_donor3_all_contig_annotations.json
wget http://cf.10xgenomics.com/samples/cell-vdj/3.0.2/vdj_v1_hs_aggregated_donor3/vdj_v1_hs_aggregated_donor3_clonotypes.csv
wget http://cf.10xgenomics.com/samples/cell-vdj/3.0.2/vdj_v1_hs_aggregated_donor3/vdj_v1_hs_aggregated_donor3_consensus_annotations.csv
wget http://cf.10xgenomics.com/samples/cell-vdj/3.0.2/vdj_v1_hs_aggregated_donor3/vdj_v1_hs_aggregated_donor3_consensus_annotations.json
wget http://cf.10xgenomics.com/samples/cell-vdj/3.0.2/vdj_v1_hs_aggregated_donor3/vdj_v1_hs_aggregated_donor3_vdj_web_summary.html
wget http://cf.10xgenomics.com/samples/cell-vdj/3.0.2/vdj_v1_hs_aggregated_donor3/vdj_v1_hs_aggregated_donor3_vloupe.vloupe

# https://support.10xgenomics.com/single-cell-vdj/datasets/3.0.2/vdj_v1_hs_aggregated_donor4
wget http://cf.10xgenomics.com/samples/cell-vdj/3.0.2/vdj_v1_hs_aggregated_donor4/vdj_v1_hs_aggregated_donor4_binarized_matrix.csv
wget http://cf.10xgenomics.com/samples/cell-vdj/3.0.2/vdj_v1_hs_aggregated_donor4/vdj_v1_hs_aggregated_donor4_filtered_feature_bc_matrix.h5
wget http://cf.10xgenomics.com/samples/cell-vdj/3.0.2/vdj_v1_hs_aggregated_donor4/vdj_v1_hs_aggregated_donor4_filtered_feature_bc_matrix.tar.gz
wget http://cf.10xgenomics.com/samples/cell-vdj/3.0.2/vdj_v1_hs_aggregated_donor4/vdj_v1_hs_aggregated_donor4_gex_web_summary.html
wget http://cf.10xgenomics.com/samples/cell-vdj/3.0.2/vdj_v1_hs_aggregated_donor4/vdj_v1_hs_aggregated_donor4_cloupe.cloupe
wget http://cf.10xgenomics.com/samples/cell-vdj/3.0.2/vdj_v1_hs_aggregated_donor4/vdj_v1_hs_aggregated_donor4_all_contig_annotations.csv
wget http://cf.10xgenomics.com/samples/cell-vdj/3.0.2/vdj_v1_hs_aggregated_donor4/vdj_v1_hs_aggregated_donor4_all_contig_annotations.json
wget http://cf.10xgenomics.com/samples/cell-vdj/3.0.2/vdj_v1_hs_aggregated_donor4/vdj_v1_hs_aggregated_donor4_clonotypes.csv
wget http://cf.10xgenomics.com/samples/cell-vdj/3.0.2/vdj_v1_hs_aggregated_donor4/vdj_v1_hs_aggregated_donor4_consensus_annotations.csv
wget http://cf.10xgenomics.com/samples/cell-vdj/3.0.2/vdj_v1_hs_aggregated_donor4/vdj_v1_hs_aggregated_donor4_consensus_annotations.json
wget http://cf.10xgenomics.com/samples/cell-vdj/3.0.2/vdj_v1_hs_aggregated_donor4/vdj_v1_hs_aggregated_donor4_vdj_web_summary.html
wget http://cf.10xgenomics.com/samples/cell-vdj/3.0.2/vdj_v1_hs_aggregated_donor4/vdj_v1_hs_aggregated_donor4_vloupe.vloupe
