# Supplementary material for: Dynamic kernel matching for non-conforming data: A case study of T cell receptor datasets
Source: PLoS One. 2023 Mar 7;18(3):e0265313. doi: 10.1371/journal.pone.0265313 (PMC9990938; doi:10.1371/journal.pone.0265313)
Supplement: S1 Data — (ZIP) [file pone.0265313.s009.zip › source code/antigen-classification-problem/dataset/insert_10xgenomics.out]

CATEGORY: A0101_VTEHDTLLY_IE-1_CMV_binder NUMBER: 0
CATEGORY: A0201_KTWGQYWQV_gp100_Cancer_binder NUMBER: 27
CATEGORY: A0201_ELAGIGILTV_MART-1_Cancer_binder NUMBER: 484
CATEGORY: A0201_CLLWSFQTSA_Tyrosinase_Cancer_binder NUMBER: 9
CATEGORY: A0201_IMDQVPFSV_gp100_Cancer_binder NUMBER: 29
CATEGORY: A0201_SLLMWITQV_NY-ESO-1_Cancer_binder NUMBER: 7
CATEGORY: A0201_KVAELVHFL_MAGE-A3_Cancer_binder NUMBER: 0
CATEGORY: A0201_KVLEYVIKV_MAGE-A1_Cancer_binder NUMBER: 13
CATEGORY: A0201_CLLGTYTQDV_Kanamycin-B-dioxygenase_binder NUMBER: 3
CATEGORY: A0201_LLDFVRFMGV_EBNA-3B_EBV_binder NUMBER: 78
CATEGORY: A0201_LLMGTLGIVC_HPV-16E7_82-91_binder NUMBER: 0
CATEGORY: A0201_CLGGLLTMV_LMP-2A_EBV_binder NUMBER: 0
CATEGORY: A0201_YLLEMLWRL_LMP1_EBV_binder NUMBER: 17
CATEGORY: A0201_FLYALALLL_LMP2A_EBV_binder NUMBER: 70
CATEGORY: A0201_GILGFVFTL_Flu-MP_Influenza_binder NUMBER: 3982
CATEGORY: A0201_GLCTLVAML_BMLF1_EBV_binder NUMBER: 499
CATEGORY: A0201_NLVPMVATV_pp65_CMV_binder NUMBER: 3
CATEGORY: A0201_ILKEPVHGV_RT_HIV_binder NUMBER: 4
CATEGORY: A0201_FLASKIGRLV_Ca2-indepen-Plip-A2_binder NUMBER: 52
CATEGORY: A2402_CYTWNQMNL_WT1-(235-243)236M_Y_binder NUMBER: 20
CATEGORY: A0201_RTLNAWVKV_Gag-protein_HIV_binder NUMBER: 61
CATEGORY: A0201_KLQCVDLHV_PSA146-154_binder NUMBER: 2
CATEGORY: A0201_LLFGYPVYV_HTLV-1_binder NUMBER: 64
CATEGORY: A0201_SLFNTVATL_Gag-protein_HIV_binder NUMBER: 7
CATEGORY: A0201_SLYNTVATLY_Gag-protein_HIV_binder NUMBER: 5
CATEGORY: A0201_SLFNTVATLY_Gag-protein_HIV_binder NUMBER: 48
CATEGORY: A0201_RMFPNAPYL_WT-1_binder NUMBER: 9
CATEGORY: A0201_YLNDHLEPWI_BCL-X_Cancer_binder NUMBER: 12
CATEGORY: A0201_MLDLQPETT_16E7_HPV_binder NUMBER: 18
CATEGORY: A0301_KLGGALQAK_IE-1_CMV_binder NUMBER: 27561
CATEGORY: A0301_RLRAEAQVK_EMNA-3A_EBV_binder NUMBER: 612
CATEGORY: A0301_RIAAWMATY_BCL-2L1_Cancer_binder NUMBER: 1
CATEGORY: A1101_IVTDFSVIK_EBNA-3B_EBV_binder NUMBER: 2563
CATEGORY: A1101_AVFDRKSDAK_EBNA-3B_EBV_binder NUMBER: 3505
CATEGORY: B3501_IPSINVHHY_pp65_CMV_binder NUMBER: 10
CATEGORY: A2402_AYAQKIFKI_IE-1_CMV_binder NUMBER: 48
CATEGORY: A2402_QYDPVAALF_pp65_CMV_binder NUMBER: 19
CATEGORY: B0702_QPRAPIRPI_EBNA-6_EBV_binder NUMBER: 6
CATEGORY: B0702_TPRVTGGGAM_pp65_CMV_binder NUMBER: 1
CATEGORY: B0702_RPPIFIRRL_EBNA-3A_EBV_binder NUMBER: 1
CATEGORY: B0702_RPHERNGFTVL_pp65_CMV_binder NUMBER: 1
CATEGORY: B0801_RAKFKQLL_BZLF1_EBV_binder NUMBER: 5598
CATEGORY: B0801_ELRRKMMYM_IE-1_CMV_binder NUMBER: 5
CATEGORY: B0801_FLRGRAYGL_EBNA-3A_EBV_binder NUMBER: 70
CATEGORY: A0101_SLEGGGLGY_NC_binder NUMBER: 0
CATEGORY: A0101_STEGGGLAY_NC_binder NUMBER: 0
CATEGORY: A0201_ALIAPVHAV_NC_binder NUMBER: 0
CATEGORY: A2402_AYSSAGASI_NC_binder NUMBER: 0
CATEGORY: B0702_GPAESAAGL_NC_binder NUMBER: 0
CATEGORY: NR(B0801)_AAKGRGAAL_NC_binder NUMBER: 0
