# Supplementary material for: Dynamic kernel matching for non-conforming data: A case study of T cell receptor datasets
Source: PLoS One. 2023 Mar 7;18(3):e0265313. doi: 10.1371/journal.pone.0265313 (PMC9990938; doi:10.1371/journal.pone.0265313)
Supplement: S1 Data — (ZIP) [file pone.0265313.s009.zip › source code/antigen-classification-problem/dataset/README.md]

## Antigen Classification Dataset

10x Genomics has published a dataset of sequenced T-cell receptors labelled by antigen that we refer to as the antigen classification dataset
[(link)](https://www.10xgenomics.com/resources/application-notes/a-new-way-of-exploring-immunity-linking-highly-multiplexed-antigen-recognition-to-immune-repertoire-and-phenotype/).
For each T-cell, the V-gene, CDR3 sequence, and J-gene for both the α- and β-chains of the T-cell provide features characterizing
the receptor. A multimer of barcoded pMHCs is sequenced with each T-cell to determine if any of the pMHCs interact with the T-cell
receptor, providing the labels. 

Samples have been built from this dataset and split into a training, validation, and test cohort. The samples are stored in a [HDF5 file](https://www.hdfgroup.org/downloads/hdfview/)
under
`database.h5`.

## Rebuilding the Dataset

The scripts to reconstruct the samples are provided in this folder. Because the last script randomly shuffles the samples, reconstructing the database will result in different splits of the data (i.e. the training, validation, and test cohorts will not necessarily be the same). Please note that your download may be blocked until you create an account with 10X Genomics.

```
cd downloads
sh download.sh
cd ../
python3 insert_10xgenomics.py > insert_10xgenomics.out
```
