# Supplementary material for: Dynamic kernel matching for non-conforming data: A case study of T cell receptor datasets
Source: PLoS One. 2023 Mar 7;18(3):e0265313. doi: 10.1371/journal.pone.0265313 (PMC9990938; doi:10.1371/journal.pone.0265313)
Supplement: S1 Data — (ZIP) [file pone.0265313.s009.zip › source code/antigen-classification-problem/model/comparisons/cnn/MaskCopy.py]

##########################################################################################
# Author: Jared L. Ostmeyer
# Date Started: 2020-05-04
# Purpose: Copy masks
##########################################################################################

from tensorflow.keras.layers import *

class MaskCopy(Layer):
  def __init__(self, trim_front=0, **kwargs):
    self.trim_front = trim_front
    super(__class__, self).__init__(**kwargs)
  def compute_mask(self, inputs, mask=None):
    return mask[1][:,self.trim_front:]
  def call(self, inputs, mask=None):
    return inputs[0]
