# Supplementary material for: Dynamic kernel matching for non-conforming data: A case study of T cell receptor datasets
Source: PLoS One. 2023 Mar 7;18(3):e0265313. doi: 10.1371/journal.pone.0265313 (PMC9990938; doi:10.1371/journal.pone.0265313)
Supplement: S1 Data — (ZIP) [file pone.0265313.s009.zip › source code/antigen-classification-problem/model/comparisons/cnn-shallow/README.md]

## Comparison of DKM to a Convolutional Network with Global Pooling

This folder contains a script for using a convolutional network with global pooling on the
antigen classification problem. The model presented here contains only one convolutional
layer before global pooling. The results can then be compared to DKM. To use this code,
simply move the python script into the parent directory, overwriting the DKM model.

```
mv model.py ../../
```

Then follow the README in parent folder. On the test cohort, we achieve a classification
accuracy of  62.14%.
