# Supplementary material for: Dynamic kernel matching for non-conforming data: A case study of T cell receptor datasets
Source: PLoS One. 2023 Mar 7;18(3):e0265313. doi: 10.1371/journal.pone.0265313 (PMC9990938; doi:10.1371/journal.pone.0265313)
Supplement: S1 Data — (ZIP) [file pone.0265313.s009.zip › source code/antigen-classification-problem/model/comparisons/dkm-kmer/README.md]

## Comparison of DKM to DKM using k-mers

This folder contains a script for using DKM with k-mers on the antigen classification problem. Rather than classify each TCR as a sequence of residues, residues are joined together into overlapping subsequences of length k to form a sequence of k-mers, and the sequence of k-mers is classified. The results can then be compared to DKM without k-mers. To use this code, simply move the python script into the parent directory, overwriting the original DKM model.

```
mv KMer.py ../../
mv model.py ../../
```

Then follow the README in parent folder. On the test cohort, we achieve a classification accuracy of 71.56%.
