# Supplementary material for: Dynamic kernel matching for non-conforming data: A case study of T cell receptor datasets
Source: PLoS One. 2023 Mar 7;18(3):e0265313. doi: 10.1371/journal.pone.0265313 (PMC9990938; doi:10.1371/journal.pone.0265313)
Supplement: S1 Data — (ZIP) [file pone.0265313.s009.zip › source code/antigen-classification-problem/model/comparisons/lstm/README.md]

## Comparison of DKM to a Long Short-Term Memory (LSTM) network

This folder contains a script for using a LSTM network on the antigen classification problem.
The results can then be compared to DKM. To use this code, simply move the python script into
the parent directory, overwriting the DKM model.

```
mv model.py ../../
```

Then follow the README in parent folder. On the test cohort, we achieve a classification
accuracy of 60.78%.
