# Supplementary material for: Dynamic kernel matching for non-conforming data: A case study of T cell receptor datasets
Source: PLoS One. 2023 Mar 7;18(3):e0265313. doi: 10.1371/journal.pone.0265313 (PMC9990938; doi:10.1371/journal.pone.0265313)
Supplement: S1 Data — (ZIP) [file pone.0265313.s009.zip › source code/repertoire-classification-problem/model/Abundance.py]

##########################################################################################
# Author: Jared L. Ostmeyer
# Date Started: 2018-12-30
# Purpose: Alignment layer for keras
##########################################################################################

from tensorflow.keras.layers import *
import tensorflow.keras.backend as K

class Abundance(Layer):
  def __init__(self, **kwargs):
    super(__class__, self).__init__(**kwargs)
  def compute_mask(self, inputs, mask=None):
    return mask
  def call(self, inputs, mask=None):
    inputs_expand = K.expand_dims(inputs, axis=1)
    outputs = K.log(inputs_expand)
    return outputs
