# Supplementary material for: Dynamic kernel matching for non-conforming data: A case study of T cell receptor datasets
Source: PLoS One. 2023 Mar 7;18(3):e0265313. doi: 10.1371/journal.pone.0265313 (PMC9990938; doi:10.1371/journal.pone.0265313)
Supplement: S1 Data — (ZIP) [file pone.0265313.s009.zip › source code/repertoire-classification-problem/model/analysis/README.md]

## Analysis

Run script to format the model's weights and bias terms and save the values as numpy arrays and CSV files.
```
cd ../
python3 dump_model.py --database  ../dataset/database.h5 --cohort Cohort_I --split samples_train --input bin/model_8 --index 2 --output analysis/model
cd -
```

Convert the weights into similarity scores for an alignment algorithm.
```
python3 similarity_table.py --input model --output similarity_table.csv
```

Score antigen specific T-cell receptors in the 10x Genomics dataset.
```
python3 score_antigen-specific-receptors.py
```
