# Supplementary material for: Dynamic kernel matching for non-conforming data: A case study of T cell receptor datasets
Source: PLoS One. 2023 Mar 7;18(3):e0265313. doi: 10.1371/journal.pone.0265313 (PMC9990938; doi:10.1371/journal.pone.0265313)
Supplement: S1 Data — (ZIP) [file pone.0265313.s009.zip › source code/repertoire-classification-problem/model/BatchExpand.py]

##########################################################################################
# Author: Jared L. Ostmeyer
# Date Started: 2018-12-30
# Purpose: Expand single feature to the shape of the batch
##########################################################################################

from tensorflow.keras.layers import *
import tensorflow.keras.backend as K

class BatchExpand(Layer):
  def __init__(self, **kwargs):
    super(__class__, self).__init__(**kwargs)
  def call(self, inputs, mask=None):
    x, y = inputs
    outputs = x*K.ones_like(y, dtype=x.dtype)
    return outputs
