# Supplementary material for: Dynamic kernel matching for non-conforming data: A case study of T cell receptor datasets
Source: PLoS One. 2023 Mar 7;18(3):e0265313. doi: 10.1371/journal.pone.0265313 (PMC9990938; doi:10.1371/journal.pone.0265313)
Supplement: S1 Data — (ZIP) [file pone.0265313.s009.zip › source code/repertoire-classification-problem/model/bin/model_1_ps_train.csv]

Sample	Weight	Label	Prediction_0	Prediction_1	Prediction_2	Prediction_3	Prediction_4	Prediction_5	Prediction_6	Prediction_7	Prediction_8	Prediction_9	Prediction_10	Prediction_11	Prediction_12	Prediction_13	Prediction_14	Prediction_15
HIP00110	0.002136752136752137	0.0	0.79471695	0.58466935	0.6421205	0.54821795	0.2910961	0.5682381	0.68758804	0.6675711	0.5859581	0.62973434	0.66853744	0.53919375	0.6169054	0.5308766	0.21298036	0.4966898
HIP00169	0.002136752136752137	0.0	0.5606953	0.57781255	0.68742824	0.6454244	0.63649404	0.4994736	0.48604393	0.60736626	0.49534473	0.46881488	0.41006717	0.63087976	0.45175034	0.7872565	0.5278078	0.4579728
HIP00594	0.0025	1.0	0.23680753	0.29231578	0.28165552	0.3397138	0.65517473	0.5814109	0.32081604	0.32754457	0.52089614	0.53077596	0.33499885	0.4632518	0.4167565	0.3297602	0.7499815	0.3161317
HIP00602	0.002136752136752137	0.0	0.5267136	0.73725665	0.55315065	0.6280991	0.54634976	0.42233106	0.60819334	0.50481045	0.49478874	0.51473624	0.5449087	0.55329466	0.49407125	0.6106484	0.48656243	0.524688
HIP00614	0.002136752136752137	0.0	0.29749888	0.33363226	0.26725817	0.4151361	0.7490214	0.3028153	0.44273353	0.37783876	0.30617732	0.5197774	0.43852633	0.26718774	0.3692587	0.26550704	0.5678412	0.34115845
HIP00640	0.002136752136752137	0.0	0.4986372	0.42777002	0.5845484	0.55652326	0.68611133	0.57713753	0.3499806	0.53767	0.3206414	0.4656605	0.39712322	0.51989084	0.43551618	0.73273665	0.48739964	0.22646615
HIP00710	0.002136752136752137	0.0	0.3278095	0.37924433	0.40562072	0.26391792	0.5765689	0.37359512	0.23113129	0.23987827	0.53461844	0.45508996	0.39712498	0.43831548	0.37876207	0.3727686	0.5027576	0.4446736
HIP00715	0.002136752136752137	0.0	0.4457206	0.48432007	0.523515	0.44775018	0.36088252	0.47029325	0.406157	0.5351602	0.36539084	0.3383415	0.4751608	0.4891293	0.43205288	0.4810189	0.473936	0.26014706
HIP00734	0.002136752136752137	0.0	0.3826053	0.3718568	0.39899033	0.4088881	0.49386552	0.50831497	0.5872515	0.40736604	0.426345	0.52993375	0.4715084	0.47940248	0.5055253	0.37322316	0.7788929	0.5277424
HIP00761	0.0025	1.0	0.68606186	0.42202273	0.3631292	0.5447551	0.52870524	0.40488732	0.6459317	0.54725665	0.43504125	0.5375125	0.6521144	0.45261267	0.57453907	0.44224074	0.52440786	0.48857245
HIP00769	0.002136752136752137	0.0	0.27892125	0.37454647	0.40608948	0.4109419	0.59279794	0.4186059	0.55587345	0.41275588	0.18143094	0.5331987	0.3302691	0.4693761	0.37179047	0.34778848	0.7451059	0.14157778
HIP00771	0.002136752136752137	0.0	0.43933088	0.3352263	0.47293064	0.33832896	0.5473825	0.3694937	0.47705007	0.37107202	0.33377743	0.5558217	0.41097465	0.4737114	0.42347047	0.3621744	0.3972131	0.22131896
HIP00773	0.002136752136752137	0.0	0.16891581	0.217513	0.22906801	0.21062145	0.78818405	0.21670374	0.15664032	0.23250183	0.030821413	0.62389463	0.13096586	0.24581379	0.19716737	0.16164902	0.85809743	0.06512427
HIP00775	0.0025	1.0	0.51398265	0.38462973	0.5871466	0.51896566	0.66150033	0.53260773	0.36429608	0.42452374	0.6073399	0.48794675	0.5322828	0.5521018	0.5731894	0.46563345	0.65206283	0.5241628
HIP00779	0.002136752136752137	0.0	0.28531313	0.3773131	0.37739712	0.3666647	0.48273623	0.27079505	0.38405627	0.38007015	0.3901065	0.4448186	0.50095755	0.3856044	0.4553572	0.29982874	0.6104252	0.40045804
HIP00805	0.002136752136752137	0.0	0.41512465	0.5288851	0.6775492	0.59019375	0.22042477	0.5530885	0.46213034	0.5468754	0.6657206	0.36421764	0.55507874	0.563203	0.55881375	0.5355902	0.35115892	0.58481705
HIP00813	0.0025	1.0	0.4645716	0.42445493	0.42117584	0.5930915	0.6859323	0.4132706	0.47079897	0.5853889	0.53888315	0.64972436	0.38046208	0.49734476	0.47075254	0.37497693	0.6006482	0.3726585
HIP00819	0.002136752136752137	0.0	0.4362489	0.36743551	0.27134472	0.42790213	0.5374436	0.42274445	0.3894177	0.46634537	0.27894846	0.5930363	0.36556298	0.32952031	0.4539045	0.33916423	0.6389508	0.48686114
HIP00822	0.002136752136752137	0.0	0.721588	0.5168829	0.55657476	0.51855826	0.6247614	0.5503383	0.77125984	0.5332315	0.31715947	0.5427039	0.63846487	0.40524018	0.6608112	0.69404817	0.48117977	0.4023605
HIP00825	0.002136752136752137	0.0	0.28661287	0.18330693	0.22433761	0.29128945	0.75846505	0.3179827	0.20573682	0.37165016	0.14825249	0.6798613	0.33111194	0.3138903	0.26728874	0.3237463	0.70238477	0.2762245
HIP00826	0.002136752136752137	0.0	0.52791214	0.41928542	0.4603103	0.5065894	0.5270887	0.44249678	0.51745075	0.3901104	0.5733188	0.5499767	0.4862953	0.5184356	0.48572925	0.6097772	0.60556644	0.6959251
HIP00838	0.0025	1.0	0.44712672	0.5100401	0.29027757	0.6128434	0.62578416	0.34401566	0.80455786	0.6063807	0.31513876	0.60447997	0.32994223	0.4076241	0.3681376	0.3433677	0.8057319	0.21457261
HIP00851	0.0025	1.0	0.442509	0.6466292	0.21826565	0.36007935	0.4796448	0.46454483	0.6311348	0.4046092	0.3999175	0.4527857	0.4464075	0.3672516	0.5409814	0.3769828	0.5046905	0.37885213
HIP00898	0.0025	1.0	0.3619207	0.5272566	0.37715814	0.31766713	0.47606626	0.527389	0.4842439	0.36392188	0.54879904	0.55898666	0.6383001	0.40191257	0.49239838	0.4484217	0.4469788	0.55096793
HIP00904	0.002136752136752137	0.0	0.60342216	0.47950298	0.49867928	0.5497658	0.5740424	0.55589736	0.47745153	0.70653	0.3759421	0.41771767	0.48904088	0.60438514	0.4688501	0.52822816	0.49866933	0.32710302
HIP00924	0.0025	1.0	0.564679	0.49897146	0.4240865	0.4908521	0.7174652	0.46286848	0.33333972	0.38086548	0.6834066	0.5031354	0.4298916	0.5946074	0.45291466	0.47997686	0.4528527	0.5213634
HIP00926	0.002136752136752137	0.0	0.40779847	0.4862625	0.3062392	0.36674726	0.57568914	0.3624813	0.32507557	0.60870755	0.23538199	0.57458496	0.3185931	0.31224048	0.33814633	0.3381071	0.67715955	0.25696176
HIP00971	0.0025	1.0	0.67365813	0.68406564	0.8550992	0.5419872	0.4440305	0.65974456	0.5644801	0.57184774	0.7567103	0.39583135	0.65540683	0.62079024	0.49265742	0.6095489	0.51059896	0.71282864
HIP00985	0.0025	1.0	0.6964362	0.6545408	0.5094659	0.5309071	0.33487913	0.58600265	0.77303755	0.6474488	0.6665599	0.3671061	0.58670425	0.63565046	0.520504	0.6825092	0.41784886	0.5529265
HIP00997	0.002136752136752137	0.0	0.3766609	0.41686323	0.52312136	0.5141284	0.7467421	0.45057946	0.33481288	0.5428063	0.29814363	0.57198364	0.31558037	0.37626696	0.3651505	0.5574515	0.67190266	0.33894825
HIP01022	0.002136752136752137	0.0	0.47822562	0.36498043	0.43905225	0.40767893	0.21919885	0.5627376	0.45392185	0.32776657	0.40203288	0.3875351	0.5548235	0.46485358	0.69349957	0.53608614	0.19324318	0.30812997
HIP01160	0.002136752136752137	0.0	0.34597784	0.33809674	0.36435512	0.5509521	0.4313358	0.3867064	0.48765644	0.4516002	0.34902415	0.5921039	0.50982195	0.4511688	0.5425219	0.3439731	0.58371794	0.42484778
HIP01161	0.002136752136752137	0.0	0.41517025	0.36417466	0.53021896	0.56200695	0.7059399	0.4071551	0.5778093	0.60405046	0.21521366	0.68253726	0.46281174	0.31674486	0.47141325	0.33061397	0.6362587	0.20308125
HIP01206	0.002136752136752137	0.0	0.64332604	0.50811815	0.50921667	0.49984384	0.4264153	0.55320406	0.45720682	0.34839177	0.518968	0.47656205	0.5817837	0.6364293	0.6075069	0.61285114	0.75021195	0.43439654
HIP01219	0.0025	1.0	0.5099613	0.5891209	0.5651428	0.56621903	0.7172264	0.4066316	0.79666185	0.5689968	0.6666477	0.516845	0.49658415	0.50613356	0.53661674	0.474599	0.38250345	0.6865518
HIP01220	0.0025	1.0	0.7317184	0.602029	0.6479665	0.63332134	0.42569685	0.5237581	0.6796324	0.68480974	0.7670238	0.48934808	0.6164504	0.61023784	0.5425818	0.5063296	0.47966343	0.55849385
HIP01223	0.0025	1.0	0.45795134	0.4796032	0.3645702	0.67271066	0.68563443	0.40171164	0.36515468	0.5036373	0.6205345	0.6081971	0.33499694	0.4129329	0.46839654	0.42896032	0.5135627	0.55914545
HIP01232	0.0025	1.0	0.7335689	0.6706986	0.5553489	0.8136217	0.28032285	0.5769319	0.6145072	0.7658096	0.6308276	0.47792795	0.6576375	0.6100097	0.6498102	0.62181866	0.34020954	0.8159087
HIP01253	0.002136752136752137	0.0	0.75983036	0.5346043	0.50345105	0.56595683	0.4753884	0.6820764	0.6193387	0.5865594	0.51625794	0.4700255	0.53869164	0.57319444	0.5132803	0.49837106	0.51241046	0.36695385
HIP01313	0.002136752136752137	0.0	0.44146407	0.4949368	0.39467543	0.5341253	0.6106818	0.42397213	0.37293082	0.5369355	0.35619536	0.48935124	0.37606806	0.53843045	0.3399449	0.4518977	0.45862567	0.26188865
HIP01359	0.002136752136752137	0.0	0.5435775	0.5162678	0.57766974	0.31521815	0.41614527	0.45203274	0.34091997	0.33323693	0.32384348	0.49780357	0.39478827	0.3933411	0.4334388	0.4577396	0.4433265	0.23012888
HIP01391	0.002136752136752137	0.0	0.5719977	0.53644013	0.41099423	0.4857686	0.40198782	0.5216961	0.45251095	0.6486854	0.43935332	0.5239451	0.55355483	0.35382003	0.525046	0.47597292	0.41081625	0.40496522
HIP01392	0.002136752136752137	0.0	0.65395653	0.5685156	0.79636323	0.64582294	0.54855686	0.7056132	0.6121285	0.56101537	0.39572734	0.55811447	0.5095584	0.5940205	0.48890764	0.7909275	0.7248432	0.3721615
HIP01470	0.0025	1.0	0.48603764	0.40485066	0.4610664	0.6220467	0.64993376	0.47584113	0.5218285	0.5022855	0.37203914	0.55178136	0.458211	0.45929527	0.4235223	0.38708144	0.5188714	0.4493541
HIP01596	0.002136752136752137	0.0	0.6287738	0.5335601	0.70424455	0.6192354	0.3549035	0.50900817	0.6519954	0.6769192	0.52978694	0.34295702	0.4817017	0.68872046	0.54544866	0.6266323	0.40554166	0.43467167
HIP01597	0.002136752136752137	0.0	0.34620273	0.327527	0.25898054	0.34042752	0.5706861	0.49810183	0.4601823	0.32306212	0.26540756	0.52268696	0.40502015	0.29347312	0.37677214	0.3828478	0.5933603	0.24069515
HIP01797	0.002136752136752137	0.0	0.47521237	0.55997515	0.7140911	0.51044244	0.7000507	0.588065	0.5169155	0.44914156	0.40236425	0.447882	0.4511664	0.4243083	0.40451074	0.56867677	0.58646846	0.23375082
HIP01820	0.002136752136752137	0.0	0.4474393	0.3624726	0.34169567	0.4477599	0.6364146	0.3074979	0.31559336	0.34600097	0.15200397	0.48127255	0.34823912	0.34716284	0.38358608	0.4986836	0.39193878	0.16520166
HIP01850	0.0025	1.0	0.5645369	0.46019194	0.34984663	0.60101086	0.46606106	0.5206554	0.42521024	0.47304	0.5322224	0.5043943	0.4010388	0.50970817	0.4435653	0.41416162	0.763949	0.5716777
HIP01870	0.002136752136752137	0.0	0.6639771	0.47078383	0.58051497	0.47729668	0.43523997	0.47459716	0.42336005	0.48129866	0.677962	0.4846956	0.60177016	0.40243202	0.6146376	0.47901458	0.32315445	0.46939126
HIP02078	0.0025	1.0	0.510708	0.2910629	0.5014516	0.528142	0.7019875	0.37955546	0.42562318	0.4158807	0.4588336	0.8195436	0.44671223	0.6666966	0.43920693	0.43889233	0.56307733	0.7457875
HIP02090	0.002136752136752137	0.0	0.22184226	0.24548051	0.13138628	0.30789316	0.7367686	0.28843927	0.3982275	0.23303297	0.08545676	0.51851845	0.21382043	0.2886409	0.27958772	0.20278707	0.6658437	0.104300946
HIP02103	0.002136752136752137	0.0	0.087720394	0.16600254	0.10865328	0.22461247	0.62912154	0.22188818	0.22344786	0.26391882	0.1117681	0.558132	0.17370597	0.3153634	0.3126007	0.19407982	0.6875382	0.111310005
HIP02112	0.002136752136752137	0.0	0.2704292	0.17204931	0.14005849	0.30384046	0.81632423	0.3241142	0.2699108	0.47172245	0.084613055	0.5608282	0.17496675	0.4088784	0.29752705	0.24348927	0.85397345	0.052381486
HIP02126	0.0025	1.0	0.1908777	0.27054304	0.24946973	0.49221537	0.84153867	0.36513883	0.23028675	0.36542475	0.30570403	0.623857	0.2001656	0.40556544	0.28427345	0.30529422	0.8265774	0.3274965
HIP02271	0.0025	1.0	0.5953288	0.7346206	0.6166225	0.55049247	0.26929185	0.66162544	0.7443494	0.65042377	0.76789165	0.49682772	0.5891311	0.7444335	0.5402585	0.7545043	0.392583	0.591097
HIP02734	0.002136752136752137	0.0	0.47763756	0.4892576	0.43273285	0.39137122	0.7274257	0.5816696	0.45414636	0.39195138	0.17849562	0.6746092	0.33834815	0.40761048	0.5007132	0.29246116	0.64608437	0.22496128
HIP02737	0.002136752136752137	0.0	0.53077483	0.6633574	0.49686617	0.4574374	0.52966595	0.469423	0.42592418	0.622522	0.58320165	0.45148772	0.4749963	0.6543401	0.4773553	0.58708006	0.528274	0.59035325
HIP02790	0.0025	1.0	0.26048633	0.3000902	0.15626845	0.33988672	0.7692046	0.46781975	0.30177045	0.35956973	0.22692585	0.88028765	0.29395318	0.3805534	0.3976029	0.19630387	0.7688513	0.19967058
HIP02811	0.002136752136752137	0.0	0.39954254	0.41694438	0.24067622	0.51971895	0.37216204	0.3727587	0.49076998	0.32345283	0.2672434	0.57614976	0.40936422	0.3458618	0.41470534	0.4223991	0.4889459	0.34795398
HIP02820	0.002136752136752137	0.0	0.28546098	0.24527344	0.38198	0.3437359	0.47416615	0.3420307	0.33058864	0.30361497	0.2923031	0.4961136	0.3821536	0.45846006	0.37224257	0.31497675	0.6159952	0.2147153
HIP02877	0.002136752136752137	0.0	0.58271974	0.32334957	0.34758097	0.46656436	0.3877503	0.3404397	0.5749332	0.34336558	0.5946269	0.38889855	0.44465047	0.45714477	0.5847826	0.45174998	0.4572176	0.61404294
HIP02931	0.002136752136752137	0.0	0.41126588	0.52216953	0.51433635	0.48283407	0.60619146	0.43123078	0.48598963	0.61867684	0.24249211	0.45763716	0.37239853	0.4381497	0.43968105	0.3650419	0.55031216	0.33763313
HIP02947	0.0025	1.0	0.5269844	0.5545054	0.6611483	0.60590315	0.5868962	0.38146758	0.52782834	0.45519027	0.5950424	0.45655325	0.43304247	0.5258658	0.5850468	0.52060354	0.61607873	0.5520468
HIP02962	0.0025	1.0	0.6888306	0.6833515	0.6066172	0.53058726	0.27716902	0.7351039	0.77495337	0.6607642	0.81348014	0.3902529	0.7751329	0.77343774	0.648539	0.6824039	0.305637	0.73373777
HIP03004	0.002136752136752137	0.0	0.5929933	0.5210619	0.70763016	0.7226644	0.4072528	0.63763064	0.63799703	0.59909874	0.5113432	0.46095866	0.4337828	0.68942	0.4345803	0.6865612	0.47081232	0.4037908
HIP03099	0.002136752136752137	0.0	0.51807564	0.48513302	0.5614546	0.4048501	0.47032827	0.36102527	0.46452704	0.35781196	0.33674204	0.45451045	0.42926794	0.5239187	0.42979917	0.43103695	0.42727703	0.6772842
HIP03107	0.002136752136752137	0.0	0.48874432	0.36720842	0.6826382	0.58985996	0.76126707	0.502153	0.3843146	0.46784717	0.46180606	0.45449132	0.36770797	0.6712029	0.48745713	0.6974169	0.6369786	0.6211602
HIP03125	0.002136752136752137	0.0	0.33204982	0.467174	0.45981425	0.51800334	0.35278016	0.40849835	0.47155404	0.41411054	0.4804642	0.37627858	0.47125667	0.52251697	0.38492078	0.40861672	0.27421373	0.56253976
HIP03184	0.002136752136752137	0.0	0.38000214	0.5515677	0.56011224	0.28494775	0.17140642	0.4380853	0.36258084	0.27871493	0.6207477	0.18342125	0.460141	0.47442308	0.4355076	0.5322747	0.20527083	0.68280214
HIP03216	0.0025	1.0	0.6552122	0.49131766	0.47878432	0.5940933	0.4422847	0.5280356	0.48524213	0.481871	0.7745048	0.6482687	0.6272291	0.6309057	0.58471125	0.4969926	0.40731925	0.7427962
HIP03228	0.002136752136752137	0.0	0.17450756	0.16605607	0.16045618	0.21249595	0.67164063	0.34126544	0.17458215	0.36596572	0.09537479	0.57040656	0.18691379	0.1912699	0.23022756	0.1164625	0.65240896	0.1161184
HIP03233	0.0025	1.0	0.45219073	0.59617853	0.5415417	0.65098095	0.59935343	0.7621262	0.4674369	0.5092378	0.4380585	0.5025687	0.3878279	0.5126467	0.5211492	0.4087006	0.464286	0.36820245
HIP03236	0.002136752136752137	0.0	0.21265131	0.39808285	0.19375587	0.22154519	0.4822749	0.27285272	0.3193125	0.41293013	0.12748364	0.56562716	0.2969734	0.24875107	0.33876058	0.30633563	0.5717109	0.12327513
HIP03275	0.0025	1.0	0.5268873	0.6007277	0.7366773	0.53718567	0.44651818	0.67246914	0.5915643	0.5798327	0.7617576	0.46166655	0.65343827	0.879153	0.6241216	0.83131355	0.5063423	0.73383564
HIP03378	0.0025	1.0	0.7175176	0.70391583	0.71745455	0.76063704	0.2918316	0.6172091	0.79031366	0.77934027	0.7542668	0.3980924	0.66397816	0.5954305	0.56003624	0.7714937	0.2893173	0.74487275
HIP03381	0.0025	1.0	0.66851485	0.41170204	0.5730513	0.70917743	0.46263647	0.5071995	0.7787959	0.7312092	0.41416043	0.6471791	0.7113857	0.37547028	0.5701134	0.54450667	0.429624	0.51329184
HIP03385	0.002136752136752137	0.0	0.5084352	0.6295038	0.70086396	0.5496136	0.25825888	0.4923819	0.54718196	0.55694973	0.2994484	0.32537383	0.6701252	0.5450334	0.49343416	0.5616303	0.3063966	0.30263337
HIP03484	0.002136752136752137	0.0	0.43147817	0.5308008	0.38254857	0.62537676	0.31700772	0.39664704	0.7774271	0.566056	0.49007726	0.46972924	0.5727538	0.34715682	0.5043477	0.5520846	0.29566765	0.6004853
HIP03495	0.0025	1.0	0.74715817	0.8253268	0.7477459	0.5706539	0.25661057	0.5729115	0.59953314	0.52945316	0.6770217	0.41746157	0.6863062	0.57027644	0.7086315	0.7429912	0.35601723	0.6102822
HIP03502	0.002136752136752137	0.0	0.3329193	0.3390267	0.48259997	0.40034756	0.546066	0.45911127	0.55212444	0.21737218	0.4566071	0.45693147	0.43332672	0.6050057	0.5696522	0.52688193	0.43910512	0.4966759
HIP03505	0.002136752136752137	0.0	0.5597771	0.7859775	0.6238009	0.6505721	0.5426298	0.5655173	0.68611115	0.76720953	0.5620073	0.5104125	0.5997015	0.7260869	0.6555244	0.77591383	0.45595348	0.568213
HIP03511	0.0025	1.0	0.5874909	0.5032876	0.8179274	0.51769996	0.42197385	0.49060813	0.5577662	0.4312379	0.7176123	0.58341455	0.62798816	0.52675956	0.6009237	0.5198234	0.44343373	0.70431453
HIP03591	0.002136752136752137	0.0	0.45432258	0.52080005	0.3882991	0.41549617	0.673889	0.5807592	0.41485935	0.5047086	0.3400915	0.46878174	0.4252718	0.7000185	0.4811245	0.5864696	0.7369014	0.5162223
HIP03597	0.002136752136752137	0.0	0.40352476	0.46449214	0.38258946	0.28017884	0.46931002	0.5004586	0.28737572	0.37070817	0.32971	0.5509347	0.40704808	0.51937336	0.42821297	0.44526392	0.3583547	0.45795676
HIP03618	0.0025	1.0	0.7918411	0.5951419	0.80449337	0.6934426	0.23233286	0.6096412	0.7835336	0.7871598	0.810992	0.34958497	0.79545707	0.6040676	0.5770744	0.70745105	0.27060217	0.69525445
HIP03630	0.0025	1.0	0.51623	0.42875913	0.67825943	0.68336	0.54633737	0.5003566	0.5793567	0.5506736	0.6773175	0.54041135	0.7329437	0.46629575	0.67009413	0.50171113	0.38430917	0.7586865
HIP03651	0.002136752136752137	0.0	0.3363725	0.5953493	0.35020638	0.5631595	0.60887146	0.38314283	0.33399314	0.47182596	0.45073932	0.41982952	0.41070786	0.5892829	0.3473247	0.4354784	0.45139357	0.22482613
HIP03677	0.0025	1.0	0.14883289	0.30852395	0.18567643	0.25901282	0.86501074	0.32074392	0.229561	0.20943356	0.111590505	0.70840144	0.22450241	0.5578384	0.28215307	0.21840179	0.81569886	0.29539162
HIP03678	0.002136752136752137	0.0	0.65236217	0.4207734	0.57795584	0.7400949	0.46510947	0.6536287	0.88732564	0.63493305	0.33925635	0.70993215	0.77821916	0.5506215	0.7878444	0.62808114	0.49856654	0.551143
HIP03685	0.002136752136752137	0.0	0.3564402	0.5204887	0.7508972	0.38518208	0.42127946	0.4968686	0.25987923	0.45934093	0.43757913	0.3126703	0.33447406	0.6271848	0.3809231	0.5877812	0.49021828	0.37034237
HIP03693	0.002136752136752137	0.0	0.44987524	0.42749292	0.36504063	0.35684663	0.46451065	0.5392829	0.4486106	0.38682246	0.28531036	0.46689644	0.4708131	0.46682003	0.34839353	0.3852006	0.6970672	0.24651101
HIP03695	0.0025	1.0	0.4807862	0.59374624	0.41208845	0.5222077	0.72128457	0.36654812	0.52058244	0.4103698	0.39727423	0.6024439	0.49606037	0.4444692	0.6140668	0.3182209	0.5819297	0.72539055
HIP03720	0.0025	1.0	0.6897673	0.5545885	0.43632323	0.6118032	0.4025862	0.50391847	0.7505001	0.58171576	0.39507157	0.4951539	0.5078194	0.37919787	0.6364205	0.46257493	0.58587074	0.5442351
HIP03732	0.002136752136752137	0.0	0.54775405	0.48051983	0.470411	0.4763318	0.4969674	0.5896808	0.5127484	0.59658146	0.51484376	0.5031578	0.6213117	0.47305548	0.5856693	0.4348836	0.37731642	0.4701129
HIP03746	0.002136752136752137	0.0	0.5604985	0.498181	0.6348286	0.5522449	0.4215986	0.6335206	0.6643488	0.54197735	0.5710636	0.42696917	0.46903658	0.47313482	0.45899576	0.60950077	0.63826823	0.59851384
HIP03807	0.0025	1.0	0.6775831	0.62910324	0.6396302	0.625411	0.6739572	0.702621	0.7174051	0.66770273	0.6913017	0.40755138	0.62231165	0.58481574	0.5657845	0.78793037	0.5573332	0.6298673
HIP04464	0.0025	1.0	0.44382003	0.4581897	0.40637678	0.40242088	0.8215635	0.49152994	0.32314837	0.37004817	0.28099892	0.5434194	0.45550084	0.30330712	0.5404744	0.3016687	0.8203723	0.5264524
HIP04471	0.002136752136752137	0.0	0.24688512	0.24489018	0.3843617	0.22271371	0.4717683	0.33015406	0.17035133	0.18167898	0.27986374	0.50550246	0.298884	0.47799155	0.35147384	0.3929665	0.46367913	0.20142907
HIP04480	0.002136752136752137	0.0	0.5030749	0.4795562	0.52485096	0.49303842	0.38244736	0.59058034	0.37940782	0.48091298	0.42431882	0.46495175	0.3451333	0.29885197	0.40218124	0.48429725	0.46612343	0.35444576
HIP04498	0.002136752136752137	0.0	0.44881046	0.48849154	0.44641697	0.568576	0.40933323	0.46555126	0.46721017	0.644007	0.77533686	0.42091316	0.5583525	0.46890065	0.4878941	0.492089	0.46638033	0.55790085
HIP04510	0.0025	1.0	0.8031363	0.5931083	0.55258167	0.7546629	0.41532606	0.5326158	0.8283474	0.86068535	0.7706686	0.6306946	0.7330476	0.5220885	0.76176643	0.5819509	0.34117663	0.7489124
HIP04527	0.0025	1.0	0.7061315	0.5955483	0.70120925	0.6043154	0.6165935	0.5249151	0.835521	0.62253165	0.82895863	0.5310413	0.7834401	0.8563039	0.6397556	0.67008704	0.4252466	0.864674
HIP04532	0.002136752136752137	0.0	0.4005545	0.2488524	0.14660656	0.25464725	0.52097356	0.50521284	0.18112361	0.2048792	0.22232386	0.52104914	0.28927016	0.34920803	0.40125453	0.24434951	0.45512292	0.19012973
HIP04552	0.002136752136752137	0.0	0.25585055	0.20972845	0.15325478	0.39671138	0.63602996	0.34439808	0.29409784	0.46692258	0.15196532	0.47429845	0.3576616	0.27273875	0.34600163	0.31538105	0.7452016	0.16318059
HIP04576	0.002136752136752137	0.0	0.22597584	0.26164624	0.22192222	0.30349457	0.60775334	0.36834848	0.22887778	0.27231443	0.12260258	0.57515377	0.2586363	0.20262215	0.2852812	0.23149502	0.68998355	0.1497232
HIP04578	0.0025	1.0	0.4818459	0.3564968	0.3621167	0.49391678	0.3661152	0.3443639	0.42294234	0.44610083	0.77324545	0.45848826	0.4941325	0.37762904	0.52727014	0.39713466	0.4417016	0.5354985
HIP04597	0.002136752136752137	0.0	0.47988522	0.5252369	0.44395438	0.5730388	0.70473844	0.49474362	0.52079463	0.5889372	0.34172153	0.46152306	0.5727408	0.5659946	0.47284612	0.63812053	0.5316117	0.35794204
HIP04611	0.002136752136752137	0.0	0.35047376	0.47910014	0.47439697	0.3342522	0.51438004	0.2726944	0.4063431	0.36230797	0.34941757	0.5112468	0.41492462	0.34320316	0.369038	0.33286682	0.58048075	0.28385517
HIP04958	0.002136752136752137	0.0	0.14969662	0.28109065	0.37830096	0.11675647	0.7567805	0.46165052	0.13195404	0.24422494	0.24211863	0.37357137	0.12621981	0.4689633	0.19020921	0.43836665	0.64772654	0.34262627
HIP05311	0.0025	1.0	0.6910132	0.6293096	0.8430551	0.693808	0.8105624	0.59100366	0.82638526	0.6543089	0.8170538	0.65367126	0.7696779	0.69443804	0.7048432	0.5649873	0.24948558	0.7793349
HIP05331	0.0025	1.0	0.4890831	0.3115617	0.5231602	0.5461406	0.41124362	0.38641334	0.3989051	0.3925405	0.6487678	0.7351449	0.6587301	0.43719953	0.6432272	0.36043632	0.22905773	0.7921251
HIP05377	0.002136752136752137	0.0	0.5534485	0.3747082	0.52593327	0.59026283	0.4368443	0.40749803	0.44833323	0.5946406	0.4325825	0.45517325	0.52698344	0.34989226	0.42614073	0.6089721	0.4150916	0.5039123
HIP05388	0.002136752136752137	0.0	0.46364564	0.35502136	0.34884784	0.2794196	0.38178608	0.4991017	0.34979236	0.41654736	0.4586566	0.4924647	0.43740788	0.5011474	0.49957305	0.588193	0.52871174	0.64090586
HIP05398	0.002136752136752137	0.0	0.33497328	0.27859628	0.2595486	0.3252238	0.59968454	0.34420395	0.22374058	0.42989832	0.116900206	0.62184083	0.22735271	0.30458122	0.3162346	0.27519435	0.5879247	0.13257846
HIP05409	0.002136752136752137	0.0	0.14351007	0.40229872	0.23832801	0.28507397	0.6077227	0.3009971	0.41095284	0.2880395	0.111309916	0.6020498	0.23324433	0.24853706	0.32959932	0.26291	0.7777926	0.31663674
HIP05434	0.0025	1.0	0.6516635	0.68563193	0.44828025	0.5966033	0.74132955	0.5796511	0.5707012	0.6592595	0.6652194	0.5815447	0.56778544	0.5335403	0.50447863	0.5680709	0.64250076	0.52325565
HIP05437	0.0025	1.0	0.41184708	0.21552426	0.33446378	0.40792024	0.7677027	0.43668166	0.28263497	0.35512957	0.4623821	0.631183	0.41637236	0.7515663	0.39734253	0.37226278	0.59988385	0.5255624
HIP05444	0.002136752136752137	0.0	0.57046103	0.41908252	0.42133415	0.31752145	0.55308557	0.49549818	0.2911363	0.34312278	0.2799518	0.4687081	0.38188368	0.37876108	0.403513	0.3872312	0.48733184	0.20389763
HIP05455	0.0025	1.0	0.46940884	0.48451358	0.6153025	0.6988065	0.6498438	0.6888089	0.46859148	0.6013501	0.45771524	0.5690939	0.4421622	0.5086445	0.53263456	0.54165393	0.65653336	0.64748764
HIP05460	0.0025	1.0	0.63003856	0.6687067	0.731934	0.5976585	0.53132546	0.6255459	0.7522016	0.60506296	0.7645558	0.47061124	0.7638633	0.76708424	0.6391132	0.6165082	0.49834564	0.7784358
HIP05467	0.0025	1.0	0.33835047	0.56469434	0.43920913	0.5332816	0.7163427	0.6378673	0.27175117	0.45325598	0.43014827	0.6690668	0.3647552	0.44560826	0.598886	0.60948443	0.66972363	0.5478261
HIP05524	0.002136752136752137	0.0	0.5540315	0.60346353	0.5067285	0.5935041	0.51277876	0.49255124	0.61598384	0.6347733	0.25640213	0.50882536	0.49488285	0.49129325	0.38083568	0.43733445	0.5325888	0.34686694
HIP05533	0.002136752136752137	0.0	0.45472738	0.48668683	0.5717789	0.5004058	0.74956346	0.6679991	0.3313794	0.3750884	0.17269701	0.4743547	0.29878443	0.58385086	0.36514366	0.4798257	0.82679987	0.1877333
HIP05535	0.0025	1.0	0.37148947	0.31399852	0.38108677	0.5588262	0.5008889	0.4218338	0.370767	0.4456451	0.2739961	0.59009385	0.29526433	0.45886096	0.4172002	0.34733683	0.46858543	0.46671513
HIP05540	0.002136752136752137	0.0	0.27652448	0.3015597	0.2148611	0.34254375	0.46440613	0.29114133	0.19350165	0.36010167	0.20894843	0.60296535	0.26780558	0.21801898	0.35283062	0.21680117	0.6002039	0.2151291
HIP05552	0.002136752136752137	0.0	0.51528436	0.5419719	0.47442755	0.4269648	0.1840972	0.41722602	0.53591484	0.4555585	0.52219766	0.32682914	0.5418341	0.4642534	0.5453451	0.49017468	0.23993576	0.44476262
HIP05559	0.0025	1.0	0.25057572	0.26996672	0.22249043	0.42130983	0.52902853	0.3609958	0.3993195	0.24081305	0.21746388	0.6012686	0.3188136	0.4427797	0.36191514	0.415168	0.74287444	0.45625693
HIP05561	0.002136752136752137	0.0	0.71818626	0.6741204	0.5761979	0.7168317	0.38396508	0.76772964	0.7066667	0.60779023	0.5011613	0.39690727	0.6600409	0.5812453	0.53128266	0.70414895	0.35610294	0.42090428
HIP05563	0.0025	1.0	0.8130082	0.7975576	0.7370955	0.63896966	0.20891163	0.6365701	0.7116639	0.74438477	0.7413572	0.45618457	0.884496	0.6644529	0.70833194	0.7346924	0.24582908	0.8340826
HIP05578	0.002136752136752137	0.0	0.30699342	0.49641034	0.57777256	0.29600477	0.7078315	0.55543137	0.36576858	0.34290424	0.34913367	0.54462343	0.3469938	0.37718692	0.38085374	0.42302075	0.61632264	0.2870913
HIP05590	0.0025	1.0	0.5436976	0.6224972	0.59946656	0.5383553	0.42130983	0.6156341	0.42103884	0.45059803	0.6602204	0.5430195	0.6227777	0.4864019	0.59643763	0.60854924	0.36776382	0.62695265
HIP05595	0.0025	1.0	0.37170547	0.40536243	0.4299653	0.38935587	0.7156821	0.3855294	0.34277675	0.44030383	0.48896196	0.5045689	0.42979407	0.385618	0.4770463	0.38847625	0.5470436	0.58087873
HIP05665	0.002136752136752137	0.0	0.401963	0.37487018	0.40069652	0.6712379	0.4278751	0.50782907	0.45599163	0.4551135	0.30947512	0.45858508	0.3174575	0.39894724	0.3868174	0.64521307	0.6765538	0.29654896
HIP05757	0.002136752136752137	0.0	0.45235965	0.34240997	0.29078066	0.28917098	0.32080704	0.40661618	0.50979394	0.30513063	0.40461144	0.5423552	0.42328537	0.615932	0.5106486	0.43302852	0.38674873	0.3358302
HIP05832	0.0025	1.0	0.79467857	0.79834336	0.83442336	0.7991662	0.4112596	0.6005581	0.839056	0.7738103	0.87366915	0.7555741	0.9216193	0.5886598	0.7657685	0.6940023	0.5867444	0.77596664
HIP05838	0.002136752136752137	0.0	0.4947013	0.46632263	0.40276232	0.32533777	0.60031897	0.5690567	0.303088	0.45057034	0.44384348	0.4506631	0.35586607	0.4159232	0.41545635	0.43963817	0.63717604	0.32468647
HIP05841	0.0025	1.0	0.593662	0.44249582	0.31525993	0.66366196	0.6467954	0.5582823	0.39395148	0.42507	0.5861282	0.5699875	0.5001243	0.56113166	0.46277463	0.5779808	0.64098173	0.5577639
HIP05934	0.002136752136752137	0.0	0.27952072	0.25237775	0.31021768	0.20458382	0.40049458	0.50563675	0.22430372	0.19095337	0.3118763	0.39001667	0.32359144	0.3450815	0.27158543	0.3572468	0.48570147	0.2726978
HIP05941	0.002136752136752137	0.0	0.23165825	0.35025746	0.42366838	0.2538986	0.7814641	0.4275699	0.17682299	0.2276741	0.15866518	0.52368325	0.43884373	0.4458748	0.37188655	0.2889065	0.5755215	0.42592704
HIP05942	0.0025	1.0	0.5469541	0.7836312	0.5313098	0.5464023	0.5410186	0.5337376	0.51083165	0.44557804	0.47701812	0.52070034	0.51948434	0.48902753	0.44863668	0.5424751	0.6977601	0.42646205
HIP06191	0.002136752136752137	0.0	0.31710452	0.37757242	0.3952855	0.33552927	0.56328815	0.42996213	0.32761204	0.37539527	0.34775028	0.44657028	0.35966808	0.35343868	0.35516194	0.34783506	0.63427794	0.19406396
HIP07754	0.002136752136752137	0.0	0.34227163	0.25267065	0.39385572	0.27840447	0.43256986	0.21005982	0.2113676	0.23398292	0.44628885	0.5175323	0.42073184	0.37640795	0.40874952	0.2539491	0.4733051	0.44815424
HIP08200	0.002136752136752137	0.0	0.60099596	0.5149635	0.57217294	0.48671	0.32480684	0.501019	0.6586772	0.603243	0.5390104	0.5082612	0.64367956	0.42813677	0.56686485	0.5047771	0.37045795	0.55020046
HIP08230	0.002136752136752137	0.0	0.54445136	0.46831885	0.39285302	0.42842886	0.43565607	0.67189425	0.59879935	0.5245952	0.44741178	0.46048102	0.39128935	0.48063713	0.4247755	0.63733834	0.6339122	0.35571754
HIP08236	0.002136752136752137	0.0	0.20739907	0.33266526	0.34551847	0.3018309	0.6998038	0.3624828	0.22870693	0.27437502	0.15955049	0.47541758	0.2773949	0.28323615	0.3727358	0.32402623	0.5832716	0.12101728
HIP08305	0.0025	1.0	0.6484478	0.68488204	0.4747452	0.5427557	0.50417006	0.4788588	0.5351548	0.51237714	0.7441225	0.51950073	0.599625	0.54885006	0.49642187	0.5316906	0.51840466	0.44395667
HIP08337	0.0025	1.0	0.68363416	0.4398919	0.58412397	0.6187088	0.37242687	0.5325186	0.79055977	0.6605978	0.6926242	0.605307	0.7625303	0.6237238	0.68895304	0.4990889	0.4166699	0.70867157
HIP08339	0.002136752136752137	0.0	0.3385224	0.34176457	0.2605887	0.4117195	0.60022026	0.32727367	0.22339621	0.30657738	0.17856848	0.6032165	0.22942919	0.4164184	0.33548236	0.21862298	0.64753854	0.29302657
HIP08389	0.002136752136752137	0.0	0.33602887	0.3687132	0.39666337	0.29326892	0.52685094	0.33315736	0.2872247	0.3006528	0.28986666	0.5972078	0.41131216	0.30402923	0.3389886	0.2853989	0.50769	0.2637664
HIP08399	0.002136752136752137	0.0	0.5920317	0.4997854	0.4968438	0.5806094	0.4581167	0.4370081	0.65911937	0.4110504	0.47930297	0.6395136	0.46912605	0.5411762	0.45670334	0.49666804	0.20273426	0.79427373
HIP08400	0.0025	1.0	0.62557614	0.72490406	0.5490935	0.43974394	0.5029066	0.6349627	0.46270972	0.6955205	0.43255687	0.46084616	0.57918626	0.64578843	0.47305	0.7138144	0.57009196	0.7035051
HIP08439	0.002136752136752137	0.0	0.21421733	0.40906036	0.2632637	0.32959297	0.55505556	0.32338977	0.3981379	0.46438515	0.32350117	0.4677885	0.4203068	0.23072502	0.30658126	0.2834458	0.71394265	0.26649272
HIP08499	0.0025	1.0	0.6772343	0.71365607	0.5156981	0.5314267	0.425019	0.42521366	0.35443652	0.5920785	0.524007	0.51504725	0.44911918	0.5063975	0.4482415	0.513316	0.46399492	0.7701906
HIP08521	0.0025	1.0	0.4058697	0.5139177	0.42856488	0.34694928	0.4758837	0.45312914	0.63508207	0.6731801	0.5665189	0.53248805	0.4419703	0.41392434	0.4653817	0.42153305	0.55243474	0.4276059
HIP08596	0.0025	1.0	0.58000654	0.5964712	0.8316668	0.58396864	0.42302382	0.6554313	0.5863017	0.50832117	0.7655374	0.43406194	0.6258418	0.6712458	0.59630287	0.7627166	0.22289604	0.76073337
HIP08653	0.0025	1.0	0.6393055	0.82170933	0.6461263	0.60574174	0.34138066	0.74953985	0.63598776	0.5445109	0.61244816	0.41841412	0.61455727	0.6320984	0.5545256	0.70687497	0.632088	0.6365759
HIP08725	0.0025	1.0	0.41618448	0.75859094	0.31751847	0.5901392	0.71039283	0.46961057	0.3866075	0.86510205	0.48408535	0.6601777	0.47425646	0.4871295	0.46302313	0.52694386	0.6341789	0.5665566
HIP08816	0.002136752136752137	0.0	0.51786107	0.3584921	0.44318506	0.5022336	0.4899851	0.45086715	0.469928	0.39458355	0.49899188	0.56674886	0.4780847	0.4505324	0.47558498	0.39103624	0.3995258	0.4577718
HIP08827	0.0025	1.0	0.57828814	0.44940457	0.44866356	0.7331561	0.38083756	0.43825373	0.5339794	0.58610964	0.6777437	0.50474274	0.5612566	0.3896818	0.56990796	0.46280727	0.3559133	0.8541467
HIP08888	0.002136752136752137	0.0	0.46562427	0.41315502	0.29165763	0.3936215	0.35460633	0.3701395	0.33866137	0.33544403	0.41055495	0.47534665	0.5675275	0.36217308	0.4974987	0.3567971	0.3329805	0.32454365
HIP08989	0.002136752136752137	0.0	0.38370314	0.44277844	0.3995007	0.41078928	0.23426867	0.49440023	0.45732504	0.34346265	0.52734256	0.35952234	0.54375696	0.32401684	0.49507734	0.4709372	0.31446785	0.47176862
HIP09001	0.002136752136752137	0.0	0.17742214	0.1084739	0.098320514	0.22913721	0.6743814	0.2728408	0.12719381	0.22082216	0.0458287	0.6011213	0.17636442	0.29647684	0.38720867	0.17623827	0.58599436	0.077489465
HIP09020	0.0025	1.0	0.7939975	0.7775403	0.7943602	0.74971116	0.60578	0.82365716	0.6494271	0.71776867	0.7257282	0.53081006	0.7209736	0.7425358	0.596427	0.84339535	0.44290715	0.9052514
HIP09026	0.0025	1.0	0.43167192	0.6026782	0.59715164	0.5825654	0.7126206	0.45070213	0.42354083	0.48711714	0.5427543	0.5369864	0.4787373	0.50568867	0.52182895	0.6580259	0.68613017	0.5916755
HIP09041	0.002136752136752137	0.0	0.5243892	0.65311134	0.6732805	0.4383459	0.40647626	0.5580727	0.65962803	0.48268408	0.6634394	0.5080424	0.4947273	0.65100425	0.5911353	0.57830167	0.3512789	0.60058403
HIP09046	0.002136752136752137	0.0	0.5483495	0.4799365	0.6010651	0.6488465	0.54181623	0.4296584	0.5555648	0.52587306	0.38423315	0.401911	0.41964978	0.44564927	0.47005185	0.5328941	0.5748008	0.35313258
HIP09051	0.0025	1.0	0.6677847	0.70653653	0.6005347	0.58321404	0.46957377	0.5406675	0.6046623	0.7365027	0.64520216	0.5888836	0.7743777	0.66194177	0.60294604	0.62066835	0.4715787	0.76964736
HIP09062	0.0025	1.0	0.26018792	0.52091426	0.5228692	0.51769423	0.81737065	0.5044595	0.30089808	0.5042798	0.31919485	0.52048063	0.36968273	0.4576491	0.3483108	0.31960952	0.6269779	0.35043418
HIP09097	0.002136752136752137	0.0	0.42021975	0.5694296	0.4590416	0.7054854	0.41002896	0.37468433	0.6673956	0.6965415	0.3846786	0.58861077	0.58097434	0.55775774	0.5866574	0.4975762	0.3526659	0.45713365
HIP09159	0.002136752136752137	0.0	0.5350977	0.46749225	0.46553403	0.43034276	0.56782407	0.62855065	0.40902972	0.53566873	0.2832176	0.54584014	0.5086081	0.42774922	0.4378187	0.6445166	0.5393195	0.39896315
HIP09253	0.002136752136752137	0.0	0.43397015	0.43124735	0.41605476	0.4907746	0.30200386	0.4487209	0.4004105	0.4369915	0.49852726	0.36447698	0.47928512	0.6171775	0.561552	0.57709956	0.1948953	0.51130056
HIP09344	0.002136752136752137	0.0	0.49170238	0.42444307	0.38033354	0.4089957	0.37320864	0.39854175	0.35455468	0.5365991	0.31111902	0.42664668	0.41353238	0.2992207	0.39196965	0.37924975	0.54005027	0.36880618
HIP09364	0.0025	1.0	0.23428348	0.45637193	0.19116408	0.43263674	0.68350637	0.45229828	0.41529948	0.2949615	0.35311615	0.6218076	0.23384416	0.3706963	0.463401	0.23089117	0.7471076	0.33123985
HIP09365	0.0025	1.0	0.52324057	0.4627046	0.46508148	0.5501431	0.43450278	0.5004104	0.58025825	0.41380107	0.41214347	0.38357878	0.48088455	0.3108998	0.5551394	0.49564022	0.31834793	0.5128671
HIP09366	0.0025	1.0	0.47275406	0.5250347	0.48476818	0.32648122	0.83744466	0.35066158	0.37969866	0.3160175	0.4547091	0.621672	0.40129036	0.545329	0.4063724	0.386064	0.7574892	0.59594303
HIP09430	0.0025	1.0	0.46206212	0.52712226	0.2879091	0.6202841	0.6021465	0.30959952	0.45220536	0.47379756	0.3860593	0.6533471	0.5058817	0.5750903	0.5530318	0.27455944	0.71091807	0.3466499
HIP09624	0.0025	1.0	0.2563967	0.33779538	0.2538467	0.35605124	0.54997116	0.45623526	0.22112873	0.44100556	0.45786375	0.58718175	0.3144846	0.23332763	0.5053885	0.21278375	0.71665907	0.29394618
HIP09681	0.0025	1.0	0.46678975	0.40681013	0.31549525	0.38576162	0.5042417	0.5396018	0.5386206	0.3708619	0.62840074	0.7155777	0.3541698	0.35786182	0.5430999	0.28785223	0.5558601	0.6500525
HIP09775	0.0025	1.0	0.46425125	0.4766054	0.31205243	0.71141773	0.4771526	0.33214128	0.59225166	0.7628195	0.6704219	0.68442225	0.6911037	0.40425044	0.57974625	0.48696178	0.4456499	0.70307475
HIP09789	0.0025	1.0	0.4658739	0.45188716	0.37391236	0.45393223	0.4903234	0.38715872	0.27352077	0.2814746	0.6249716	0.77343094	0.5247891	0.4394371	0.49711674	0.3439647	0.36589965	0.73136663
HIP10376	0.002136752136752137	0.0	0.47957703	0.53226423	0.45225462	0.39651307	0.58787686	0.3855565	0.39012244	0.40379682	0.3428478	0.49853	0.5761192	0.44026098	0.57743937	0.4128426	0.5600578	0.22780204
HIP10377	0.0025	1.0	0.5661626	0.7893864	0.64875865	0.6157439	0.21705535	0.78323007	0.7044407	0.6699805	0.66516954	0.30760315	0.6085546	0.5968993	0.563589	0.7460862	0.23589757	0.53490263
HIP10389	0.002136752136752137	0.0	0.607739	0.5786474	0.5422233	0.43396538	0.38774318	0.69592786	0.58708555	0.43291607	0.49967232	0.36062706	0.4545385	0.5086309	0.568894	0.5615615	0.45780557	0.37226588
HIP10408	0.0025	1.0	0.55996054	0.46656772	0.520869	0.48631787	0.22677812	0.44787407	0.48988682	0.5583821	0.7904072	0.49242383	0.70099133	0.5201706	0.5448353	0.5959359	0.17780766	0.8761568
HIP10424	0.0025	1.0	0.43569046	0.5349652	0.66242325	0.5697682	0.71568036	0.6370402	0.6166009	0.7010982	0.4298683	0.36556894	0.36816838	0.6477575	0.48752305	0.6649654	0.5976663	0.51713896
HIP10443	0.0025	1.0	0.6577335	0.7668375	0.72305614	0.55287635	0.462125	0.60183215	0.777005	0.72517014	0.6614195	0.45622605	0.7024297	0.7291829	0.5857668	0.6169684	0.33970153	0.7212514
HIP10507	0.0025	1.0	0.45975676	0.47868776	0.52584237	0.6049563	0.4785502	0.59598064	0.803571	0.4957318	0.5026458	0.45318797	0.42492902	0.4385289	0.39257395	0.5403608	0.63636005	0.4134023
HIP10545	0.002136752136752137	0.0	0.29742473	0.6994483	0.4689299	0.5180656	0.49617043	0.5359778	0.23869526	0.47270688	0.34346586	0.4100437	0.28732318	0.33569688	0.42387357	0.45677206	0.76650226	0.29253364
HIP10564	0.002136752136752137	0.0	0.32550335	0.4023462	0.40668356	0.34188932	0.37851632	0.3420416	0.35578007	0.42404142	0.4246004	0.36948413	0.5095343	0.321033	0.653035	0.50539005	0.25039124	0.38432735
HIP10568	0.0025	1.0	0.71978647	0.73793	0.89747155	0.74536026	0.58000237	0.61611915	0.907349	0.78301036	0.7457949	0.45635712	0.54370004	0.64512753	0.5518691	0.580104	0.6661336	0.8718518
HIP10602	0.002136752136752137	0.0	0.67741275	0.49193645	0.39252767	0.5303803	0.40961304	0.59446055	0.47497913	0.54792976	0.4076773	0.5671358	0.49960962	0.6319294	0.46509755	0.5318911	0.46666336	0.57685536
HIP10639	0.002136752136752137	0.0	0.61534315	0.6436095	0.65883684	0.6881652	0.40897384	0.51821303	0.6050051	0.6326645	0.43009698	0.4058184	0.5600818	0.6849967	0.52509016	0.64853954	0.41828784	0.42483932
HIP10669	0.0025	1.0	0.4315509	0.38812312	0.37267357	0.33546793	0.7358662	0.3139085	0.46981862	0.42562032	0.5331749	0.4992041	0.4778	0.53547865	0.45880952	0.33224237	0.5664982	0.54861134
HIP10730	0.002136752136752137	0.0	0.7859136	0.6907469	0.7658803	0.62470984	0.19271857	0.65086955	0.7440555	0.564577	0.6995195	0.40067896	0.75334096	0.6624438	0.624434	0.8266493	0.19364315	0.6725137
HIP10746	0.002136752136752137	0.0	0.24084541	0.35227472	0.22058308	0.32319087	0.81339246	0.28770548	0.30623078	0.3459946	0.16408914	0.6441185	0.24990842	0.34089127	0.35387427	0.3651796	0.72423416	0.24652195
HIP10759	0.002136752136752137	0.0	0.3882936	0.4366873	0.41542923	0.40736818	0.32785136	0.3738203	0.4095896	0.4588366	0.48350298	0.40611458	0.53571796	0.40259397	0.5250129	0.47350755	0.30402732	0.463993
HIP10787	0.0025	1.0	0.59761924	0.4847888	0.5241722	0.46446005	0.40558803	0.40773818	0.64383817	0.529763	0.66591644	0.5589811	0.5217298	0.5979404	0.54660743	0.46061528	0.5347056	0.6739935
HIP10817	0.0025	1.0	0.1487509	0.3352214	0.1921185	0.30178368	0.6146691	0.34891877	0.16125551	0.15131435	0.74769396	0.5841699	0.34569937	0.39325902	0.40654904	0.3140731	0.47818455	0.7955434
HIP10820	0.002136752136752137	0.0	0.42915365	0.36863062	0.6199709	0.3941477	0.5310829	0.38430637	0.2652138	0.40502137	0.394169	0.51657677	0.40543523	0.34656966	0.37890506	0.44296712	0.4274142	0.3679734
HIP10823	0.002136752136752137	0.0	0.41551775	0.3293027	0.49228048	0.45789143	0.6170855	0.54863024	0.5700911	0.49534658	0.61465913	0.5176172	0.3423468	0.3570596	0.44949782	0.33674586	0.42570427	0.40507722
HIP11513	0.0025	1.0	0.4679764	0.38938665	0.3658848	0.44142988	0.8054104	0.4911811	0.23785868	0.44441557	0.17720634	0.5558676	0.21072641	0.35787988	0.34190628	0.24114299	0.8641037	0.111103535
HIP11649	0.0025	1.0	0.74762905	0.6364439	0.54473233	0.6995129	0.46596643	0.59535044	0.6592614	0.6687021	0.7724756	0.46336254	0.73556685	0.5271798	0.6242801	0.60849315	0.5371571	0.6591767
HIP11711	0.0025	1.0	0.55772424	0.4580628	0.3960593	0.590003	0.43407142	0.37294173	0.5552213	0.63233066	0.48054436	0.51063836	0.5525801	0.49867228	0.6037322	0.47600204	0.6429299	0.5112915
HIP11717	0.0025	1.0	0.78241867	0.79899776	0.814052	0.6863095	0.22705984	0.5929912	0.78486466	0.6949942	0.80520576	0.57922745	0.84530866	0.595204	0.6760631	0.690356	0.09666219	0.770275
HIP11758	0.0025	1.0	0.51857877	0.62957484	0.42210114	0.39513466	0.48264426	0.6197545	0.5608247	0.40522778	0.4986099	0.46220693	0.6740569	0.5864052	0.46500877	0.60822904	0.45946866	0.4730498
HIP11774	0.0025	1.0	0.8495676	0.72287947	0.7344599	0.78439975	0.115529716	0.6516831	0.8439553	0.7229114	0.86480725	0.37324858	0.7569626	0.43337327	0.69757235	0.6436008	0.4051651	0.89517236
HIP11784	0.0025	1.0	0.48967248	0.5067109	0.3002965	0.5511651	0.44970486	0.46992502	0.65110815	0.57333416	0.27802715	0.70527047	0.6190266	0.5999987	0.5523972	0.4465592	0.48129207	0.37777603
HIP11857	0.0025	1.0	0.7645523	0.6599327	0.68420327	0.60820353	0.3364763	0.5088138	0.52290267	0.717857	0.6911777	0.44276717	0.63181776	0.57237476	0.62224877	0.6803021	0.35006434	0.75923824
HIP11937	0.0025	1.0	0.56244004	0.6333428	0.6385932	0.4295277	0.26635927	0.47890505	0.4600478	0.6025541	0.69496316	0.4331587	0.6508974	0.63688827	0.60286534	0.58947325	0.27545786	0.8044339
HIP11989	0.0025	1.0	0.88204163	0.6707649	0.6080059	0.82330835	0.2258909	0.6957152	0.7240145	0.8855133	0.8456651	0.5303695	0.58748245	0.50454825	0.63641393	0.595564	0.292161	0.8391229
HIP12034	0.002136752136752137	0.0	0.17443016	0.10070431	0.13704237	0.18490583	0.8182242	0.17476064	0.13241434	0.27803192	0.03672445	0.62052447	0.16763449	0.2551638	0.30403507	0.17411217	0.75003517	0.047361493
HIP12088	0.002136752136752137	0.0	0.80828804	0.7054	0.7600202	0.61505646	0.32167518	0.63099545	0.7416159	0.55913186	0.34769797	0.31685957	0.5811961	0.65459377	0.51451176	0.6508722	0.43673888	0.3697846
HIP12091	0.002136752136752137	0.0	0.5818922	0.69603574	0.609953	0.56942356	0.53765637	0.514939	0.7314232	0.69288206	0.5103234	0.49418935	0.55535185	0.70600486	0.6705233	0.6414217	0.5759637	0.494269
HIP12123	0.0025	1.0	0.59462297	0.5537188	0.5898761	0.6022017	0.5271225	0.598337	0.5721293	0.67598647	0.5164349	0.4842107	0.47264886	0.75889975	0.5303894	0.64566886	0.7208401	0.5765446
HIP12129	0.002136752136752137	0.0	0.517987	0.47921792	0.4180822	0.6469867	0.5278674	0.35672677	0.5198064	0.54182076	0.56444037	0.5190339	0.38897258	0.47612226	0.5384636	0.43194556	0.4717238	0.6896397
HIP12143	0.002136752136752137	0.0	0.58608574	0.42530137	0.42563808	0.5018972	0.3353905	0.6312256	0.5071223	0.52081907	0.43388957	0.47369942	0.4667451	0.35086292	0.57243454	0.5287152	0.5855948	0.4998119
HIP12165	0.0025	1.0	0.23923218	0.35112223	0.30560672	0.45738232	0.7310089	0.2921545	0.2154617	0.51675636	0.18546572	0.66163886	0.4343089	0.60086644	0.35080355	0.48517767	0.73802125	0.30533183
HIP12527	0.002136752136752137	0.0	0.5214514	0.48295227	0.55822563	0.3748574	0.51897496	0.41097385	0.5735147	0.32009092	0.45090067	0.4733172	0.5865065	0.5319147	0.62219185	0.6632751	0.43575126	0.26963592
HIP12533	0.002136752136752137	0.0	0.5789261	0.4581785	0.5285697	0.4536636	0.30062056	0.48366508	0.5537722	0.369232	0.58667636	0.45943677	0.5471455	0.55163836	0.51320887	0.6443446	0.37757945	0.43042243
HIP12534	0.0025	1.0	0.74190414	0.6253957	0.76372695	0.63467705	0.43187058	0.582744	0.7175313	0.61453176	0.6128642	0.55600196	0.76563966	0.5086251	0.64910734	0.59509957	0.3331716	0.6356737
HIP12538	0.002136752136752137	0.0	0.25855145	0.24736404	0.29370058	0.33886772	0.6842247	0.3405277	0.34763938	0.24374497	0.21844313	0.4823591	0.36134398	0.32060826	0.47581193	0.32332706	0.67561847	0.31104875
HIP12703	0.0025	1.0	0.79960644	0.6548131	0.72776335	0.4989286	0.38881302	0.68620795	0.5981224	0.65704006	0.89508045	0.43434474	0.78252554	0.74763966	0.7198002	0.771372	0.25442326	0.84177387
HIP12900	0.0025	1.0	0.5035351	0.5317116	0.52587664	0.5168597	0.61101496	0.4834411	0.50202703	0.58690226	0.4415944	0.4883434	0.4001206	0.53938085	0.44456056	0.46729958	0.70977545	0.4150633
HIP13015	0.002136752136752137	0.0	0.5096142	0.3893433	0.27951226	0.38245988	0.2694388	0.44314426	0.43476924	0.26877752	0.4252696	0.52307296	0.43995348	0.44954345	0.4591532	0.3244516	0.49162865	0.36615014
HIP13122	0.002136752136752137	0.0	0.4735219	0.5632256	0.37172306	0.35674822	0.42010352	0.33795106	0.29475933	0.3371758	0.5455201	0.41923273	0.4826212	0.32083198	0.42087996	0.37131605	0.39811426	0.41030908
HIP13142	0.002136752136752137	0.0	0.45536497	0.49478704	0.64089257	0.4941495	0.42482996	0.46178088	0.5768289	0.5967259	0.42555907	0.47549787	0.4984973	0.5205975	0.44851953	0.52838796	0.47021812	0.47263998
HIP13157	0.0025	1.0	0.4522314	0.2566945	0.38820136	0.6038211	0.4174088	0.38012373	0.5689955	0.52174836	0.6162554	0.51173985	0.427072	0.41593045	0.5324717	0.33130768	0.48171955	0.5142699
HIP13178	0.002136752136752137	0.0	0.29618448	0.43124714	0.35353702	0.5359424	0.6806959	0.49755588	0.5947296	0.6048281	0.19804478	0.50092286	0.26574975	0.34674758	0.39141953	0.37558407	0.6792218	0.24236563
HIP13185	0.002136752136752137	0.0	0.36517882	0.3906467	0.49842045	0.3915027	0.5379555	0.46698198	0.5209239	0.5183468	0.4362864	0.41195205	0.36145204	0.61356026	0.39919677	0.60539263	0.4921214	0.28898588
HIP13209	0.002136752136752137	0.0	0.32394707	0.50959533	0.4436853	0.6544975	0.8368726	0.4178098	0.55183756	0.3938746	0.49219874	0.45402774	0.4661692	0.5883098	0.55268013	0.49387395	0.5434606	0.5796923
HIP13214	0.0025	1.0	0.47491342	0.39490765	0.46611854	0.68774223	0.36477426	0.5969161	0.5650262	0.5230679	0.6088577	0.44409007	0.5686005	0.49276456	0.4887681	0.44072586	0.39418358	0.79471433
HIP13217	0.0025	1.0	0.5437051	0.57028705	0.49642575	0.51592845	0.5679814	0.44111654	0.64934295	0.4346253	0.60324025	0.67375803	0.5415455	0.5913644	0.5424822	0.53193796	0.37642643	0.64968824
HIP13227	0.0025	1.0	0.4803845	0.5006566	0.6014561	0.56372064	0.54421425	0.68517905	0.40538758	0.53673846	0.3156918	0.5282819	0.5624859	0.4106283	0.45610747	0.50879323	0.79569423	0.44016305
HIP13230	0.0025	1.0	0.44481918	0.46789533	0.58439755	0.40821537	0.41825253	0.48986524	0.63906467	0.40050068	0.608223	0.29158822	0.42470664	0.6520298	0.36889815	0.6324894	0.59728986	0.7363682
HIP13233	0.0025	1.0	0.33459345	0.48975062	0.42702028	0.35202712	0.5235369	0.48923287	0.28417292	0.355986	0.442739	0.4800824	0.34323713	0.4141556	0.40129402	0.44366962	0.53292674	0.37940842
HIP13251	0.002136752136752137	0.0	0.4202838	0.41660556	0.41668394	0.41958067	0.33282828	0.47094914	0.43733817	0.6255919	0.3853679	0.46986774	0.46672803	0.394323	0.51729405	0.3007143	0.45344657	0.39226466
HIP13274	0.002136752136752137	0.0	0.5292447	0.4794683	0.40147072	0.43473306	0.39455032	0.38885134	0.22403583	0.31188166	0.405102	0.48831317	0.41691878	0.27898502	0.37654015	0.4013417	0.5545486	0.38446662
HIP13284	0.002136752136752137	0.0	0.22025287	0.42976463	0.19429249	0.3051063	0.6410058	0.2586959	0.2835638	0.2925791	0.26043832	0.6387839	0.2726106	0.4267802	0.40624577	0.32211018	0.67560124	0.28808948
HIP13291	0.0025	1.0	0.35194233	0.56696486	0.36042973	0.51842415	0.5354076	0.44165498	0.7260749	0.36554027	0.26308745	0.5389407	0.41099143	0.43859482	0.42363265	0.48854336	0.6248638	0.28127095
HIP13294	0.002136752136752137	0.0	0.5643893	0.40228263	0.53916264	0.47833264	0.41895163	0.52201897	0.56572974	0.42844766	0.39262766	0.4525695	0.5172219	0.38983077	0.48898053	0.3844602	0.63403547	0.33705732
HIP13296	0.0025	1.0	0.36551863	0.5345075	0.36794603	0.40756267	0.80857444	0.57757044	0.48082262	0.44550437	0.4863136	0.6465189	0.45077783	0.56444824	0.5818825	0.44898584	0.36748576	0.6846915
HIP13309	0.0025	1.0	0.65158623	0.6657806	0.41956005	0.41783184	0.53264	0.45078042	0.52845424	0.45940873	0.53101456	0.58833694	0.48520732	0.4875887	0.41562557	0.371235	0.52794063	0.26621395
HIP13319	0.002136752136752137	0.0	0.4021081	0.41410923	0.48063666	0.36361408	0.4892926	0.33396852	0.3001361	0.34112388	0.49517927	0.57391685	0.49248058	0.32804918	0.6573112	0.37841946	0.44398138	0.4249654
HIP13324	0.0025	1.0	0.5006385	0.69563675	0.6609107	0.6163976	0.46200782	0.6274233	0.7464761	0.6284173	0.5752884	0.35961837	0.53908336	0.5811005	0.5851524	0.6602968	0.4526356	0.7799564
HIP13325	0.0025	1.0	0.4199367	0.5476726	0.50480026	0.4654957	0.46258762	0.4226264	0.48890403	0.48261398	0.47397307	0.5887001	0.45409113	0.48256078	0.4937319	0.34665668	0.55525523	0.40437385
HIP13352	0.0025	1.0	0.4207512	0.5060753	0.37506407	0.4894391	0.47498477	0.48885646	0.68762755	0.49602064	0.4873644	0.51161015	0.54704565	0.53033364	0.49223378	0.51707405	0.41572887	0.7760783
HIP13355	0.0025	1.0	0.3453473	0.568195	0.71896595	0.46989554	0.6418365	0.44337836	0.68239295	0.53010005	0.6617807	0.6513556	0.56577927	0.547697	0.5719675	0.43610865	0.4812979	0.5993501
HIP13360	0.0025	1.0	0.47874662	0.4444504	0.5647755	0.59209394	0.45011672	0.40789482	0.6047919	0.43672338	0.69095576	0.50694776	0.58309263	0.4934325	0.5072533	0.40708312	0.4886353	0.8320828
HIP13361	0.0025	1.0	0.35945612	0.50992966	0.34230387	0.38989463	0.67360586	0.3611892	0.4207057	0.59035254	0.38619784	0.64792717	0.52945	0.31737125	0.4461636	0.46214762	0.61994934	0.34835726
HIP13363	0.002136752136752137	0.0	0.39236128	0.60997397	0.46109995	0.44454768	0.7107091	0.3411287	0.5690515	0.56961465	0.35968184	0.5750097	0.4037067	0.53108126	0.4082194	0.26644474	0.69853026	0.44547555
HIP13370	0.002136752136752137	0.0	0.74853027	0.60440135	0.7041231	0.61805856	0.1668301	0.5527739	0.4987699	0.63210905	0.79617083	0.31201962	0.7429251	0.5376	0.62352407	0.6401818	0.12900448	0.7677273
HIP13376	0.002136752136752137	0.0	0.18349794	0.31170404	0.27905715	0.35376266	0.6433533	0.31369358	0.24255607	0.26932484	0.0723421	0.574871	0.15996853	0.33041924	0.32563132	0.3063159	0.7542422	0.17878714
HIP13383	0.002136752136752137	0.0	0.5141456	0.503475	0.45902842	0.6451858	0.32404572	0.46117395	0.48140505	0.6317085	0.54157746	0.4671633	0.6266479	0.32591334	0.56982416	0.41801727	0.37233043	0.5627131
HIP13414	0.0025	1.0	0.6573556	0.47662354	0.5688268	0.8411559	0.320172	0.49904984	0.69040334	0.7160655	0.6813957	0.55878556	0.6062877	0.5510716	0.59404415	0.4584304	0.46745166	0.6519984
HIP13427	0.0025	1.0	0.41779774	0.45547923	0.550256	0.37299138	0.52600294	0.43405226	0.41006815	0.6122272	0.44609678	0.43728548	0.43793318	0.29574943	0.5009846	0.4425483	0.65144765	0.5546113
HIP13465	0.002136752136752137	0.0	0.3192522	0.73189676	0.6462594	0.41187334	0.6143493	0.56102705	0.3718419	0.50317067	0.29535568	0.29628336	0.31825876	0.7320327	0.34223866	0.5254944	0.49859706	0.34934342
HIP13473	0.002136752136752137	0.0	0.43466946	0.5498937	0.42216358	0.44317317	0.39623177	0.5891671	0.4281245	0.38389647	0.5705043	0.42148906	0.43445522	0.3695928	0.5669728	0.34315318	0.31402245	0.42719936
HIP13497	0.002136752136752137	0.0	0.61470366	0.61548275	0.45422578	0.59209895	0.2569503	0.56550705	0.3999734	0.50874794	0.5062858	0.47463405	0.7217194	0.5517116	0.5948738	0.39245084	0.24292693	0.5502383
HIP13505	0.002136752136752137	0.0	0.60336083	0.57619476	0.67417467	0.49335662	0.362625	0.6573581	0.4439768	0.5219815	0.7290851	0.29571328	0.5048109	0.6385008	0.44923973	0.7738786	0.29483014	0.7793273
HIP13515	0.0025	1.0	0.63689774	0.4738777	0.6286866	0.54240537	0.40806848	0.59667206	0.6127575	0.44214237	0.84876	0.50977695	0.7390721	0.5719952	0.6272179	0.55361503	0.30066684	0.85416317
HIP13518	0.0025	1.0	0.8656422	0.6297783	0.6938416	0.7894899	0.47776452	0.63314986	0.8014506	0.7022946	0.78426063	0.5921728	0.8363065	0.74107814	0.6339722	0.58407223	0.37516537	0.7849618
HIP13554	0.0025	1.0	0.7368014	0.73459494	0.63038015	0.77155983	0.35483813	0.6042776	0.8114146	0.71592605	0.92035586	0.3563686	0.72865474	0.5305939	0.68456364	0.6175295	0.41571105	0.82362825
HIP13567	0.002136752136752137	0.0	0.5946878	0.6167046	0.6452727	0.7015154	0.6232803	0.71618223	0.8284958	0.8888374	0.6112202	0.5370036	0.54723114	0.6898	0.6037762	0.5966742	0.42107013	0.4540358
HIP13592	0.002136752136752137	0.0	0.55855215	0.64802074	0.49156046	0.38416243	0.24694651	0.52989185	0.5801933	0.41487625	0.4689422	0.4011411	0.576036	0.5759672	0.5602524	0.59429985	0.2867825	0.4670043
HIP13627	0.0025	1.0	0.64492947	0.66307104	0.74788177	0.7013892	0.727034	0.5636694	0.6936014	0.7139516	0.5983662	0.45682773	0.67382944	0.7702631	0.5355683	0.6640682	0.32394952	0.77699864
HIP13636	0.0025	1.0	0.4017395	0.38528624	0.66356695	0.36436507	0.31959623	0.5170707	0.335849	0.35803938	0.7578391	0.44905874	0.50980073	0.34349775	0.47746223	0.4840198	0.34182045	0.5708045
HIP13654	0.0025	1.0	0.3912399	0.36192542	0.40552646	0.5569041	0.74958843	0.44915098	0.2726664	0.44423077	0.59094507	0.53870225	0.26698643	0.27696666	0.41386423	0.29090196	0.6150351	0.40025192
HIP13661	0.002136752136752137	0.0	0.6324228	0.42460555	0.5151201	0.56747234	0.55393875	0.47921267	0.53073305	0.55213857	0.43276486	0.42756465	0.5434687	0.505022	0.5279239	0.5815731	0.40604255	0.3433521
HIP13663	0.002136752136752137	0.0	0.17653087	0.2059704	0.3205172	0.41184187	0.59078074	0.34317064	0.36400747	0.34026277	0.20143417	0.54396415	0.32114467	0.20804647	0.2589764	0.20190927	0.64637756	0.43745652
HIP13667	0.0025	1.0	0.7186966	0.55781853	0.6037618	0.547437	0.23498169	0.5035887	0.64569306	0.8333592	0.9042406	0.40436554	0.68421626	0.5489441	0.5811523	0.55005723	0.45731643	0.8854376
HIP13686	0.002136752136752137	0.0	0.8526877	0.48569942	0.59299785	0.54002225	0.55141807	0.45183882	0.6415026	0.5441919	0.7034643	0.4213772	0.5669082	0.68757963	0.56834215	0.55468065	0.3197186	0.5825195
HIP13695	0.002136752136752137	0.0	0.38508525	0.41936836	0.42536777	0.40133297	0.45085138	0.43579525	0.5086619	0.43254918	0.5770157	0.3292547	0.4514558	0.42989254	0.4537934	0.5227059	0.38194138	0.65268296
HIP13699	0.0025	1.0	0.3481784	0.5496321	0.37493557	0.39191824	0.56708753	0.5576586	0.5110229	0.43587518	0.5358309	0.41980198	0.4708694	0.682633	0.5291693	0.45740074	0.4290137	0.42806238
HIP13703	0.0025	1.0	0.5399047	0.58661777	0.7985288	0.54595673	0.44276035	0.5764461	0.4615106	0.5858743	0.3930661	0.59146774	0.52771366	0.59003794	0.50254464	0.59778076	0.30679026	0.51051044
HIP13722	0.002136752136752137	0.0	0.552927	0.4422855	0.4339341	0.4098068	0.5988546	0.41046628	0.45054287	0.42367864	0.23396131	0.49283004	0.46086916	0.31345814	0.45788914	0.38407367	0.54257655	0.22231004
HIP13741	0.002136752136752137	0.0	0.43748474	0.4688362	0.36337352	0.41612652	0.50417703	0.42633927	0.37322393	0.38613313	0.55766046	0.4507782	0.4700726	0.36547446	0.40642047	0.49226937	0.46301356	0.4407785
HIP13749	0.002136752136752137	0.0	0.43386525	0.2629217	0.28831965	0.3607285	0.8301971	0.39843965	0.3528936	0.42331132	0.23158222	0.44147474	0.29263967	0.6860791	0.34316027	0.38148206	0.74426633	0.19010815
HIP13751	0.0025	1.0	0.5425207	0.6027549	0.6064183	0.48585773	0.660437	0.48267758	0.6660906	0.52545804	0.74300873	0.5038968	0.6521102	0.5936234	0.5444245	0.7262286	0.42165244	0.39765096
HIP13753	0.0025	1.0	0.02982843	0.21415597	0.20194635	0.051840186	0.30627513	0.26860613	0.05440694	0.052684218	0.5239217	0.121204585	0.110400915	0.4311611	0.11108294	0.28254288	0.23437831	0.800293
HIP13757	0.002136752136752137	0.0	0.511038	0.44270205	0.5778593	0.4038276	0.4553041	0.556181	0.36600137	0.45567378	0.31137964	0.39877474	0.49957836	0.47222415	0.3984317	0.6133702	0.43838334	0.26128513
HIP13764	0.002136752136752137	0.0	0.1280621	0.19241816	0.22081381	0.24617401	0.71372974	0.1608508	0.2096132	0.18683964	0.061826944	0.6548527	0.1503509	0.3235897	0.35273626	0.18778777	0.82511497	0.06785619
HIP13766	0.002136752136752137	0.0	0.22362366	0.30410522	0.25058395	0.3709726	0.702844	0.30873957	0.092038035	0.20543298	0.22307771	0.48081553	0.4724432	0.34136838	0.41404212	0.21865237	0.6651908	0.30151787
HIP13769	0.002136752136752137	0.0	0.4074988	0.36232394	0.29115224	0.51671654	0.56844676	0.34642076	0.25741106	0.40211964	0.24298903	0.5810186	0.36013794	0.27953184	0.3836966	0.3404947	0.4519859	0.3687076
HIP13771	0.0025	1.0	0.7391899	0.78349835	0.6348434	0.65190655	0.4780742	0.67181665	0.7733858	0.7039925	0.582616	0.54918563	0.6592039	0.869282	0.5842615	0.87669635	0.40675023	0.6568434
HIP13773	0.0025	1.0	0.411899	0.36022037	0.32795495	0.4465602	0.6605866	0.33020735	0.37982762	0.28354073	0.5825719	0.6754993	0.40362054	0.4444257	0.3983977	0.29967946	0.6367926	0.42180538
HIP13774	0.002136752136752137	0.0	0.5552807	0.5205091	0.5691941	0.6436883	0.5961526	0.5501572	0.57543665	0.48788851	0.5806824	0.6147346	0.6639857	0.6648103	0.5392294	0.67610204	0.59721816	0.5244133
HIP13777	0.002136752136752137	0.0	0.58299065	0.38413832	0.50051063	0.35199362	0.5043022	0.4211722	0.33328086	0.3650054	0.37610474	0.47619954	0.4349717	0.45719466	0.4889165	0.33577403	0.4574794	0.3214684
HIP13782	0.0025	1.0	0.85144144	0.7925969	0.8677447	0.75586295	0.40690252	0.754224	0.7676765	0.88228774	0.8798282	0.41940355	0.8611729	0.78314614	0.6584039	0.8477331	0.4515476	0.8714007
HIP13786	0.002136752136752137	0.0	0.22791296	0.14249393	0.1076071	0.2695978	0.5889818	0.21667495	0.18498814	0.27240708	0.090829164	0.5367334	0.22411472	0.16055652	0.24364284	0.18198624	0.650507	0.08879891
HIP13789	0.0025	1.0	0.77827287	0.8047266	0.8300326	0.708336	0.30795017	0.65051615	0.6963533	0.72851276	0.6865671	0.44926342	0.6989342	0.7332066	0.5557824	0.85168403	0.39814252	0.804806
HIP13793	0.0025	1.0	0.66126573	0.58321834	0.63085866	0.6021685	0.5133267	0.4655369	0.80255806	0.5309204	0.87574756	0.69361633	0.6225794	0.56600404	0.69354904	0.44372666	0.46710867	0.78359145
HIP13794	0.002136752136752137	0.0	0.57836974	0.66346556	0.44637153	0.41689885	0.5469165	0.61696243	0.51300645	0.58932686	0.31392542	0.40950823	0.44729415	0.45217115	0.47540522	0.5044304	0.5960243	0.18581745
HIP13800	0.0025	1.0	0.4611518	0.54130906	0.8411232	0.58807063	0.3205074	0.6392318	0.9248847	0.5577154	0.8556495	0.23362744	0.56407285	0.6579058	0.5580652	0.74345195	0.3328538	0.8116624
HIP13803	0.002136752136752137	0.0	0.56404495	0.5720557	0.6324135	0.57209677	0.43346435	0.7678139	0.54430324	0.49410784	0.5665438	0.3931332	0.5974645	0.5262596	0.5709896	0.7154701	0.44266683	0.38383192
HIP13809	0.0025	1.0	0.4581905	0.593419	0.80432796	0.5632477	0.9225381	0.862818	0.5632064	0.57190657	0.7849307	0.58642775	0.6079773	0.92983675	0.6125361	0.92415714	0.82995826	0.83041894
HIP13812	0.002136752136752137	0.0	0.7179092	0.48845518	0.5518996	0.52653444	0.24746782	0.49177003	0.4372046	0.48384956	0.82693756	0.24789822	0.57335067	0.53711754	0.6158676	0.7496551	0.23394528	0.6699273
HIP13814	0.0025	1.0	0.62775236	0.7822815	0.7380593	0.72084767	0.5898225	0.53072435	0.7290968	0.68585414	0.755795	0.54145026	0.70717263	0.686758	0.49420497	0.65937227	0.5622342	0.6802361
HIP13818	0.0025	1.0	0.4287782	0.63736963	0.52620876	0.4458495	0.7696065	0.30587	0.3648681	0.4673594	0.44858432	0.58538735	0.4905841	0.52012044	0.43918368	0.5015295	0.6201689	0.5815938
HIP13822	0.0025	1.0	0.62425536	0.48044986	0.76201594	0.43821952	0.57449704	0.5751765	0.63237286	0.5948259	0.66795665	0.41711977	0.60294443	0.6334154	0.5182971	0.7359216	0.44307554	0.54282063
HIP13823	0.002136752136752137	0.0	0.47137368	0.3870711	0.37387785	0.47699502	0.5188494	0.44716346	0.42480794	0.4025868	0.60031587	0.5236215	0.4514134	0.39765105	0.6367272	0.450616	0.32647938	0.5671947
HIP13831	0.0025	1.0	0.641752	0.52557445	0.57167995	0.6342378	0.57361823	0.6202271	0.7713605	0.61280745	0.6431433	0.47354862	0.6496754	0.69139975	0.5538991	0.7450261	0.6409695	0.6839814
HIP13833	0.0025	1.0	0.6111011	0.46926108	0.68332887	0.5850744	0.63586444	0.619036	0.65247136	0.5187101	0.5753349	0.61054987	0.50439525	0.5189472	0.50774026	0.5043306	0.8039216	0.3967086
HIP13852	0.0025	1.0	0.6894878	0.6339585	0.67776996	0.5853165	0.18185896	0.62242633	0.78205323	0.734906	0.87028545	0.4365282	0.7584375	0.63754636	0.66128474	0.7612149	0.21772957	0.82300544
HIP13854	0.002136752136752137	0.0	0.25389573	0.2808957	0.4483466	0.25325623	0.5558249	0.44825098	0.2555802	0.21726882	0.24771175	0.38017786	0.2530278	0.30505455	0.3489198	0.48885182	0.5548403	0.38162094
HIP13856	0.0025	1.0	0.21018368	0.47796223	0.33371854	0.4961715	0.6005352	0.4865835	0.3106127	0.38265303	0.35037243	0.5424641	0.37144074	0.44082046	0.39479223	0.4663657	0.7440743	0.37926242
HIP13859	0.002136752136752137	0.0	0.66040885	0.5598799	0.53731257	0.5190038	0.40743953	0.5896286	0.5225863	0.59152085	0.50938606	0.429806	0.620204	0.44029132	0.5932983	0.49419513	0.2566781	0.7056765
HIP13860	0.002136752136752137	0.0	0.37062734	0.34022245	0.38755238	0.42285228	0.5766114	0.5282811	0.29557914	0.42605194	0.32769924	0.47402507	0.49817124	0.5470884	0.40804484	0.38953602	0.63866776	0.27366662
HIP13865	0.0025	1.0	0.6001935	0.5324682	0.6141708	0.46861005	0.4325048	0.4940611	0.49708056	0.54828054	0.45970848	0.6742835	0.5758134	0.5603393	0.57857484	0.5095587	0.4034974	0.4847886
HIP13869	0.0025	1.0	0.3982943	0.3678627	0.48630133	0.52150667	0.6044742	0.31678423	0.52305365	0.47501802	0.3615934	0.4854886	0.4165395	0.40748855	0.46675438	0.4559382	0.60119444	0.45696983
HIP13877	0.002136752136752137	0.0	0.2251853	0.30544746	0.35986438	0.42797422	0.8124969	0.43364868	0.21768266	0.40061754	0.14650759	0.5451322	0.22522807	0.28238523	0.27049184	0.24171954	0.7626378	0.09299284
HIP13887	0.002136752136752137	0.0	0.81218374	0.7272402	0.597864	0.6727327	0.5937691	0.816877	0.70851964	0.75781524	0.6293522	0.38998324	0.56164616	0.74232805	0.46441358	0.7618134	0.45827273	0.45354825
HIP13893	0.002136752136752137	0.0	0.36257327	0.7138434	0.62726796	0.33392626	0.6696445	0.5379696	0.48136252	0.6079377	0.33077532	0.451602	0.44698334	0.69266224	0.426677	0.5114916	0.53349304	0.37104952
HIP13894	0.0025	1.0	0.52086484	0.55480677	0.8164425	0.59280413	0.60987574	0.76506054	0.7418493	0.5446788	0.56147426	0.38991934	0.53192836	0.675315	0.57328063	0.69303715	0.6484249	0.58575
HIP13900	0.0025	1.0	0.73639756	0.64794046	0.6785065	0.7103608	0.51485884	0.6669093	0.5693384	0.76308215	0.5666288	0.49658236	0.72229874	0.52063614	0.57264644	0.8112576	0.5770352	0.6857119
HIP13911	0.0025	1.0	0.3248688	0.4649648	0.61348003	0.38043743	0.7545796	0.3972477	0.32413462	0.3664436	0.42883113	0.6523527	0.5071878	0.57721674	0.40274096	0.38244152	0.64939356	0.5719682
HIP13919	0.0025	1.0	0.7619834	0.44337738	0.8765775	0.67397636	0.82278097	0.55992603	0.7138681	0.6108599	0.58874077	0.621672	0.60149515	0.842343	0.6189815	0.811429	0.556705	0.6119194
HIP13920	0.002136752136752137	0.0	0.60825694	0.598618	0.5370043	0.4802662	0.3587484	0.48527247	0.59128267	0.38507247	0.30745322	0.52187014	0.48539883	0.47219986	0.45631373	0.37719023	0.5867127	0.32958364
HIP13923	0.0025	1.0	0.21458444	0.4493286	0.6271543	0.3342908	0.6170753	0.62511075	0.36387652	0.2711224	0.9010271	0.35883793	0.51336265	0.7081223	0.38624778	0.67994374	0.36537886	0.85299027
HIP13926	0.0025	1.0	0.5307026	0.71349615	0.7106364	0.3900335	0.4326093	0.73615587	0.62798434	0.48289186	0.79302293	0.46363714	0.65280306	0.6366027	0.5519526	0.7332889	0.28402996	0.8643346
HIP13928	0.0025	1.0	0.8461276	0.55267423	0.695677	0.6769041	0.25124258	0.62147874	0.6558793	0.8549929	0.7804847	0.386016	0.695891	0.4057938	0.5806084	0.6290863	0.3171133	0.72535676
HIP13929	0.002136752136752137	0.0	0.44530067	0.60112536	0.46703613	0.45425457	0.2866916	0.50485754	0.4748734	0.4874953	0.6741371	0.47279632	0.57970744	0.4615285	0.6336285	0.5959901	0.17504326	0.72061867
HIP13932	0.0025	1.0	0.42705685	0.37603047	0.41451532	0.5782562	0.4380211	0.3924477	0.46299344	0.5755365	0.63034177	0.5352595	0.5074954	0.41449237	0.5170983	0.32131603	0.33713263	0.4485026
HIP13933	0.002136752136752137	0.0	0.51325345	0.37355325	0.37570208	0.4200346	0.48734543	0.41981956	0.4128403	0.48660198	0.43569753	0.46940148	0.43071684	0.51381147	0.49784252	0.33729786	0.45183384	0.3666467
HIP13935	0.002136752136752137	0.0	0.6840734	0.45797306	0.54083127	0.63753915	0.23614827	0.46563926	0.5636234	0.47963673	0.4085924	0.507047	0.5702673	0.3650856	0.55551267	0.5653159	0.33570033	0.40730685
HIP13938	0.0025	1.0	0.55627996	0.6388039	0.74629307	0.5587218	0.33797252	0.75574255	0.6900281	0.41218057	0.59075135	0.38613826	0.62130773	0.5267344	0.6126905	0.613211	0.50555044	0.6822632
HIP13941	0.002136752136752137	0.0	0.5142368	0.4896327	0.5382696	0.4864307	0.45417473	0.7668766	0.38464218	0.41930604	0.3387879	0.36610687	0.38978395	0.45973855	0.6552814	0.4734768	0.4359697	0.33413064
HIP13945	0.002136752136752137	0.0	0.6032912	0.6169439	0.6172906	0.74931395	0.33978903	0.49621624	0.5179138	0.5107191	0.53546256	0.5130664	0.6070724	0.49147972	0.60780627	0.6287648	0.5251497	0.51580334
HIP13947	0.002136752136752137	0.0	0.6381372	0.48719394	0.6363787	0.5285337	0.47622344	0.55511713	0.48261088	0.47795156	0.5786245	0.39314222	0.6071497	0.66745865	0.5229877	0.6372757	0.30343726	0.5273398
HIP13951	0.0025	1.0	0.22147378	0.18037096	0.13954169	0.25525287	0.7464728	0.2558721	0.13402995	0.16075653	0.30629545	0.6015368	0.16044983	0.16723046	0.32955566	0.15605193	0.75651336	0.12824807
HIP13954	0.0025	1.0	0.3830253	0.37725532	0.23547226	0.37161577	0.4152551	0.46327597	0.24941233	0.3322895	0.43910667	0.51858026	0.40706035	0.38801563	0.43458664	0.4678331	0.4560911	0.27663496
HIP13956	0.0025	1.0	0.7743363	0.6201626	0.6798612	0.65228605	0.36522883	0.7151125	0.5377646	0.69324535	0.6589133	0.42626253	0.5415451	0.5887613	0.6120165	0.74455047	0.37080234	0.66727066
HIP13958	0.002136752136752137	0.0	0.4863834	0.402409	0.4624564	0.3527168	0.48634994	0.3464101	0.41142142	0.37624636	0.32155955	0.52019465	0.38262808	0.36459827	0.4242435	0.3811893	0.7259978	0.4399076
HIP13966	0.002136752136752137	0.0	0.41802582	0.6297717	0.40149796	0.34770435	0.3151073	0.5363002	0.33552358	0.5834874	0.48855537	0.40113384	0.55500674	0.46362796	0.47081578	0.5317325	0.37540945	0.47036973
HIP13967	0.0025	1.0	0.62060064	0.6914452	0.6746255	0.6153237	0.40893447	0.5672991	0.92983866	0.6585061	0.594477	0.8409333	0.62109756	0.61755955	0.5684756	0.5862492	0.5526049	0.67855525
HIP13972	0.002136752136752137	0.0	0.35470834	0.2534951	0.39469108	0.27989483	0.66908896	0.53450733	0.24398142	0.34291503	0.20013818	0.49819562	0.34490076	0.483971	0.40080684	0.50935864	0.62996954	0.3666593
HIP13976	0.0025	1.0	0.51374865	0.3970083	0.5282783	0.4541893	0.46143645	0.4715306	0.3348112	0.51290625	0.46630123	0.5387645	0.5894244	0.43597817	0.538018	0.41162518	0.69294006	0.47392294
HIP13978	0.002136752136752137	0.0	0.37213218	0.5603845	0.39794523	0.5234754	0.60353166	0.61549145	0.43205908	0.44250864	0.2533648	0.48795775	0.34320992	0.4439265	0.35624754	0.41135657	0.6797485	0.5119571
HIP13981	0.002136752136752137	0.0	0.47912288	0.5729532	0.52325356	0.40915453	0.37958604	0.50051004	0.3909921	0.4738296	0.64947194	0.4361702	0.67914367	0.4798691	0.48401263	0.56486374	0.36051786	0.57277614
HIP13983	0.002136752136752137	0.0	0.60314107	0.4532686	0.4559454	0.44401324	0.4114276	0.43572962	0.52092487	0.608605	0.530838	0.39477766	0.5822368	0.5283128	0.6630301	0.42177206	0.51140183	0.6483408
HIP13986	0.0025	1.0	0.78782827	0.8377589	0.74375033	0.8295109	0.5243417	0.6432983	0.7265403	0.6798905	0.6292268	0.36895072	0.69457173	0.72293377	0.52609074	0.65707844	0.45754695	0.73862964
HIP13988	0.0025	1.0	0.8015201	0.65107393	0.7349123	0.7241087	0.3799175	0.6501278	0.72821605	0.8540623	0.780211	0.4561723	0.78255016	0.6433746	0.7198662	0.7161928	0.3375294	0.69216686
HIP13989	0.002136752136752137	0.0	0.6879993	0.5237557	0.68459827	0.6410577	0.27990496	0.5827248	0.73819816	0.61194944	0.83335066	0.5206982	0.89684504	0.5328317	0.76656234	0.7524346	0.15305305	0.81232905
HIP13992	0.0025	1.0	0.2645827	0.44134188	0.18544006	0.40743604	0.8238114	0.41043335	0.36215097	0.39333722	0.4411412	0.61265105	0.5050421	0.43221804	0.48365346	0.2901699	0.6953957	0.4802506
HIP13994	0.0025	1.0	0.7562822	0.7064453	0.9018587	0.682325	0.75733995	0.5949548	0.73211324	0.7906536	0.78867537	0.5070113	0.7670407	0.83799773	0.57570374	0.7579938	0.38582772	0.89862823
HIP14000	0.002136752136752137	0.0	0.259871	0.4607357	0.47537893	0.2799098	0.50035286	0.2264972	0.22125775	0.25726515	0.29715794	0.57189924	0.24283645	0.22193924	0.33052284	0.30944246	0.43999493	0.40877348
HIP14004	0.002136752136752137	0.0	0.6072611	0.6789373	0.4673023	0.3770965	0.6824666	0.49010655	0.5466735	0.73142827	0.41265664	0.59004796	0.38142228	0.5323625	0.5502176	0.6131752	0.42792428	0.5968463
HIP14007	0.002136752136752137	0.0	0.25944576	0.46812928	0.6160392	0.48258993	0.7090807	0.64860964	0.3082368	0.35032928	0.28117287	0.48166013	0.34977645	0.4533787	0.34917867	0.4971367	0.6846756	0.17038149
HIP14015	0.002136752136752137	0.0	0.68818665	0.635723	0.7783098	0.6803877	0.23131248	0.54343617	0.6489846	0.5749558	0.67405534	0.49230427	0.7840904	0.52018577	0.65708375	0.7752179	0.1891877	0.658223
HIP14016	0.0025	1.0	0.6495686	0.698379	0.77588654	0.6701236	0.58896726	0.70518947	0.61060154	0.7340294	0.6447745	0.4507333	0.54529315	0.43591338	0.5271843	0.7775386	0.77809674	0.60459197
HIP14020	0.002136752136752137	0.0	0.26593837	0.32216918	0.24430144	0.30023658	0.711416	0.3618139	0.38811463	0.26292068	0.0956513	0.5912397	0.23764035	0.29387724	0.2958346	0.24045748	0.72489583	0.1037443
HIP14022	0.0025	1.0	0.36363208	0.37244684	0.2860028	0.44125575	0.3799045	0.4296155	0.39832225	0.2826196	0.4547754	0.5490463	0.54740876	0.48260286	0.43670887	0.34899014	0.32984504	0.44817463
HIP14024	0.0025	1.0	0.42189285	0.48756018	0.5805069	0.31344664	0.29401106	0.5314788	0.3370648	0.35071176	0.7907597	0.3370333	0.5305571	0.46597934	0.52585757	0.49752235	0.21452382	0.88164043
HIP14028	0.002136752136752137	0.0	0.464714	0.6051161	0.7741455	0.60339814	0.19023845	0.58968925	0.6703874	0.62902933	0.85031796	0.45846668	0.60760397	0.46537086	0.57718974	0.59099925	0.24867329	0.81650734
HIP14030	0.002136752136752137	0.0	0.5372692	0.33608866	0.64515626	0.5164224	0.37862515	0.6514913	0.49669915	0.36902672	0.51162285	0.54413724	0.46686655	0.5050325	0.46897125	0.55374277	0.46370548	0.5284184
HIP14034	0.0025	1.0	0.71341157	0.6872184	0.7129939	0.65659785	0.42780143	0.5993127	0.826889	0.7483655	0.57909966	0.3758125	0.6032431	0.58709407	0.5318107	0.73068976	0.35710448	0.5199874
HIP14036	0.002136752136752137	0.0	0.46663287	0.7006488	0.5262548	0.4886678	0.37794352	0.54245186	0.39271536	0.6784423	0.32948622	0.44611278	0.49895406	0.4914258	0.46064267	0.70616317	0.6040127	0.26792318
HIP14039	0.002136752136752137	0.0	0.42277253	0.44777885	0.32039687	0.58373034	0.6315599	0.55383474	0.49783757	0.51654327	0.41811728	0.5348782	0.49840462	0.42421278	0.58997375	0.33971953	0.8084756	0.3020739
HIP14043	0.002136752136752137	0.0	0.44272295	0.45586276	0.43505162	0.41952974	0.51289326	0.5098165	0.4761608	0.40273663	0.57635856	0.4820912	0.46794018	0.3495776	0.48531607	0.351873	0.5165807	0.3682831
HIP14045	0.0025	1.0	0.65631706	0.6700833	0.8377272	0.624647	0.147279	0.5974517	0.7575943	0.61104774	0.87259805	0.287732	0.792953	0.62402636	0.72562957	0.6928852	0.18548924	0.9036963
HIP14053	0.0025	1.0	0.3639267	0.3921134	0.40748304	0.36194944	0.5322192	0.3734699	0.4285923	0.4993272	0.57498044	0.48243704	0.53093654	0.39873737	0.4322529	0.32816434	0.37936312	0.4975025
HIP14055	0.002136752136752137	0.0	0.6861125	0.57768685	0.57219523	0.58400756	0.26238674	0.620299	0.66943365	0.6056499	0.5485194	0.4178873	0.6738031	0.5532794	0.48662114	0.6372374	0.24141106	0.52910405
HIP14059	0.002136752136752137	0.0	0.6191869	0.5733733	0.58155924	0.5963064	0.3970636	0.6107989	0.67649394	0.6870501	0.46935135	0.33178335	0.55876714	0.6410576	0.4857034	0.6578803	0.5291432	0.40010762
HIP14060	0.0025	1.0	0.71665615	0.52609247	0.6026135	0.72400486	0.3685212	0.5647598	0.65607566	0.5167241	0.74378395	0.58060825	0.71309096	0.5873461	0.6310424	0.555053	0.25752825	0.6974629
HIP14064	0.002136752136752137	0.0	0.7015257	0.6677315	0.64859617	0.76618004	0.2465359	0.5365902	0.64825684	0.55197376	0.62196195	0.40282065	0.5816866	0.57858217	0.4770485	0.6962415	0.22157186	0.65052474
HIP14066	0.002136752136752137	0.0	0.21318665	0.5772818	0.27511352	0.4919669	0.69885933	0.586201	0.36418736	0.6352625	0.30068523	0.5745127	0.3046136	0.6100966	0.444638	0.4179389	0.7059475	0.30382323
HIP14071	0.0025	1.0	0.54388845	0.7060839	0.49821895	0.62398183	0.42611927	0.54769456	0.69430697	0.45436513	0.54273146	0.48728707	0.75803846	0.537456	0.67249	0.5983462	0.4828588	0.59512097
HIP14072	0.002136752136752137	0.0	0.413244	0.27990335	0.3354051	0.37631685	0.61735344	0.32702333	0.5819415	0.36236224	0.25517648	0.607394	0.34500384	0.39389822	0.40130645	0.29386967	0.4743196	0.3368648
HIP14077	0.002136752136752137	0.0	0.1915609	0.20319402	0.28196827	0.27411205	0.53409845	0.42042986	0.17478123	0.29929405	0.22584018	0.4730249	0.2654282	0.36849558	0.3959232	0.21022654	0.5515591	0.18896434
HIP14079	0.002136752136752137	0.0	0.28099507	0.33116722	0.18133524	0.28415623	0.65512145	0.2471079	0.14843899	0.28085747	0.16735637	0.55267924	0.21612722	0.20978284	0.37362593	0.18521532	0.79779816	0.11970124
HIP14080	0.002136752136752137	0.0	0.23549965	0.47441134	0.38083753	0.3945279	0.80093205	0.39137474	0.2711146	0.35816282	0.23326471	0.56405634	0.3290233	0.52716887	0.33510548	0.59294224	0.6548662	0.4415316
HIP14090	0.002136752136752137	0.0	0.6327414	0.7754836	0.7170222	0.6228061	0.34857	0.6392242	0.57315	0.8520296	0.8067865	0.3891898	0.6643234	0.80563426	0.57667506	0.7143328	0.39835638	0.71841466
HIP14092	0.0025	1.0	0.47872517	0.5384919	0.47759676	0.36740837	0.5645009	0.45018703	0.40031415	0.38991752	0.43786192	0.5879115	0.40333033	0.42483655	0.4852626	0.27518135	0.6509826	0.52018905
HIP14095	0.002136752136752137	0.0	0.52088827	0.576944	0.53520805	0.3977732	0.29600298	0.4526906	0.5948884	0.52344054	0.5836672	0.34692514	0.62239325	0.55196106	0.581585	0.53402334	0.25991565	0.52497214
HIP14096	0.0025	1.0	0.72651374	0.59777975	0.54593295	0.64918756	0.4248055	0.59300965	0.6604572	0.6696414	0.544727	0.52416295	0.5712409	0.5858033	0.61984885	0.53723127	0.5524066	0.7726234
HIP14103	0.0025	1.0	0.53422534	0.4775276	0.6785582	0.6461354	0.47060552	0.5510467	0.6262007	0.6416324	0.7834089	0.56228834	0.52980816	0.5299193	0.570131	0.5974268	0.5801383	0.8004223
HIP14106	0.0025	1.0	0.14512035	0.3077029	0.4106616	0.104748696	0.60421795	0.3958547	0.08366591	0.18630728	0.5116585	0.267564	0.19533473	0.38293108	0.26809904	0.37234414	0.33644897	0.608474
HIP14107	0.0025	1.0	0.47684765	0.54343104	0.6983052	0.5429185	0.5852245	0.5931114	0.7638235	0.7012309	0.58652806	0.5795904	0.6902307	0.61644095	0.6873778	0.607007	0.68402916	0.5896447
HIP14109	0.002136752136752137	0.0	0.47449788	0.56634784	0.51142067	0.5018911	0.35247517	0.4702799	0.64031416	0.50925833	0.54739183	0.45143378	0.66294885	0.41411906	0.52875894	0.52930266	0.29278833	0.66116303
HIP14110	0.002136752136752137	0.0	0.10082039	0.25239915	0.40641296	0.10065299	0.34523427	0.37707317	0.08795321	0.10165769	0.4710934	0.16417667	0.17672482	0.43566933	0.20723864	0.45667914	0.23467276	0.33328432
HIP14114	0.002136752136752137	0.0	0.7445649	0.68023217	0.62411046	0.45256814	0.2492193	0.7248943	0.5453241	0.57541215	0.7326553	0.52869713	0.6131595	0.49893966	0.65154636	0.6588937	0.30455238	0.65213686
HIP14118	0.0025	1.0	0.6616742	0.58498687	0.673977	0.38927174	0.3822798	0.726475	0.6094177	0.52794904	0.772138	0.50649494	0.84659564	0.55080926	0.66523194	0.5299862	0.24557078	0.6260557
HIP14124	0.0025	1.0	0.48245955	0.63149285	0.7197467	0.5064565	0.6463944	0.586333	0.6940425	0.7198341	0.5278734	0.52248174	0.6257659	0.67547506	0.4763999	0.7140881	0.704077	0.48799324
HIP14127	0.002136752136752137	0.0	0.7394499	0.64026815	0.6183121	0.6951563	0.33758166	0.6207908	0.77116656	0.81049097	0.598698	0.5483356	0.7276779	0.4749571	0.6718366	0.5803516	0.33425418	0.73694956
HIP14129	0.002136752136752137	0.0	0.41084695	0.37679642	0.47657242	0.389793	0.4712413	0.51174974	0.32439774	0.39321488	0.32341415	0.5774977	0.448944	0.5502482	0.46866667	0.47129205	0.4417488	0.44229066
HIP14130	0.002136752136752137	0.0	0.34453043	0.43011284	0.47663793	0.45115834	0.47682375	0.4748895	0.3771769	0.4002315	0.35886985	0.4380236	0.39525923	0.37220216	0.45803833	0.3539502	0.45330164	0.30965483
HIP14136	0.0025	1.0	0.5948397	0.59804165	0.5517868	0.7185633	0.4303534	0.46222436	0.55117005	0.50870323	0.78358734	0.49580845	0.64389765	0.6674895	0.44425476	0.48278096	0.3230633	0.68909717
HIP14140	0.002136752136752137	0.0	0.40464103	0.53120404	0.53836304	0.60730094	0.6262952	0.47658283	0.57835835	0.6501536	0.42763942	0.42165902	0.41554666	0.654194	0.5359564	0.53442776	0.5613341	0.4293747
HIP14142	0.0025	1.0	0.3716649	0.354789	0.45124736	0.38824227	0.7645565	0.4207698	0.37972558	0.4251014	0.4246601	0.6615255	0.32204622	0.5224239	0.5525196	0.49097902	0.71533215	0.5470862
HIP14148	0.0025	1.0	0.41436428	0.3378326	0.30052537	0.4448591	0.80935824	0.41691	0.48920506	0.4742288	0.5747865	0.58837587	0.31932765	0.44509634	0.5032902	0.31290805	0.797577	0.44666263
HIP14152	0.0025	1.0	0.717124	0.48915055	0.6254396	0.6457776	0.3330228	0.6259811	0.6352023	0.5931163	0.84930265	0.5065295	0.5773454	0.51215607	0.5667649	0.5925991	0.45716628	0.80144095
HIP14157	0.0025	1.0	0.2658692	0.3460797	0.23776385	0.3272013	0.67108	0.5137756	0.22033033	0.45243126	0.607145	0.5880894	0.31690735	0.28457052	0.44174317	0.23730019	0.63885057	0.3146593
HIP14174	0.002136752136752137	0.0	0.6265569	0.5439895	0.58365947	0.6318287	0.27298054	0.6572775	0.51209193	0.43112636	0.56935704	0.35217488	0.6660498	0.58217967	0.5043592	0.65413404	0.17014053	0.6637512
HIP14175	0.0025	1.0	0.6050635	0.61811996	0.7728852	0.54955465	0.4797342	0.68797636	0.5645423	0.53414774	0.8355557	0.42711902	0.63211817	0.5554925	0.59946966	0.6716418	0.17626283	0.85206044
HIP14176	0.002136752136752137	0.0	0.4226027	0.34197453	0.48152083	0.6212074	0.5933516	0.5416154	0.48935738	0.5692413	0.34300047	0.48313415	0.38780862	0.4086685	0.5097594	0.4151646	0.6223621	0.6309588
HIP14181	0.0025	1.0	0.619266	0.6546325	0.72266155	0.49290863	0.57140535	0.6191802	0.75950646	0.58942145	0.64271986	0.50422585	0.5722543	0.6251667	0.6936557	0.733633	0.66024154	0.5210595
HIP14187	0.0025	1.0	0.6334429	0.5008455	0.44168225	0.48910412	0.33390477	0.43642196	0.5063569	0.49172562	0.7244888	0.5125478	0.58255875	0.6772521	0.5536898	0.46760646	0.3578779	0.61554885
HIP14192	0.002136752136752137	0.0	0.5502053	0.53051823	0.6249188	0.6009957	0.40746963	0.63479203	0.47679168	0.52903074	0.3726974	0.45879447	0.4960541	0.5778205	0.52712035	0.58690876	0.3905341	0.33148813
HIP14194	0.0025	1.0	0.45510435	0.60849595	0.40775344	0.32722694	0.31194228	0.69644773	0.41471267	0.42222786	0.5711931	0.4880949	0.52970934	0.37721124	0.5527195	0.57507354	0.38494062	0.50233275
HIP14196	0.002136752136752137	0.0	0.7058614	0.62269634	0.5638534	0.68586886	0.18142954	0.56075156	0.73007876	0.5597732	0.9440543	0.50047743	0.729747	0.6407705	0.6576258	0.7197959	0.20015264	0.8208895
HIP14202	0.002136752136752137	0.0	0.40583253	0.34215248	0.36944097	0.3811831	0.79474795	0.416561	0.3754127	0.4113773	0.18357971	0.6889753	0.33647078	0.35988146	0.3931715	0.4020567	0.70046675	0.2294898
HIP14205	0.0025	1.0	0.5000041	0.4311673	0.5341455	0.4606788	0.41747683	0.41001874	0.5229365	0.4599547	0.86299574	0.5689752	0.64058095	0.38791975	0.6320555	0.4000762	0.2686398	0.6983175
HIP14209	0.002136752136752137	0.0	0.7456291	0.6691133	0.8788433	0.65479785	0.5614163	0.60009	0.67310447	0.8193421	0.7351313	0.37758636	0.6929216	0.6844339	0.63262016	0.75819266	0.33143026	0.41885585
HIP14211	0.002136752136752137	0.0	0.38466942	0.27312362	0.50081235	0.3977533	0.63265353	0.45235914	0.35753036	0.40339786	0.23080605	0.56202745	0.2981008	0.32360733	0.41205585	0.3735412	0.68831176	0.24465531
HIP14213	0.002136752136752137	0.0	0.74663866	0.5885776	0.6084468	0.62069005	0.26083565	0.55674565	0.80632234	0.8189064	0.7872638	0.35606706	0.6747836	0.54839575	0.6391084	0.64169335	0.37806267	0.7310911
HIP14214	0.002136752136752137	0.0	0.61334777	0.69917977	0.6374053	0.52477854	0.29963148	0.6425235	0.63211596	0.5551453	0.76972884	0.41359836	0.71086055	0.698213	0.6286459	0.6469239	0.39686581	0.6640968
HIP14218	0.002136752136752137	0.0	0.40742782	0.344804	0.32898593	0.27703917	0.42272156	0.37891737	0.3319385	0.4353555	0.28885853	0.51489544	0.3237542	0.4243179	0.40789527	0.30529487	0.44726193	0.20956296
HIP14223	0.0025	1.0	0.566906	0.52599484	0.607376	0.5618736	0.4200354	0.5081756	0.68606055	0.49239576	0.69299525	0.578392	0.57287794	0.45742315	0.53343457	0.49542752	0.54159373	0.82827675
HIP14226	0.002136752136752137	0.0	0.6749267	0.74252564	0.71118414	0.5945724	0.26924175	0.6848074	0.5528868	0.6411609	0.55588406	0.397569	0.57300496	0.653322	0.49870217	0.56792945	0.3790148	0.4175417
HIP14230	0.002136752136752137	0.0	0.6442638	0.678087	0.71214485	0.6570035	0.20971763	0.6669348	0.8212255	0.58431053	0.51321906	0.47997594	0.6756228	0.53935874	0.65786403	0.758423	0.25952464	0.4398886
HIP14231	0.0025	1.0	0.4672787	0.5368357	0.4870976	0.49060532	0.42872486	0.41801536	0.4546534	0.3992536	0.5933672	0.3967705	0.50223476	0.6202233	0.48184463	0.45610118	0.39819768	0.49998218
HIP14237	0.002136752136752137	0.0	0.49092865	0.50804347	0.85861814	0.41779882	0.85884506	0.53873795	0.5797506	0.44812253	0.38087606	0.43741512	0.43378028	0.61542827	0.4025676	0.6340728	0.53283626	0.37009895
HIP14240	0.002136752136752137	0.0	0.4268617	0.3091855	0.4419676	0.42250562	0.7434998	0.4262877	0.352868	0.3665741	0.11754033	0.5297484	0.2642582	0.47311157	0.32381213	0.47153378	0.62389374	0.23900867
HIP14241	0.002136752136752137	0.0	0.19784555	0.21423808	0.17449093	0.3112399	0.5942979	0.26543567	0.17793849	0.22449082	0.080625504	0.47805828	0.21466723	0.2942498	0.36643574	0.26405162	0.7035914	0.2400521
HIP14494	0.002136752136752137	0.0	0.18999425	0.22233266	0.14762771	0.16573566	0.748235	0.18390971	0.19183889	0.1686469	0.03790769	0.5847584	0.12374562	0.18913078	0.26452047	0.16394985	0.8157573	0.042642355
HIP14911	0.002136752136752137	0.0	0.41852605	0.68166023	0.4590893	0.51393807	0.46338105	0.43654427	0.52493757	0.577272	0.33614355	0.47238496	0.48453817	0.5569279	0.5750658	0.49387684	0.5389653	0.5013402
HIP15685	0.0025	1.0	0.8398081	0.59658676	0.52435046	0.78912574	0.30609882	0.5058316	0.70297575	0.7663685	0.816567	0.5793874	0.7889299	0.5346349	0.63991666	0.6694094	0.44226652	0.7639631
HIP15861	0.0025	1.0	0.7737153	0.70353216	0.586997	0.72173005	0.39870292	0.70120716	0.7063142	0.6133642	0.60316604	0.64134306	0.80017936	0.7037482	0.7419289	0.6638832	0.6991207	0.85893095
HIP16515	0.0025	1.0	0.6533139	0.4656872	0.3542431	0.52617455	0.5440874	0.45485997	0.5884141	0.606155	0.5170803	0.5745968	0.7010163	0.42140466	0.5331145	0.2887322	0.49013937	0.71743464
HIP16867	0.0025	1.0	0.6283402	0.6329932	0.5409841	0.52012557	0.40392125	0.5222374	0.5801228	0.5188506	0.66375	0.63045526	0.63755554	0.5138262	0.67537427	0.5043192	0.6086755	0.7194811
HIP17370	0.0025	1.0	0.4133798	0.4984504	0.4709723	0.48848483	0.3407903	0.4553659	0.59301597	0.42977232	0.5806531	0.3264013	0.3638367	0.61384344	0.39355114	0.46221104	0.38406	0.5812626
HIP17440	0.002136752136752137	0.0	0.17974672	0.21457326	0.1888704	0.23019832	0.6938757	0.3217452	0.14441738	0.25564474	0.08826521	0.71171397	0.15098342	0.32015836	0.2774034	0.21765652	0.80598223	0.07348862
HIP17454	0.002136752136752137	0.0	0.509068	0.62146807	0.59820044	0.5967502	0.49067825	0.5681772	0.6566435	0.64937913	0.45700654	0.45655602	0.35888624	0.5987648	0.4441991	0.6663862	0.5705057	0.5470618
HIP17457	0.002136752136752137	0.0	0.62024987	0.68175226	0.5806632	0.60341215	0.2834435	0.4693438	0.56474763	0.50798637	0.5006705	0.43617868	0.58111835	0.6108472	0.6826968	0.64868265	0.30140966	0.668048
HIP17462	0.0025	1.0	0.7091923	0.6008043	0.38063854	0.4595337	0.42048073	0.6190613	0.6868119	0.46595713	0.673982	0.45275018	0.5728646	0.5393791	0.5876256	0.60662	0.38096297	0.67051804
HIP17534	0.0025	1.0	0.68947774	0.6011105	0.7383556	0.5955236	0.21648172	0.54788494	0.7164977	0.56182075	0.61624867	0.39722532	0.58589935	0.5304805	0.5711068	0.5805043	0.41767657	0.5975146
HIP17577	0.0025	1.0	0.53236	0.5138776	0.5470349	0.50211954	0.28012216	0.6636411	0.41906857	0.41562188	0.8052916	0.50361127	0.56126404	0.4005129	0.5823526	0.4301694	0.49472234	0.6619216
HIP17585	0.002136752136752137	0.0	0.54359317	0.5404879	0.56838894	0.42850026	0.22916082	0.58768195	0.52892464	0.45013958	0.65429324	0.368052	0.55380774	0.3616566	0.51468503	0.5029393	0.21056777	0.5089127
HIP17698	0.002136752136752137	0.0	0.6492398	0.42236277	0.7073243	0.53605694	0.62930524	0.64256454	0.5607469	0.66675836	0.38673472	0.47269526	0.50775766	0.57945234	0.59225714	0.51373523	0.6288169	0.6597599
HIP17723	0.0025	1.0	0.53279	0.40785584	0.4337386	0.42547697	0.38713822	0.5518373	0.52420884	0.44231048	0.5458974	0.4824921	0.50006515	0.43768424	0.50811595	0.43485692	0.5525643	0.47374257
HIP17760	0.0025	1.0	0.6498591	0.55530846	0.6261061	0.5594841	0.30910516	0.6302626	0.8082329	0.5132713	0.6635476	0.4276025	0.68289554	0.5093504	0.56597024	0.6835837	0.34144467	0.50804883
HIP17837	0.0025	1.0	0.33019128	0.35637322	0.4331971	0.38839608	0.59106946	0.43107986	0.35375208	0.6658136	0.42083323	0.56919825	0.36985597	0.24087176	0.3683862	0.34490776	0.51656777	0.43595535
HIP17845	0.0025	1.0	0.3561023	0.59562725	0.4292281	0.6708989	0.6467505	0.55071586	0.40741414	0.59807324	0.53836733	0.5290097	0.4113839	0.41725516	0.5504247	0.5047545	0.53963655	0.41524097
HIP19048	0.002136752136752137	0.0	0.59788436	0.6261906	0.59608054	0.5360763	0.3403893	0.6648738	0.40207908	0.51629424	0.64319366	0.4301259	0.687238	0.6647289	0.55319005	0.58938706	0.30955476	0.66402197
