# Supplementary material for: Dynamic kernel matching for non-conforming data: A case study of T cell receptor datasets
Source: PLoS One. 2023 Mar 7;18(3):e0265313. doi: 10.1371/journal.pone.0265313 (PMC9990938; doi:10.1371/journal.pone.0265313)
Supplement: S1 Data — (ZIP) [file pone.0265313.s009.zip › source code/repertoire-classification-problem/model/bin/model_1_ps_val.csv]

Sample	Weight	Label	Prediction_0	Prediction_1	Prediction_2	Prediction_3	Prediction_4	Prediction_5	Prediction_6	Prediction_7	Prediction_8	Prediction_9	Prediction_10	Prediction_11	Prediction_12	Prediction_13	Prediction_14	Prediction_15
HIP00777	0.008620689655172414	1.0	0.30822876	0.2358354	0.19450662	0.33526373	0.6302592	0.4258011	0.27027237	0.41398966	0.2070317	0.5765329	0.3011179	0.3475054	0.45349786	0.28582639	0.6608718	0.28275454
HIP01055	0.008064516129032258	0.0	0.16979855	0.2882825	0.29438677	0.28748924	0.503553	0.52657616	0.30657625	0.20386326	0.3445701	0.49865648	0.4405957	0.4808441	0.41889405	0.3964028	0.55416673	0.395665
HIP01091	0.008620689655172414	1.0	0.62632704	0.6211903	0.5545134	0.77759767	0.31921804	0.55779046	0.78741735	0.81050956	0.71006143	0.42528245	0.6469211	0.8104311	0.5407388	0.5950277	0.37783024	0.70621824
HIP01180	0.008064516129032258	0.0	0.42569166	0.5893512	0.5223113	0.58493257	0.7770005	0.6617718	0.35979313	0.60993683	0.33063495	0.51823926	0.36311883	0.6926875	0.420015	0.5651685	0.76251936	0.3517474
HIP01266	0.008064516129032258	0.0	0.34679398	0.49977157	0.44436684	0.33424592	0.58938026	0.47189873	0.2185454	0.3657596	0.35149956	0.5545271	0.31832144	0.4138135	0.42298767	0.53144825	0.50334054	0.42638612
HIP01393	0.008064516129032258	0.0	0.29738504	0.30431455	0.3251225	0.35713032	0.8022276	0.47905463	0.25584114	0.62751687	0.37239408	0.4888961	0.3815175	0.4717678	0.44850874	0.40491182	0.5416198	0.3371205
HIP01765	0.008620689655172414	1.0	0.5477903	0.5047501	0.4204965	0.35437936	0.43115845	0.6237212	0.37408772	0.38129714	0.42569402	0.2542358	0.33975506	0.64199364	0.5013839	0.6742816	0.3813806	0.5426587
HIP02024	0.008620689655172414	1.0	0.6830509	0.40693572	0.6883516	0.46478224	0.52953446	0.5115112	0.41211233	0.44773075	0.7806765	0.43393618	0.72675604	0.7424501	0.6556511	0.66088843	0.5932447	0.844252
HIP03111	0.008064516129032258	0.0	0.3822223	0.61431456	0.3827967	0.54824	0.57320946	0.25055408	0.43911752	0.41065034	0.37697536	0.8697011	0.5365885	0.30914056	0.5877972	0.36265346	0.5826126	0.4925502
HIP03194	0.008620689655172414	1.0	0.45243558	0.5028147	0.6428178	0.47310847	0.4805794	0.4108372	0.470077	0.45727333	0.5501739	0.50030446	0.5278739	0.530306	0.5499718	0.43428388	0.62807155	0.7016226
HIP03197	0.008064516129032258	0.0	0.30457997	0.25318676	0.30300188	0.32375568	0.5390009	0.3892277	0.24054155	0.2960645	0.27879822	0.5369245	0.36841714	0.33278605	0.5076702	0.23388785	0.6528175	0.2629845
HIP03370	0.008620689655172414	1.0	0.44423702	0.4334485	0.5441711	0.44805396	0.45902532	0.4536535	0.39045474	0.4241997	0.6195307	0.4779311	0.5838375	0.3698739	0.5054449	0.60403574	0.36062145	0.6308125
HIP03494	0.008064516129032258	0.0	0.34171623	0.2697969	0.31040168	0.43828857	0.4873027	0.31814456	0.29132667	0.3043353	0.26162332	0.63445735	0.39728755	0.25705153	0.42718726	0.2875125	0.5332448	0.27145904
HIP03592	0.008064516129032258	0.0	0.5372359	0.52343345	0.5137086	0.49147764	0.49270412	0.40171182	0.4855126	0.43842515	0.39419234	0.47159293	0.5121308	0.36692834	0.44573584	0.42892036	0.69729775	0.27271688
HIP04455	0.008620689655172414	1.0	0.537002	0.53282416	0.49409598	0.445052	0.32771134	0.5172853	0.5408546	0.371268	0.67333937	0.32652986	0.5578831	0.580967	0.4761194	0.44774762	0.25763163	0.6577393
HIP04475	0.008620689655172414	1.0	0.4916492	0.5117516	0.73811567	0.45255107	0.17342782	0.42338222	0.41581166	0.4580459	0.77300704	0.6198133	0.59177125	0.43999594	0.59303963	0.540403	0.21850541	0.83576053
HIP04509	0.008620689655172414	1.0	0.6537626	0.560171	0.34112686	0.7666405	0.86598235	0.3753689	0.7505056	0.40753406	0.40622184	0.59821683	0.5331779	0.49969518	0.5148573	0.3557465	0.748	0.41194078
HIP04545	0.008064516129032258	0.0	0.41266012	0.58927965	0.42301002	0.46413937	0.42899546	0.45293072	0.51356	0.5934391	0.5687583	0.43550178	0.5366903	0.4158785	0.5002756	0.48368874	0.3282134	0.39311785
HIP04555	0.008620689655172414	1.0	0.23927492	0.19453302	0.2884723	0.39848602	0.80424464	0.28208804	0.49268523	0.29403198	0.17601055	0.5361169	0.2654661	0.3106032	0.30838054	0.3547706	0.7205907	0.37074214
HIP04605	0.008620689655172414	1.0	0.65918064	0.6197531	0.6525672	0.6462916	0.43339503	0.72414	0.77504027	0.50109243	0.8406978	0.3922258	0.66407776	0.5738924	0.68487203	0.6346785	0.3596924	0.583225
HIP04634	0.008620689655172414	1.0	0.17867139	0.1827789	0.19611469	0.2620555	0.7244954	0.2619021	0.20177156	0.1947133	0.13270321	0.58447856	0.19361258	0.23031348	0.31614256	0.26369727	0.80262756	0.1104576
HIP05390	0.008064516129032258	0.0	0.46619517	0.65119445	0.64708346	0.5545524	0.4557537	0.44356507	0.5518325	0.4689078	0.50585896	0.5059885	0.4770267	0.5277758	0.44459793	0.5236593	0.5346674	0.46385404
HIP05405	0.008620689655172414	1.0	0.37757823	0.6620805	0.5432141	0.5029632	0.59669113	0.64045125	0.6777595	0.53597015	0.6657617	0.44539168	0.419324	0.6210418	0.46976602	0.49183556	0.5632132	0.5677113
HIP05551	0.008620689655172414	1.0	0.66776353	0.42656612	0.8611289	0.69254297	0.4530736	0.48232096	0.6703347	0.652086	0.67693704	0.4609764	0.7418542	0.64818084	0.47698897	0.5054164	0.3444289	0.6178671
HIP05574	0.008064516129032258	0.0	0.18663293	0.2852782	0.15865242	0.43059736	0.77275443	0.37385136	0.47375962	0.34508997	0.30563968	0.687522	0.19439471	0.32412386	0.32868904	0.19140363	0.8880639	0.2671491
HIP05763	0.008064516129032258	0.0	0.08511037	0.3616916	0.62886	0.055915654	0.9645883	0.7203649	0.047669023	0.0777702	0.76050246	0.11812672	0.094026715	0.936496	0.10684681	0.85425246	0.78469723	0.6642884
HIP05948	0.008064516129032258	0.0	0.2885721	0.38919827	0.31531784	0.4002813	0.38213181	0.33404672	0.30689007	0.40603742	0.34219638	0.40777427	0.3778464	0.46848622	0.46799532	0.3680438	0.4371832	0.37282825
HIP08346	0.008064516129032258	0.0	0.59611005	0.62363476	0.7509892	0.5575399	0.8229692	0.61490625	0.5657517	0.6377423	0.7330083	0.4728542	0.59695345	0.5568861	0.45640272	0.48402432	0.4501152	0.63384724
HIP08507	0.008064516129032258	0.0	0.4530174	0.65193665	0.5852177	0.45234522	0.25722337	0.4443734	0.420304	0.54516584	0.2568344	0.47468948	0.45551866	0.3899539	0.42873144	0.50880295	0.4523228	0.22920752
HIP08598	0.008620689655172414	1.0	0.48228088	0.42470634	0.6176173	0.5865204	0.48351827	0.49687055	0.37651843	0.5440145	0.39592418	0.44338506	0.49120545	0.47376004	0.45515838	0.5493844	0.6099873	0.5996437
HIP08792	0.008620689655172414	1.0	0.6371677	0.3852833	0.66839474	0.7450522	0.55841076	0.5657013	0.76669216	0.55118847	0.6477206	0.56888425	0.5828419	0.60436326	0.52345055	0.54356796	0.5421622	0.7652834
HIP08805	0.008064516129032258	0.0	0.175102	0.26007652	0.1294404	0.20082802	0.80495787	0.31151587	0.37522578	0.19577995	0.23525885	0.61395705	0.14567143	0.42363772	0.22020593	0.18705055	0.84807575	0.092187494
HIP08821	0.008620689655172414	1.0	0.51875466	0.51107	0.5386794	0.6576407	0.2531047	0.6183933	0.56543654	0.4128311	0.775095	0.3787219	0.643606	0.50934035	0.51502186	0.50170803	0.20738256	0.7402649
HIP08972	0.008064516129032258	0.0	0.7924688	0.70258194	0.67395157	0.89848626	0.3611222	0.5025255	0.6897794	0.9309997	0.59441984	0.39566112	0.6738337	0.7111133	0.58449703	0.7223656	0.41022852	0.5017941
HIP08977	0.008064516129032258	0.0	0.3387457	0.4511192	0.16432858	0.41333142	0.5764523	0.3795972	0.31596005	0.25017154	0.23991653	0.60278845	0.2770303	0.26940987	0.42645663	0.3261436	0.61096495	0.35967273
HIP08986	0.008620689655172414	1.0	0.35670677	0.66502875	0.44309637	0.51580787	0.6206126	0.43611068	0.5930357	0.5954498	0.42187658	0.5008033	0.41790533	0.44229758	0.511667	0.4634841	0.57489944	0.52572626
HIP09022	0.008620689655172414	1.0	0.5128903	0.47651562	0.44967675	0.3603416	0.36264727	0.45909354	0.44310215	0.32714307	0.63318527	0.47800454	0.7297107	0.40422904	0.5228698	0.46522284	0.25143242	0.6491821
HIP09029	0.008064516129032258	0.0	0.4189446	0.32361615	0.43828598	0.5304727	0.5296013	0.3509904	0.37617758	0.5660446	0.34011424	0.46654925	0.30667725	0.3739146	0.33441606	0.2685057	0.54205793	0.2562259
HIP09235	0.008620689655172414	1.0	0.5945875	0.6195305	0.79459435	0.6802681	0.48633242	0.739541	0.67723083	0.7645053	0.6648665	0.4572461	0.608808	0.66212857	0.5951265	0.64953834	0.46739355	0.55754846
HIP09559	0.008064516129032258	0.0	0.30018166	0.22994733	0.47277373	0.3147503	0.8090304	0.6132491	0.5257031	0.26909557	0.30907255	0.5476534	0.30700338	0.61150193	0.34569868	0.4717235	0.73498917	0.25013196
HIP10358	0.008064516129032258	0.0	0.41710383	0.2789197	0.19727987	0.3325656	0.455563	0.4064556	0.7101488	0.32150114	0.27740002	0.5169916	0.4203961	0.37991923	0.38144648	0.32918322	0.5670093	0.2488712
HIP10445	0.008064516129032258	0.0	0.7667676	0.69606405	0.77856207	0.65494925	0.5562302	0.62523067	0.7039791	0.6734575	0.47713244	0.4715394	0.63105553	0.6084815	0.55220807	0.801824	0.61416996	0.41762874
HIP10480	0.008620689655172414	1.0	0.2622664	0.298544	0.13148725	0.27090424	0.68126345	0.27545834	0.22073916	0.3052982	0.16001502	0.8665334	0.15459672	0.47072378	0.3909112	0.28639662	0.84360486	0.18328738
HIP10514	0.008064516129032258	0.0	0.40447733	0.45534268	0.30009654	0.39936385	0.8962899	0.5165612	0.4289571	0.48124397	0.5017505	0.6295922	0.50559926	0.62768024	0.3999936	0.42960355	0.83533406	0.42677635
HIP10597	0.008064516129032258	0.0	0.32021505	0.6065911	0.55003995	0.43921855	0.69906235	0.41953757	0.35096794	0.54688686	0.21690038	0.76893485	0.33535284	0.37307113	0.44970155	0.48720065	0.740913	0.23497078
HIP10694	0.008064516129032258	0.0	0.34265336	0.5443815	0.46645105	0.16962427	0.30218285	0.4192449	0.19396812	0.2413157	0.5196361	0.4121192	0.39095336	0.45509666	0.43568888	0.40510687	0.39030457	0.63055325
HIP10716	0.008620689655172414	1.0	0.6647774	0.81630784	0.87221515	0.5732457	0.34705654	0.7012006	0.585107	0.7394092	0.71882796	0.33264327	0.70793355	0.8175582	0.59442383	0.7756187	0.4194547	0.6441081
HIP10726	0.008064516129032258	0.0	0.28235865	0.3488871	0.38199368	0.44868475	0.73850906	0.60937977	0.25359783	0.42063916	0.23320904	0.5312809	0.2857256	0.4258772	0.3780607	0.39414296	0.900859	0.35322532
HIP10821	0.008064516129032258	0.0	0.65387976	0.5922121	0.6056045	0.8430859	0.2158939	0.534917	0.8459407	0.55611795	0.5534459	0.42560163	0.7028792	0.43771034	0.6559378	0.6114901	0.28170472	0.4962041
HIP11518	0.008620689655172414	1.0	0.57017285	0.49966824	0.329925	0.61901796	0.50839347	0.58588815	0.6238614	0.3553719	0.5845336	0.492742	0.48383024	0.32191712	0.5190685	0.47632194	0.65979606	0.4953172
HIP11553	0.008064516129032258	0.0	0.13515571	0.17561427	0.14197245	0.2981045	0.7245448	0.18778896	0.1431241	0.18049034	0.1510148	0.69544774	0.25699174	0.16493413	0.26582834	0.13422728	0.6882371	0.13374966
HIP11613	0.008620689655172414	1.0	0.63816774	0.67989135	0.82511854	0.6091725	0.2524895	0.59794265	0.7062212	0.49418712	0.8151748	0.39623237	0.6671727	0.5064565	0.58179545	0.7612664	0.29246357	0.61248934
HIP11845	0.008064516129032258	0.0	0.31945294	0.36682177	0.29120985	0.41514617	0.55550647	0.36212456	0.599698	0.45731583	0.21982849	0.52133757	0.3386984	0.3827281	0.32326645	0.5775271	0.74097955	0.33975214
HIP12099	0.008620689655172414	1.0	0.2313048	0.20420289	0.22598699	0.3978045	0.7641544	0.4346878	0.28997362	0.27438712	0.39043164	0.7371692	0.30409878	0.3850996	0.42017648	0.39199087	0.54807854	0.37514383
HIP12743	0.008620689655172414	1.0	0.85849327	0.7132831	0.67669916	0.7758229	0.30551672	0.56162596	0.75694525	0.57423407	0.88835347	0.4623759	0.7973912	0.6247887	0.7329713	0.6167217	0.15516043	0.8446684
HIP12980	0.008620689655172414	1.0	0.5104489	0.45888585	0.7457204	0.69339085	0.80484	0.8165972	0.5872979	0.46127814	0.8022969	0.42945683	0.48291808	0.8114624	0.4675029	0.8344623	0.63223916	0.5780758
HIP13176	0.008620689655172414	1.0	0.39932567	0.45695406	0.4617179	0.3207596	0.49864691	0.7019154	0.32781875	0.5190124	0.2675014	0.5206209	0.4470789	0.37281936	0.42174867	0.35057962	0.45754173	0.49701756
HIP13198	0.008064516129032258	0.0	0.72820634	0.7194083	0.6957475	0.77060467	0.6045481	0.5475514	0.8925625	0.77472436	0.670727	0.64518815	0.67617774	0.7569438	0.7054881	0.57435274	0.5056564	0.5836921
HIP13244	0.008064516129032258	0.0	0.50966233	0.47513556	0.48518878	0.559161	0.51908785	0.5997577	0.746727	0.6004008	0.6448725	0.49288422	0.6164471	0.5065744	0.53884697	0.5290589	0.5259186	0.61843276
HIP13256	0.008064516129032258	0.0	0.8023217	0.82869995	0.84809387	0.88259953	0.30861637	0.7545941	0.8876126	0.9234382	0.71585965	0.39559042	0.7577599	0.76431894	0.70736057	0.8497698	0.33885664	0.68995464
HIP13263	0.008064516129032258	0.0	0.43997046	0.5154455	0.47220144	0.506335	0.3899141	0.4891721	0.4422385	0.43706265	0.53669083	0.54470986	0.56291807	0.33450878	0.5817724	0.39856997	0.47184417	0.44367543
HIP13276	0.008064516129032258	0.0	0.8672771	0.56239533	0.71083814	0.648893	0.44511333	0.6476684	0.61828774	0.71260893	0.41753352	0.40235832	0.6275178	0.68706894	0.6634685	0.766567	0.37976903	0.53006357
HIP13306	0.008620689655172414	1.0	0.35826635	0.31908557	0.23487797	0.52988046	0.56251514	0.3607226	0.25461626	0.61725426	0.36730206	0.46928397	0.44892418	0.33719218	0.44735417	0.48804906	0.4530192	0.40243146
HIP13311	0.008620689655172414	1.0	0.2999131	0.30909634	0.20683226	0.4838359	0.29642063	0.30150312	0.56347275	0.27736562	0.55949044	0.58279914	0.52388644	0.33462155	0.43626088	0.23045564	0.4425658	0.7740009
HIP13350	0.008064516129032258	0.0	0.5394054	0.4564201	0.42106277	0.5704027	0.56874007	0.4973319	0.5644524	0.4162625	0.45288777	0.55100185	0.44594243	0.5251257	0.49822804	0.4746085	0.44202268	0.35959002
HIP13396	0.008620689655172414	1.0	0.49597484	0.6396121	0.6407504	0.5463381	0.2383138	0.61072314	0.66846436	0.55270123	0.70528495	0.32119197	0.6270017	0.5393825	0.6633727	0.5756401	0.3928843	0.75496864
HIP13449	0.008620689655172414	1.0	0.81891245	0.81621814	0.70291805	0.7052956	0.14231557	0.67999053	0.8093432	0.8548617	0.87606263	0.38266903	0.843019	0.5657697	0.6875894	0.80451393	0.12040043	0.7679765
HIP13463	0.008064516129032258	0.0	0.17526722	0.22421041	0.14482984	0.28829104	0.6215417	0.2583037	0.18318957	0.21104553	0.23804665	0.6158572	0.32372445	0.17876667	0.39148694	0.20219779	0.65330845	0.19113958
HIP13478	0.008620689655172414	1.0	0.6461119	0.6531983	0.7794116	0.6498394	0.30058315	0.63739824	0.6934157	0.5771502	0.8815074	0.49641734	0.75879467	0.69378567	0.7180375	0.88586974	0.21960044	0.82325435
HIP13489	0.008620689655172414	1.0	0.794547	0.6842694	0.5825301	0.5399268	0.2808057	0.46119887	0.7091415	0.50134444	0.494741	0.5123812	0.60826385	0.34786403	0.47570634	0.5926343	0.48579592	0.513749
HIP13511	0.008064516129032258	0.0	0.5137844	0.6625555	0.7155436	0.39855465	0.54793787	0.759884	0.6669572	0.56539786	0.42873627	0.42921454	0.47491646	0.42223918	0.51888114	0.6496539	0.4626505	0.43288523
HIP13513	0.008620689655172414	1.0	0.6339647	0.6395656	0.7472284	0.5544916	0.25869828	0.47123381	0.52704376	0.49664053	0.75814223	0.4735542	0.6660883	0.39833575	0.555504	0.60418695	0.24763963	0.6988046
HIP13610	0.008620689655172414	1.0	0.56950945	0.37291926	0.5215096	0.7219932	0.47118926	0.39002883	0.5313086	0.504901	0.65129316	0.47804987	0.4689177	0.41479725	0.47830287	0.5406519	0.5512356	0.5383592
HIP13625	0.008064516129032258	0.0	0.29520687	0.28862965	0.25569224	0.3549213	0.59620064	0.33259773	0.25484782	0.3502031	0.28817844	0.5677476	0.27152967	0.36272	0.41508225	0.26019895	0.61568624	0.24336264
HIP13658	0.008064516129032258	0.0	0.1624648	0.2813669	0.32212803	0.29109222	0.9058471	0.38129038	0.28502703	0.46007508	0.12275073	0.6172942	0.15117756	0.20426336	0.2609489	0.18899834	0.91455656	0.0973621
HIP13671	0.008620689655172414	1.0	0.51306415	0.56875736	0.44237253	0.58454293	0.3503657	0.53120595	0.48861018	0.5382812	0.6351696	0.4718471	0.569175	0.5132144	0.5353019	0.6190845	0.44971323	0.5381583
HIP13709	0.008064516129032258	0.0	0.36587667	0.37358123	0.25429195	0.38250282	0.641056	0.46443385	0.35266036	0.5266291	0.44476765	0.45177972	0.35252622	0.34980893	0.45513415	0.36648965	0.7238783	0.33070624
HIP13736	0.008064516129032258	0.0	0.44212282	0.59985256	0.37970012	0.5368727	0.55929226	0.3762396	0.67198884	0.7872355	0.25438455	0.5697036	0.5745429	0.41786903	0.5532186	0.3595581	0.7576039	0.3039897
HIP13746	0.008064516129032258	0.0	0.34439462	0.64123213	0.3411952	0.36348945	0.49393928	0.3548904	0.34595698	0.45193946	0.6892117	0.5791131	0.570267	0.49082792	0.53263646	0.49836838	0.6806651	0.5638152
HIP13754	0.008064516129032258	0.0	0.30674976	0.5142592	0.59167916	0.37031746	0.81270075	0.58415467	0.27914494	0.36796626	0.27753043	0.54805285	0.3972781	0.42451063	0.38967103	0.40769917	0.6757922	0.27012688
HIP13780	0.008064516129032258	0.0	0.60381925	0.47606626	0.3687543	0.5834246	0.32042667	0.41891873	0.58653736	0.59256303	0.38641655	0.45736888	0.4195004	0.37943298	0.38624245	0.50686467	0.4046556	0.34449378
HIP13796	0.008064516129032258	0.0	0.26634735	0.50007427	0.669672	0.5776538	0.46939483	0.5504372	0.5197168	0.42488784	0.3494182	0.41916856	0.43078664	0.43720144	0.44831055	0.5474076	0.3306192	0.3190771
HIP13806	0.008064516129032258	0.0	0.72076267	0.6603427	0.6784174	0.71036613	0.44280142	0.5788467	0.6920697	0.57680565	0.75654614	0.48045695	0.58977413	0.5371832	0.5031604	0.64526844	0.52978915	0.47952005
HIP13810	0.008064516129032258	0.0	0.27077264	0.2750866	0.45144653	0.29797783	0.5972441	0.45620805	0.19998142	0.41786546	0.5304016	0.5138285	0.36067906	0.60237825	0.4591317	0.4286235	0.54360694	0.6437847
HIP13848	0.008064516129032258	0.0	0.32545805	0.36187208	0.35600358	0.5956131	0.61504674	0.4028409	0.7658547	0.51205677	0.4519863	0.5500861	0.42338306	0.54685664	0.46276298	0.6369198	0.7245797	0.51934826
HIP13853	0.008064516129032258	0.0	0.07420859	0.22551155	0.24449697	0.14623156	0.91195107	0.35920864	0.09498945	0.145583	0.052548498	0.55272096	0.13849345	0.25168425	0.25059444	0.1732395	0.77217245	0.07473031
HIP13857	0.008064516129032258	0.0	0.35269803	0.5824693	0.5810752	0.54263735	0.5663159	0.497028	0.453396	0.48596695	0.50756127	0.3708961	0.409549	0.58196795	0.524806	0.5827931	0.574659	0.38240522
HIP13871	0.008064516129032258	0.0	0.6234114	0.52785695	0.595841	0.50649357	0.36646438	0.5733886	0.53009653	0.72464013	0.45033264	0.63024366	0.5321013	0.4736282	0.43558034	0.55134284	0.4683262	0.37993205
HIP13875	0.008620689655172414	1.0	0.49525097	0.48614272	0.51780665	0.39853474	0.29008117	0.55557704	0.44852012	0.57956326	0.8130502	0.46557587	0.52271754	0.2892136	0.5285056	0.47979447	0.25251627	0.83030427
HIP13880	0.008620689655172414	1.0	0.4860466	0.5609072	0.6367419	0.5119509	0.37826198	0.35858145	0.68577105	0.44445574	0.6066035	0.45021683	0.60859644	0.38199076	0.50379014	0.59573936	0.25980124	0.71402645
HIP13902	0.008620689655172414	1.0	0.67346966	0.5500916	0.593006	0.67881566	0.24772286	0.5177151	0.53382546	0.55322844	0.62361157	0.32801896	0.5619808	0.66785675	0.6597651	0.56459856	0.43074736	0.6766106
HIP13903	0.008620689655172414	1.0	0.61000794	0.6017838	0.5907373	0.5233133	0.4023872	0.45852852	0.7111874	0.50630116	0.5418364	0.47164172	0.5105178	0.58646667	0.5231319	0.47614112	0.54368967	0.71873283
HIP13939	0.008620689655172414	1.0	0.4819431	0.50908446	0.6552383	0.66050017	0.631654	0.64061	0.7248518	0.6078519	0.48912376	0.5368422	0.6601393	0.7060107	0.54184896	0.44803956	0.6327305	0.29920304
HIP13949	0.008620689655172414	1.0	0.82701516	0.5972203	0.56303114	0.57202435	0.31497985	0.6131469	0.7611401	0.6508641	0.5187829	0.684235	0.8371918	0.408013	0.60701597	0.53708255	0.4023863	0.60679644
HIP13962	0.008620689655172414	1.0	0.38838536	0.77647793	0.5232614	0.4491498	0.519582	0.49564418	0.6505278	0.5468871	0.7062287	0.43171975	0.51568884	0.50809515	0.46471465	0.49682337	0.41405326	0.75390756
HIP13975	0.008620689655172414	1.0	0.5537144	0.5851526	0.39406693	0.59741163	0.6076167	0.39137816	0.25418907	0.45935374	0.2094141	0.50275385	0.2819056	0.5135227	0.39698318	0.3192183	0.53351957	0.22919688
HIP13987	0.008620689655172414	1.0	0.25034553	0.23475054	0.28839493	0.31264868	0.5662824	0.3222081	0.2800265	0.26119646	0.24613416	0.48853308	0.32410783	0.3113981	0.42846555	0.21511447	0.51092654	0.3078221
HIP13996	0.008620689655172414	1.0	0.40809444	0.5674667	0.5880077	0.51547176	0.3302673	0.53450626	0.44808677	0.57059467	0.62625086	0.41390237	0.6213259	0.5434682	0.58076245	0.5353676	0.38302246	0.44614458
HIP14009	0.008620689655172414	1.0	0.8444623	0.8605403	0.90000165	0.6318239	0.25585163	0.8679893	0.9327247	0.83141935	0.72620076	0.38487723	0.74921745	0.80951434	0.6730136	0.9150811	0.3260161	0.68626034
HIP14014	0.008064516129032258	0.0	0.66251016	0.5354381	0.6486507	0.5548923	0.33985057	0.76039743	0.69217926	0.44003543	0.502312	0.4412705	0.5228026	0.6470109	0.4901676	0.66305673	0.28064513	0.4287891
HIP14018	0.008064516129032258	0.0	0.8049767	0.6926403	0.637938	0.4480967	0.2791307	0.503132	0.60708344	0.42375147	0.5830101	0.42602867	0.5851658	0.6641596	0.52458185	0.7394237	0.51360583	0.7515017
HIP14041	0.008620689655172414	1.0	0.5984591	0.36022595	0.6266399	0.36683303	0.40295407	0.4513178	0.33199775	0.27224958	0.7230112	0.41000527	0.6074543	0.7554849	0.56818616	0.63022304	0.1624831	0.6679147
HIP14051	0.008620689655172414	1.0	0.5225948	0.5742724	0.5863635	0.41075662	0.5773807	0.5263034	0.7309717	0.40802783	0.7507194	0.48910353	0.659564	0.39429173	0.57996225	0.5227425	0.2694205	0.65112036
HIP14074	0.008064516129032258	0.0	0.7314747	0.5849607	0.5652267	0.5102068	0.21481723	0.5332353	0.45731243	0.6631871	0.6454909	0.36654037	0.5436997	0.46952078	0.50301063	0.6153796	0.22434261	0.60868996
HIP14089	0.008064516129032258	0.0	0.38702634	0.28821218	0.6042705	0.35585397	0.561396	0.49710068	0.42329535	0.44402176	0.3669932	0.50924987	0.38294312	0.30522162	0.45770797	0.5079027	0.440909	0.34971395
HIP14121	0.008064516129032258	0.0	0.5695131	0.52962285	0.6287239	0.54567754	0.3447734	0.61760825	0.5425722	0.45974028	0.7223002	0.5013129	0.6191946	0.52553594	0.54301786	0.7075781	0.38738894	0.4992528
HIP14153	0.008064516129032258	0.0	0.5840243	0.67742634	0.6405126	0.7954807	0.25592744	0.57686263	0.71078086	0.7125817	0.48540348	0.3542209	0.59513193	0.5766297	0.5253017	0.624798	0.20669302	0.5191177
HIP14161	0.008620689655172414	1.0	0.281106	0.4215497	0.28674287	0.42933175	0.45961845	0.34897614	0.41635638	0.3984218	0.40055102	0.5500563	0.45187384	0.4014026	0.44414374	0.28202248	0.42550564	0.35273775
HIP14183	0.008620689655172414	1.0	0.53825176	0.6758607	0.5365329	0.5212786	0.25724065	0.5479481	0.53967494	0.44079837	0.85568434	0.48945817	0.64568436	0.5054902	0.5976592	0.6694453	0.19593516	0.84646535
HIP14184	0.008064516129032258	0.0	0.8141026	0.61147404	0.7305605	0.64622104	0.24890947	0.7992816	0.69471	0.7850575	0.587975	0.4049771	0.5997777	0.7641209	0.70800364	0.7031671	0.47159037	0.5882737
HIP14206	0.008064516129032258	0.0	0.4342139	0.5083695	0.38439602	0.63484323	0.39834464	0.42067182	0.7646096	0.50317085	0.46115756	0.38467807	0.47160056	0.3789552	0.50499904	0.47987264	0.6611074	0.49532375
HIP14217	0.008064516129032258	0.0	0.5507113	0.49546638	0.53122026	0.6020197	0.619652	0.41595292	0.7244236	0.6634439	0.32826167	0.42572725	0.4677332	0.68415976	0.40218264	0.42532772	0.5304422	0.36096817
HIP14221	0.008620689655172414	1.0	0.64104354	0.7161224	0.623823	0.45919102	0.14324355	0.68544674	0.57219136	0.5431142	0.8002449	0.3606555	0.7343005	0.68794656	0.6334355	0.76270676	0.13008133	0.77939546
HIP14227	0.008620689655172414	1.0	0.5463289	0.4985939	0.5763925	0.45352826	0.6374755	0.72079694	0.5450926	0.46270025	0.66979015	0.51949185	0.48210078	0.5142291	0.47129917	0.72233254	0.6005438	0.54870015
HIP14236	0.008620689655172414	1.0	0.60978544	0.6527078	0.5578107	0.54192626	0.18174249	0.55401516	0.688844	0.7402042	0.94459534	0.5210826	0.76084936	0.71120733	0.62733924	0.5747745	0.20718199	0.96802557
HIP14244	0.008620689655172414	1.0	0.20037049	0.23076567	0.2523982	0.4290426	0.74198484	0.23131225	0.36544102	0.25899678	0.28040177	0.6626871	0.22937426	0.25857788	0.31380352	0.14883125	0.8285109	0.09378007
HIP15854	0.008620689655172414	1.0	0.4855315	0.31747884	0.3721665	0.3595401	0.84339046	0.37115377	0.229359	0.45710176	0.49113256	0.67666197	0.4437829	0.3607149	0.38181943	0.41383922	0.47857636	0.58042383
HIP15855	0.008064516129032258	0.0	0.71728915	0.82094526	0.795516	0.6700188	0.26211327	0.7708281	0.69944155	0.61924195	0.598604	0.345149	0.6526138	0.5784534	0.46737593	0.86760706	0.47893834	0.5902719
HIP17445	0.008064516129032258	0.0	0.6393134	0.4349328	0.49658352	0.36280715	0.36923003	0.5114403	0.5545937	0.6173741	0.52002734	0.49626753	0.6037779	0.54687405	0.5548391	0.49035376	0.36953354	0.5228647
HIP19717	0.008620689655172414	1.0	0.71031165	0.5207681	0.41168255	0.55274665	0.36996835	0.71704054	0.50589657	0.7578356	0.6092911	0.35531205	0.5686046	0.58822405	0.5684631	0.6176162	0.460893	0.5069171
