# Supplementary material for: Dynamic kernel matching for non-conforming data: A case study of T cell receptor datasets
Source: PLoS One. 2023 Mar 7;18(3):e0265313. doi: 10.1371/journal.pone.0265313 (PMC9990938; doi:10.1371/journal.pone.0265313)
Supplement: S1 Data — (ZIP) [file pone.0265313.s009.zip › source code/repertoire-classification-problem/model/bin/model_2_ps_train.csv]

Sample	Weight	Label	Prediction_0	Prediction_1	Prediction_2	Prediction_3	Prediction_4	Prediction_5	Prediction_6	Prediction_7	Prediction_8	Prediction_9	Prediction_10	Prediction_11	Prediction_12	Prediction_13	Prediction_14	Prediction_15
HIP00110	0.002136752136752137	0.0	0.6865424	0.7093563	0.5181714	0.6797108	0.61210924	0.49324155	0.5753537	0.62203866	0.5064193	0.5888351	0.6314412	0.595483	0.28041518	0.2594163	0.40709877	0.6992868
HIP00169	0.002136752136752137	0.0	0.4149984	0.43118978	0.43302086	0.420903	0.63018376	0.55070144	0.49954507	0.47381675	0.4740912	0.46493256	0.4023794	0.44059974	0.40656316	0.79134595	0.44734675	0.5291611
HIP00594	0.0025	1.0	0.34775338	0.4401201	0.54506093	0.38240725	0.51418775	0.63009447	0.27711302	0.5084398	0.2293579	0.43753254	0.6461108	0.4883856	0.8660352	0.60969293	0.54437816	0.56802654
HIP00602	0.002136752136752137	0.0	0.68777573	0.39590424	0.55593646	0.61147034	0.48399344	0.61327785	0.7041093	0.46924642	0.57182354	0.49138588	0.36609977	0.49870244	0.37075967	0.5254453	0.6376704	0.49120077
HIP00614	0.002136752136752137	0.0	0.32679385	0.4290457	0.6943264	0.3295342	0.43511704	0.7012873	0.7433291	0.33450755	0.33701652	0.47434235	0.6611224	0.38774386	0.6936939	0.439555	0.77448046	0.50953853
HIP00640	0.002136752136752137	0.0	0.48316383	0.42180958	0.60213554	0.55624986	0.4417213	0.6621517	0.67798644	0.4717302	0.45084494	0.40689492	0.54714966	0.27287927	0.4281974	0.568733	0.49478784	0.40313455
HIP00710	0.002136752136752137	0.0	0.38928366	0.31577677	0.4206434	0.36131707	0.4619054	0.36762756	0.42009377	0.44366327	0.46297804	0.46296194	0.41604683	0.33085167	0.51186085	0.5973296	0.35656464	0.27419704
HIP00715	0.002136752136752137	0.0	0.4356007	0.32880005	0.38377985	0.4731201	0.45619175	0.3383575	0.51424265	0.41052714	0.47868502	0.33368534	0.48771665	0.39738762	0.23247981	0.41510612	0.40283987	0.40375233
HIP00734	0.002136752136752137	0.0	0.42441887	0.47079736	0.69357705	0.43669614	0.43816763	0.692976	0.3200125	0.5023485	0.4665107	0.5992354	0.5342381	0.4540056	0.6237647	0.5939988	0.63379216	0.4823028
HIP00761	0.0025	1.0	0.46079832	0.48483396	0.58152205	0.5993128	0.28199348	0.7063453	0.47546464	0.5413003	0.60790664	0.39262605	0.6615296	0.4345955	0.67849636	0.5828921	0.8109755	0.49111208
HIP00769	0.002136752136752137	0.0	0.33184403	0.18316954	0.61592305	0.4956	0.43043584	0.66310704	0.54828835	0.3926475	0.49444497	0.20632508	0.6067928	0.21551752	0.6257534	0.69993734	0.6479734	0.34001967
HIP00771	0.002136752136752137	0.0	0.3768077	0.28691107	0.40550476	0.38880086	0.46926522	0.4508113	0.4682823	0.42924133	0.44486046	0.32173282	0.49245203	0.26558632	0.45966092	0.52478576	0.4030623	0.4000597
HIP00773	0.002136752136752137	0.0	0.16167837	0.051376373	0.6876867	0.17165977	0.27198565	0.708568	0.20604238	0.20290864	0.13498893	0.046301186	0.77413356	0.07767314	0.7246121	0.797017	0.6165973	0.11062077
HIP00775	0.0025	1.0	0.6170184	0.6249786	0.50611794	0.4512451	0.8111601	0.36081994	0.6895169	0.44277647	0.59568477	0.5204185	0.36481822	0.5013647	0.56759626	0.59694254	0.42577448	0.42774934
HIP00779	0.002136752136752137	0.0	0.29766917	0.51612306	0.40395626	0.36266786	0.36773488	0.44685048	0.63061357	0.32819855	0.40797964	0.30111656	0.45601997	0.3466152	0.5237432	0.4457058	0.5237377	0.38608932
HIP00805	0.002136752136752137	0.0	0.6954814	0.6535592	0.23079935	0.41265938	0.5000298	0.21513444	0.51264375	0.46390668	0.58400446	0.44982046	0.42446905	0.47271395	0.22057691	0.35139993	0.30573386	0.4855438
HIP00813	0.0025	1.0	0.38487837	0.38620996	0.6934935	0.39243186	0.41559505	0.79649425	0.701484	0.42436364	0.6762266	0.61398274	0.5300407	0.48422295	0.6874218	0.59828174	0.5878273	0.46151942
HIP00819	0.002136752136752137	0.0	0.3834113	0.22230545	0.57512945	0.43024758	0.30674827	0.5083356	0.43437555	0.4320345	0.3762971	0.20503834	0.579889	0.30742362	0.55074555	0.5908933	0.65649116	0.46571118
HIP00822	0.002136752136752137	0.0	0.4153163	0.41206092	0.6787633	0.46035612	0.46513534	0.6060603	0.5553553	0.53653437	0.5992337	0.35421044	0.77766204	0.38003796	0.39638534	0.47826117	0.68415016	0.65995306
HIP00825	0.002136752136752137	0.0	0.1824215	0.1810663	0.78632545	0.28907156	0.17108259	0.5377753	0.2129798	0.221953	0.15630108	0.28485417	0.6555624	0.17035195	0.746987	0.81578165	0.74839395	0.17187202
HIP00826	0.002136752136752137	0.0	0.4314451	0.43835932	0.6251601	0.3947977	0.3894131	0.48890176	0.37916884	0.45406154	0.52934355	0.54339784	0.6201032	0.5994788	0.7187042	0.47890472	0.5279137	0.52906114
HIP00838	0.0025	1.0	0.51606953	0.26852703	0.44854167	0.31738943	0.31683904	0.70142037	0.64490217	0.3542213	0.6927858	0.39131236	0.8293508	0.39242738	0.6290817	0.70408356	0.510625	0.28316993
HIP00851	0.0025	1.0	0.46487856	0.5071835	0.4923932	0.32206956	0.34277007	0.52421165	0.38518316	0.5777334	0.5342426	0.42034853	0.64435613	0.7272385	0.662882	0.52022624	0.6296016	0.32518023
HIP00898	0.0025	1.0	0.54396385	0.52901393	0.4990894	0.40818524	0.31529635	0.46467894	0.5390977	0.4797623	0.38395	0.5484744	0.46762615	0.6849043	0.51535565	0.5388319	0.39387217	0.5991655
HIP00904	0.002136752136752137	0.0	0.39957696	0.3732462	0.535273	0.6545795	0.589817	0.76913047	0.5743091	0.5209994	0.5820061	0.39141297	0.51857245	0.35476127	0.34346732	0.6095082	0.6017052	0.5679072
HIP00924	0.0025	1.0	0.53705686	0.72011316	0.60489607	0.52795625	0.48589736	0.5659676	0.32428503	0.5692709	0.303275	0.47014928	0.68045044	0.5703328	0.55533177	0.45239547	0.45820096	0.5033389
HIP00926	0.002136752136752137	0.0	0.3626759	0.23319829	0.5218139	0.36980146	0.26881716	0.6769895	0.5504106	0.31087196	0.25947207	0.32033265	0.5510787	0.47103202	0.4692886	0.60961634	0.5288097	0.3601914
HIP00971	0.0025	1.0	0.7255347	0.683054	0.5773836	0.58661014	0.65402776	0.47845364	0.6293354	0.62228674	0.58474773	0.8242335	0.3618707	0.69467497	0.40108743	0.34603253	0.5414056	0.62204236
HIP00985	0.0025	1.0	0.67084503	0.59248847	0.39541608	0.65653765	0.51314515	0.38672513	0.54299104	0.49316475	0.6219218	0.631582	0.32816267	0.5895799	0.27451092	0.3294022	0.48884475	0.6019618
HIP00997	0.002136752136752137	0.0	0.39503747	0.2663911	0.66822046	0.3924647	0.5127472	0.53769714	0.48885724	0.44382507	0.28514722	0.33292106	0.60861355	0.42830694	0.52440596	0.6230189	0.49254832	0.35783905
HIP01022	0.002136752136752137	0.0	0.5939959	0.36868697	0.32234925	0.6389569	0.3815922	0.28855923	0.3504274	0.6344602	0.38689688	0.2841749	0.20953447	0.3440343	0.29377025	0.23585531	0.28864127	0.54847807
HIP01160	0.002136752136752137	0.0	0.36748093	0.3683092	0.6844504	0.6224546	0.43164554	0.6765235	0.30511564	0.49013835	0.43850243	0.35436863	0.62693024	0.43660045	0.63036543	0.5466326	0.65027344	0.4705777
HIP01161	0.002136752136752137	0.0	0.59368086	0.21488395	0.6686636	0.3891229	0.25682136	0.8431431	0.34706104	0.47071546	0.24946412	0.1830571	0.77023137	0.23726857	0.57863045	0.72496945	0.77076256	0.41092658
HIP01206	0.002136752136752137	0.0	0.52472115	0.39898646	0.4562547	0.48640528	0.42839974	0.31461474	0.41681102	0.42475823	0.4197316	0.46449938	0.61528116	0.38627377	0.59184074	0.60426	0.43193388	0.55620635
HIP01219	0.0025	1.0	0.77213246	0.5323883	0.51447153	0.5709382	0.6377982	0.4918838	0.62751794	0.52547044	0.5755869	0.67103314	0.5667939	0.6040004	0.614055	0.27583128	0.50954264	0.57029676
HIP01220	0.0025	1.0	0.70994365	0.5605215	0.5333677	0.65774345	0.44633314	0.384092	0.5442823	0.5111569	0.51671433	0.5374424	0.6072858	0.48921108	0.301693	0.3296225	0.44672573	0.6211503
HIP01223	0.0025	1.0	0.35332203	0.38459036	0.62620676	0.5019714	0.48304492	0.65724254	0.43718097	0.4513896	0.3546254	0.44052586	0.776809	0.37417185	0.654147	0.80799484	0.74507093	0.40597606
HIP01232	0.0025	1.0	0.70457673	0.71560353	0.3323146	0.7120553	0.54283625	0.457472	0.6501817	0.62132704	0.84017885	0.6809222	0.3468273	0.6093745	0.2609756	0.3477521	0.3295809	0.66599894
HIP01253	0.002136752136752137	0.0	0.487407	0.61046666	0.5129843	0.725653	0.44890222	0.6883051	0.5825018	0.5996448	0.42381662	0.56165797	0.38056812	0.6449622	0.40003726	0.4847078	0.49378473	0.6260865
HIP01313	0.002136752136752137	0.0	0.3601674	0.2779916	0.6882758	0.4789689	0.41784197	0.62155217	0.47366416	0.5694055	0.6501893	0.20541593	0.63534594	0.28897697	0.4017353	0.45896587	0.6141509	0.42076027
HIP01359	0.002136752136752137	0.0	0.39052147	0.2418561	0.53282744	0.3226537	0.37781754	0.45684347	0.32081506	0.31721443	0.23740155	0.22016013	0.43134862	0.30426735	0.26928204	0.37770486	0.40153295	0.45256406
HIP01391	0.002136752136752137	0.0	0.43771264	0.4281739	0.50056785	0.47661856	0.40602326	0.53802973	0.47433496	0.52675515	0.50586724	0.41823098	0.44393805	0.501995	0.38689637	0.3507213	0.37492526	0.68957824
HIP01392	0.002136752136752137	0.0	0.68464637	0.3773428	0.5964448	0.4892418	0.41584063	0.525298	0.51454407	0.55208725	0.63935983	0.38864636	0.4823769	0.509728	0.3557898	0.7276722	0.52933896	0.6755417
HIP01470	0.0025	1.0	0.44905424	0.25502434	0.658339	0.42569458	0.4714702	0.66659105	0.5016952	0.49091044	0.4571034	0.4111368	0.6857843	0.271056	0.48358014	0.57141554	0.7403526	0.4874815
HIP01596	0.002136752136752137	0.0	0.5188494	0.43509918	0.5925087	0.5672587	0.38468742	0.4432156	0.5796229	0.63176596	0.58474547	0.43623456	0.40001142	0.58851784	0.25400543	0.46587577	0.5698676	0.5902424
HIP01597	0.002136752136752137	0.0	0.28921437	0.20349586	0.5368301	0.3367176	0.3153268	0.4850261	0.23564705	0.4058932	0.23926893	0.23709849	0.57199454	0.27816546	0.5311352	0.4997166	0.6008545	0.34321582
HIP01797	0.002136752136752137	0.0	0.41564867	0.56658983	0.69268954	0.43630016	0.5866676	0.5692327	0.36971933	0.46975598	0.36291644	0.47667265	0.7722448	0.35926068	0.52168643	0.7024725	0.6300368	0.5457423
HIP01820	0.002136752136752137	0.0	0.18925318	0.3472644	0.6009802	0.27284873	0.34199828	0.49935082	0.24401969	0.5383928	0.45724133	0.24629945	0.49482974	0.2307181	0.6621877	0.5998279	0.45453176	0.37489918
HIP01850	0.0025	1.0	0.42835206	0.5013815	0.5833011	0.43355626	0.33633214	0.6696069	0.40384585	0.52044994	0.47709247	0.6326846	0.5848515	0.6315943	0.60270363	0.6161	0.7242352	0.42939955
HIP01870	0.002136752136752137	0.0	0.5858024	0.49271405	0.43410358	0.5728232	0.4640196	0.6010135	0.58905417	0.46979776	0.3993617	0.43858972	0.40563157	0.49143255	0.27679485	0.4047082	0.5280603	0.52025586
HIP02078	0.0025	1.0	0.5028576	0.54595715	0.7516891	0.5598235	0.40118727	0.75969267	0.35857207	0.50363845	0.25935906	0.5847795	0.51661587	0.46307984	0.73531795	0.73984796	0.72051305	0.33907735
HIP02090	0.002136752136752137	0.0	0.1916635	0.14599913	0.67197585	0.24428764	0.20388728	0.61638427	0.36848208	0.30963713	0.17237636	0.14371523	0.6940986	0.15875491	0.6467561	0.7104132	0.70090044	0.20963275
HIP02103	0.002136752136752137	0.0	0.19323924	0.106482506	0.6062278	0.17742127	0.14053023	0.56320167	0.17975983	0.2502554	0.1919887	0.097103596	0.61779994	0.12510699	0.6837913	0.7072697	0.47209936	0.22233981
HIP02112	0.002136752136752137	0.0	0.1421301	0.05835092	0.73233074	0.33308798	0.21428236	0.82697177	0.24331468	0.30360287	0.14551991	0.090779334	0.8741211	0.06797668	0.6911566	0.7579323	0.69242644	0.32390732
HIP02126	0.0025	1.0	0.21286929	0.25457293	0.70499057	0.29122093	0.3738225	0.79579365	0.50255036	0.3233281	0.2749734	0.29317436	0.85322315	0.26504147	0.83421934	0.8989227	0.6065317	0.292023
HIP02271	0.0025	1.0	0.65449286	0.67253125	0.59979224	0.708114	0.5190282	0.41759652	0.62456775	0.59675175	0.7243397	0.69131494	0.28129727	0.6988611	0.39407605	0.5487306	0.42459318	0.64076483
HIP02734	0.002136752136752137	0.0	0.3674305	0.21277195	0.68252075	0.32549655	0.3031959	0.7230366	0.47748023	0.4849446	0.54149485	0.22773987	0.61883444	0.27791485	0.6031158	0.6182762	0.5632517	0.36445835
HIP02737	0.002136752136752137	0.0	0.4578257	0.511459	0.39502245	0.523179	0.404589	0.57914597	0.5286766	0.39198747	0.56600875	0.518562	0.559836	0.57725656	0.56298	0.56723315	0.5221042	0.5565175
HIP02790	0.0025	1.0	0.22874326	0.19908002	0.6476533	0.41692945	0.2154763	0.63086903	0.28197116	0.38351315	0.20933077	0.2253848	0.8524959	0.33165988	0.81437105	0.7417141	0.5919777	0.2648502
HIP02811	0.002136752136752137	0.0	0.3514129	0.3111297	0.624177	0.33561128	0.4128733	0.42393684	0.32206827	0.42089105	0.4210125	0.2970273	0.4990104	0.3005948	0.40546995	0.435439	0.5882889	0.41958255
HIP02820	0.002136752136752137	0.0	0.4058364	0.19560775	0.5541957	0.2670274	0.23647144	0.570243	0.3717878	0.30708134	0.3066774	0.2378268	0.5940762	0.25716096	0.44537404	0.5722113	0.5049561	0.35219598
HIP02877	0.002136752136752137	0.0	0.4579973	0.52464956	0.43512538	0.47988465	0.5275748	0.23647118	0.30630702	0.42022166	0.36151308	0.4559555	0.28459042	0.49245018	0.4184845	0.4376412	0.34159	0.4312317
HIP02931	0.002136752136752137	0.0	0.489817	0.3751291	0.72327906	0.46184748	0.39280325	0.646269	0.4892956	0.3411333	0.36136824	0.37054712	0.62006086	0.3587229	0.34532183	0.47037324	0.5937676	0.44923738
HIP02947	0.0025	1.0	0.4905513	0.402022	0.56238294	0.43632573	0.5675967	0.4272285	0.54480505	0.4805366	0.62121403	0.5424971	0.44243795	0.66637063	0.4979901	0.35831976	0.48583394	0.48233297
HIP02962	0.0025	1.0	0.7615309	0.9031837	0.3320987	0.6572127	0.78762805	0.43025503	0.81059	0.66680574	0.80913377	0.8416282	0.29825157	0.9032401	0.5907672	0.52010816	0.2653122	0.6563046
HIP03004	0.002136752136752137	0.0	0.28382456	0.38316014	0.5258408	0.656737	0.36150664	0.6023972	0.41521794	0.3648913	0.91410196	0.46804178	0.44855988	0.48331535	0.44909155	0.5059856	0.60247976	0.40935028
HIP03099	0.002136752136752137	0.0	0.38005	0.3486245	0.32593828	0.38358366	0.31414843	0.6146055	0.40981975	0.51632154	0.63877904	0.42968935	0.40840447	0.5666584	0.4661838	0.47804943	0.46732086	0.5515523
HIP03107	0.002136752136752137	0.0	0.28215343	0.6548954	0.5133391	0.4798747	0.561628	0.48693782	0.36161152	0.3912687	0.6144807	0.64035106	0.57351196	0.42170742	0.54463553	0.8002383	0.42057642	0.5817529
HIP03125	0.002136752136752137	0.0	0.5706988	0.4232922	0.3518499	0.38028097	0.43411475	0.2772591	0.29907066	0.44953454	0.39683536	0.45378286	0.39768434	0.48089388	0.3414557	0.39471218	0.38404572	0.4818198
HIP03184	0.002136752136752137	0.0	0.29706982	0.86044526	0.12547678	0.38519502	0.5598887	0.07702941	0.3772285	0.43741983	0.6206385	0.55047023	0.12907344	0.5955867	0.40131524	0.27872294	0.086759835	0.404984
HIP03216	0.0025	1.0	0.64580995	0.54300267	0.4085191	0.6489486	0.66148305	0.3697557	0.4725397	0.5893322	0.34082052	0.5996519	0.40551764	0.6568289	0.4631692	0.46621904	0.38730657	0.5173563
HIP03228	0.002136752136752137	0.0	0.20130557	0.078769684	0.6828811	0.1834915	0.20774573	0.6775149	0.48767808	0.27640927	0.36324358	0.0780015	0.63506603	0.16190064	0.73426557	0.6915754	0.6393799	0.20134592
HIP03233	0.0025	1.0	0.48167428	0.4291557	0.70468557	0.47343403	0.35164237	0.5302457	0.52941495	0.6991436	0.52824056	0.3424125	0.5565787	0.6142642	0.62795734	0.52461475	0.81613714	0.5354884
HIP03236	0.002136752136752137	0.0	0.23139077	0.12555501	0.395616	0.21323478	0.32736456	0.42313594	0.27522418	0.42349425	0.21606344	0.19212717	0.65906084	0.1964657	0.44661814	0.5598292	0.48892415	0.3004396
HIP03275	0.0025	1.0	0.63966423	0.72297287	0.3405762	0.73854345	0.6528376	0.5103878	0.7589164	0.52795666	0.6383515	0.7030953	0.21045297	0.64692104	0.42153072	0.5314428	0.369757	0.64790475
HIP03378	0.0025	1.0	0.7828076	0.63551027	0.3989854	0.66481566	0.6508589	0.25339267	0.75512445	0.6838008	0.71319175	0.8033696	0.32224736	0.6819107	0.24058601	0.25592363	0.31026912	0.6721304
HIP03381	0.0025	1.0	0.5495226	0.6390449	0.6015166	0.6547865	0.39230332	0.58252794	0.6114607	0.59677994	0.46923062	0.53492326	0.5214956	0.58649766	0.5076599	0.3545187	0.65893036	0.74716
HIP03385	0.002136752136752137	0.0	0.5790231	0.36208445	0.44502497	0.6999848	0.40801707	0.28580588	0.5049135	0.49540052	0.6186218	0.3660184	0.5524073	0.40136567	0.15189123	0.24742225	0.446915	0.71891975
HIP03484	0.002136752136752137	0.0	0.642536	0.43468142	0.4313858	0.7024932	0.5393775	0.43685895	0.54245603	0.52061	0.3463387	0.4533173	0.6520344	0.4889329	0.3391073	0.40189236	0.39410722	0.5296054
HIP03495	0.0025	1.0	0.7076551	0.6950432	0.32854742	0.62896097	0.668617	0.21056238	0.7449728	0.67163223	0.7655013	0.60464174	0.4833602	0.67659444	0.13836905	0.20508257	0.2694577	0.65714633
HIP03502	0.002136752136752137	0.0	0.47500867	0.68476284	0.24062207	0.33427024	0.5566339	0.25418884	0.3846907	0.49209088	0.27834854	0.63835275	0.23796359	0.65763247	0.41892377	0.6962274	0.29702455	0.49500895
HIP03505	0.002136752136752137	0.0	0.5732237	0.73662966	0.52474326	0.6047956	0.6004185	0.6178813	0.6077572	0.5601749	0.74736565	0.7843375	0.42279983	0.58530784	0.25343242	0.45517898	0.5223114	0.61180663
HIP03511	0.0025	1.0	0.6798109	0.6665836	0.4065361	0.45214474	0.5671051	0.6569348	0.35705358	0.4899667	0.6004904	0.63546556	0.30054525	0.7176473	0.6453713	0.40373194	0.45765024	0.616493
HIP03591	0.002136752136752137	0.0	0.3841633	0.46066275	0.49605215	0.46728155	0.42122436	0.5300222	0.43175113	0.49585858	0.35808313	0.3611615	0.6439203	0.5087215	0.6003521	0.6011329	0.76190853	0.4187985
HIP03597	0.002136752136752137	0.0	0.47272637	0.41698357	0.25902694	0.41869086	0.31899387	0.44795835	0.32564172	0.55207276	0.44596016	0.3045616	0.3450446	0.39050227	0.3320272	0.42641613	0.33043554	0.33812305
HIP03618	0.0025	1.0	0.76008713	0.7012534	0.53893775	0.7745141	0.7719822	0.51622015	0.61890334	0.6925125	0.7604525	0.88718534	0.33346522	0.6232919	0.18178686	0.23145029	0.43293464	0.7345426
HIP03630	0.0025	1.0	0.50178206	0.6277602	0.54789466	0.64202654	0.4562037	0.5122832	0.6642399	0.58184844	0.5926198	0.610826	0.5513704	0.7588664	0.5061884	0.31747288	0.50822115	0.5984452
HIP03651	0.002136752136752137	0.0	0.4935653	0.28067726	0.5108447	0.51116145	0.37212685	0.42926547	0.69988585	0.422598	0.5489142	0.33401424	0.5385367	0.2992088	0.27580833	0.45498732	0.52690864	0.5417578
HIP03677	0.0025	1.0	0.3526936	0.19054449	0.57461077	0.17137206	0.34660375	0.70879495	0.18553203	0.35226607	0.23864654	0.29812062	0.7284891	0.16324052	0.86425626	0.8799195	0.5584258	0.14213485
HIP03678	0.002136752136752137	0.0	0.6986598	0.3851315	0.71703625	0.5874028	0.5150782	0.62776434	0.44783244	0.6391665	0.34419382	0.5717294	0.7038016	0.37110958	0.44613364	0.44232258	0.65432787	0.73402834
HIP03685	0.002136752136752137	0.0	0.3198949	0.4209715	0.3480905	0.32347053	0.5145902	0.60635895	0.49584925	0.3949214	0.553899	0.32473335	0.33512965	0.49935946	0.26081556	0.3520527	0.3081291	0.39831567
HIP03693	0.002136752136752137	0.0	0.29654917	0.21522614	0.4310155	0.40069956	0.5271614	0.64535856	0.49066502	0.4798766	0.4320781	0.34971464	0.5227493	0.48983118	0.37663084	0.45835364	0.5277912	0.54256356
HIP03695	0.0025	1.0	0.34814262	0.5012332	0.71595716	0.6230001	0.32512623	0.56749916	0.32430184	0.50458056	0.38020378	0.51011366	0.57700044	0.75958073	0.7521019	0.60538226	0.62952685	0.41872084
HIP03720	0.0025	1.0	0.44407445	0.3629611	0.7232784	0.5501561	0.43457294	0.6772822	0.47316536	0.5908192	0.58991915	0.549697	0.5816038	0.48418707	0.43405378	0.5356066	0.6160158	0.53415346
HIP03732	0.002136752136752137	0.0	0.56191355	0.52297103	0.45055595	0.5473832	0.39784747	0.51020426	0.7166235	0.69104177	0.39445516	0.5281331	0.4067975	0.5418092	0.29336047	0.38488722	0.53632385	0.49226007
HIP03746	0.002136752136752137	0.0	0.472444	0.7500254	0.46356148	0.4345082	0.37320155	0.5173008	0.4332262	0.47655055	0.57634014	0.55894905	0.7996845	0.5353704	0.48304436	0.3940601	0.4939411	0.5749647
HIP03807	0.0025	1.0	0.41029996	0.575529	0.69046354	0.5732656	0.7863243	0.5581938	0.7584386	0.5982569	0.69558614	0.7222477	0.5233243	0.5389905	0.63041687	0.8176745	0.7038255	0.6121761
HIP04464	0.0025	1.0	0.33225167	0.33373904	0.7627702	0.37701088	0.4118118	0.71951854	0.6025826	0.37253195	0.27956325	0.4506376	0.77871513	0.5298356	0.7947648	0.76566046	0.6674086	0.41845602
HIP04471	0.002136752136752137	0.0	0.47554442	0.21244815	0.37616926	0.36717528	0.22245643	0.42433855	0.22522756	0.5492597	0.3679494	0.2366361	0.49498963	0.3768676	0.63023067	0.4529953	0.4024544	0.34300995
HIP04480	0.002136752136752137	0.0	0.374673	0.24412653	0.5881904	0.34439754	0.289569	0.6619762	0.5102273	0.43052983	0.4170829	0.41028008	0.6838267	0.2756888	0.3327564	0.47479126	0.5831274	0.43746883
HIP04498	0.002136752136752137	0.0	0.4817565	0.64792186	0.5017491	0.5090052	0.46663895	0.5508528	0.5613407	0.60395336	0.44717	0.62094647	0.43297672	0.47185707	0.5303272	0.47641888	0.5043362	0.6852442
HIP04510	0.0025	1.0	0.67479306	0.70166135	0.7240523	0.71217096	0.821021	0.6698099	0.7469034	0.6148808	0.7575027	0.7932377	0.59847057	0.6015802	0.34346795	0.571106	0.59334713	0.6291425
HIP04527	0.0025	1.0	0.6908572	0.92604077	0.49377567	0.6893073	0.7307038	0.6362455	0.55435485	0.67486167	0.5888544	0.84248996	0.47244257	0.82045245	0.6575829	0.5775377	0.44817436	0.7144181
HIP04532	0.002136752136752137	0.0	0.3325966	0.22893703	0.33465338	0.33873445	0.24225518	0.4309267	0.2236945	0.46318036	0.24137437	0.19758174	0.68908554	0.34207386	0.6238544	0.64218765	0.45308226	0.28947115
HIP04552	0.002136752136752137	0.0	0.23306498	0.15845147	0.655971	0.2514825	0.22135767	0.68270195	0.43665925	0.27607647	0.3917385	0.17440179	0.58096385	0.1922813	0.7341335	0.6931312	0.6593361	0.32031852
HIP04576	0.002136752136752137	0.0	0.25639397	0.17788967	0.5928019	0.23115799	0.3788423	0.735375	0.3711505	0.41504148	0.25868225	0.15660805	0.70774645	0.14725861	0.5833855	0.57313913	0.6638272	0.24953312
HIP04578	0.0025	1.0	0.50950515	0.5562395	0.51476985	0.53436136	0.7171284	0.3438282	0.31712586	0.46532208	0.46026272	0.5969469	0.2606042	0.51549983	0.37233323	0.45749938	0.37011012	0.4097378
HIP04597	0.002136752136752137	0.0	0.4593806	0.2868005	0.46940503	0.7025656	0.36052066	0.5921888	0.4879736	0.40769893	0.5452237	0.35577637	0.46930695	0.38884425	0.26957765	0.5259109	0.58869874	0.5391169
HIP04611	0.002136752136752137	0.0	0.38783583	0.37603664	0.37485552	0.35826823	0.5257015	0.5147683	0.64740884	0.43475336	0.29057157	0.39512977	0.58357215	0.33469182	0.62224025	0.61088383	0.51953614	0.3147866
HIP04958	0.002136752136752137	0.0	0.20772672	0.3205525	0.18544298	0.11683926	0.3916449	0.26938468	0.46011072	0.15823567	0.33477572	0.31788787	0.3296297	0.61144394	0.6070629	0.65408134	0.13368893	0.18750235
HIP05311	0.0025	1.0	0.8646327	0.87832904	0.4829417	0.6290371	0.770985	0.44795546	0.597681	0.58271605	0.41298115	0.7815596	0.7229628	0.81476855	0.51399803	0.6095886	0.54175884	0.6666973
HIP05331	0.0025	1.0	0.56039715	0.61520904	0.40626174	0.57452697	0.75041956	0.51287955	0.2801755	0.6255023	0.463665	0.625783	0.5508464	0.49595392	0.73024994	0.40069878	0.53515375	0.5384156
HIP05377	0.002136752136752137	0.0	0.526209	0.60254556	0.5705387	0.6033369	0.47022164	0.6517391	0.44769567	0.46803987	0.52399474	0.42165983	0.5633623	0.40789163	0.7412646	0.42400095	0.4412633	0.561778
HIP05388	0.002136752136752137	0.0	0.4592628	0.5268982	0.48768118	0.51332736	0.40850842	0.46615338	0.40175527	0.4237923	0.38551426	0.49134418	0.4787367	0.50880694	0.7488958	0.47551158	0.5292736	0.49973443
HIP05398	0.002136752136752137	0.0	0.3621804	0.13009429	0.73210216	0.3450048	0.24898669	0.5196047	0.24193555	0.3107286	0.28959695	0.17553014	0.6860755	0.1493609	0.52303284	0.6566491	0.75173813	0.24340117
HIP05409	0.002136752136752137	0.0	0.2435086	0.10584003	0.71004057	0.15780017	0.4427989	0.6690978	0.2451429	0.30689114	0.37564594	0.20629808	0.7225493	0.13235736	0.59766537	0.6645503	0.56532645	0.16677278
HIP05434	0.0025	1.0	0.58374304	0.49405894	0.7013284	0.61961424	0.51497555	0.73805726	0.567762	0.45083767	0.55733657	0.5938661	0.7167242	0.50744176	0.5260185	0.519886	0.689749	0.6035554
HIP05437	0.0025	1.0	0.35683164	0.41753337	0.5347135	0.39790502	0.52145505	0.5062358	0.44300714	0.42490423	0.4011504	0.38637057	0.6321092	0.51484156	0.5086473	0.74671626	0.48139587	0.35219288
HIP05444	0.002136752136752137	0.0	0.262337	0.25789097	0.42099768	0.44423395	0.43689233	0.35567445	0.39854282	0.3445673	0.327096	0.27351236	0.41679123	0.2793098	0.406735	0.55781287	0.4001164	0.36210352
HIP05455	0.0025	1.0	0.44146004	0.48635438	0.66711575	0.49720964	0.62131387	0.54324055	0.5638036	0.54757047	0.49177128	0.70618105	0.55306417	0.40265143	0.6583072	0.5659039	0.6936325	0.5601475
HIP05460	0.0025	1.0	0.76790726	0.5977608	0.44279432	0.533967	0.45750594	0.43790138	0.5670029	0.594766	0.5824786	0.68842316	0.5970485	0.6698741	0.34624782	0.5487054	0.5482299	0.5560561
HIP05467	0.0025	1.0	0.3955309	0.57654685	0.4886499	0.47340408	0.623961	0.49698997	0.5932002	0.50045747	0.8259774	0.5155131	0.46039438	0.4377431	0.6679406	0.7750311	0.4851806	0.4496264
HIP05524	0.002136752136752137	0.0	0.3147527	0.29115337	0.7844726	0.4448173	0.40028164	0.63335323	0.5019516	0.46062922	0.5327727	0.3425672	0.6782403	0.33624136	0.42735064	0.4971678	0.7063503	0.5808382
HIP05533	0.002136752136752137	0.0	0.3562268	0.4149384	0.7452515	0.26948357	0.28033137	0.60489243	0.45880368	0.4418347	0.4215942	0.20686677	0.6036483	0.23374152	0.6222093	0.6970235	0.7996248	0.26326415
HIP05535	0.0025	1.0	0.3530817	0.27756196	0.71381754	0.34067518	0.3095041	0.6532794	0.3872348	0.557061	0.5744166	0.31944835	0.76590323	0.5175297	0.6253692	0.5928252	0.71901995	0.38228077
HIP05540	0.002136752136752137	0.0	0.2898615	0.15806875	0.5950234	0.19159749	0.35238922	0.540234	0.2517799	0.4137197	0.22708145	0.22738022	0.506684	0.21333069	0.56896526	0.60532606	0.47063377	0.2697506
HIP05552	0.002136752136752137	0.0	0.53901863	0.54722977	0.39617458	0.46835878	0.4725889	0.26932698	0.3588168	0.4092582	0.49587467	0.6290357	0.23530775	0.6228769	0.23351893	0.28645718	0.32853562	0.53958166
HIP05559	0.0025	1.0	0.33607683	0.17208248	0.5684721	0.209335	0.22508803	0.61894244	0.31144398	0.4759516	0.2767617	0.22171831	0.59116745	0.2969178	0.6367848	0.7656114	0.68205345	0.27388746
HIP05561	0.002136752136752137	0.0	0.5822312	0.7318719	0.437967	0.6877346	0.5774235	0.5229804	0.7049936	0.4862102	0.6825892	0.44943517	0.38469955	0.49226034	0.4396636	0.45170763	0.5550991	0.5547292
HIP05563	0.0025	1.0	0.820823	0.93094635	0.5164733	0.92472976	0.6792553	0.4212586	0.7854736	0.70022243	0.74844444	0.8366785	0.360399	0.8608993	0.406438	0.20433581	0.42375153	0.7767179
HIP05578	0.002136752136752137	0.0	0.29192394	0.32348496	0.49553248	0.29882687	0.43004957	0.48844045	0.3173713	0.3843661	0.32676467	0.2529341	0.60966057	0.29734164	0.5544143	0.5817546	0.5417805	0.47157997
HIP05590	0.0025	1.0	0.6183897	0.6299265	0.25086677	0.5474629	0.5051669	0.42088065	0.50741225	0.58111495	0.65063137	0.70385	0.2325072	0.6091184	0.4550404	0.39513266	0.37759206	0.5080176
HIP05595	0.0025	1.0	0.29611957	0.32895803	0.4582571	0.3829639	0.29460984	0.59781665	0.5069961	0.48198125	0.5186027	0.47375336	0.7060826	0.720534	0.5831441	0.53415465	0.387582	0.3642125
HIP05665	0.002136752136752137	0.0	0.39915648	0.3223291	0.6577281	0.36260504	0.49470124	0.30294362	0.46079618	0.4064191	0.37353367	0.30782318	0.54937446	0.28628898	0.5303042	0.5509425	0.53682876	0.36797163
HIP05757	0.002136752136752137	0.0	0.43508595	0.39151007	0.44486076	0.7129408	0.40304285	0.27600783	0.5106767	0.50039136	0.43103838	0.3733731	0.37777996	0.43501422	0.29823858	0.40794516	0.34638643	0.42271098
HIP05832	0.0025	1.0	0.95536506	0.78193873	0.75775564	0.67714953	0.6605357	0.61398655	0.693166	0.7630084	0.7298445	0.92739254	0.8440101	0.74893236	0.4540376	0.49517402	0.76035	0.7861453
HIP05838	0.002136752136752137	0.0	0.3651207	0.6074022	0.5625251	0.32783878	0.6244581	0.45872346	0.40119123	0.35814387	0.5994956	0.20176256	0.43449813	0.40381053	0.5000123	0.5683169	0.38380027	0.39336267
HIP05841	0.0025	1.0	0.5403903	0.46882626	0.6676815	0.32347873	0.6582446	0.5641025	0.51642805	0.541591	0.37219667	0.5446757	0.5042589	0.36589074	0.64172316	0.67045677	0.76204455	0.43962747
HIP05934	0.002136752136752137	0.0	0.32645035	0.27553207	0.25263882	0.2241053	0.28131223	0.22797161	0.3037207	0.29925495	0.3402982	0.2665171	0.25665498	0.42808735	0.40863478	0.5094406	0.22934213	0.19577447
HIP05941	0.002136752136752137	0.0	0.24242559	0.25303006	0.57886326	0.21687004	0.36223423	0.3883393	0.33899885	0.3669786	0.30669594	0.26344514	0.5377423	0.20926127	0.6985502	0.54404634	0.56498635	0.32201505
HIP05942	0.0025	1.0	0.44024062	0.4378546	0.6112685	0.47830486	0.5712011	0.59575826	0.7979804	0.45599204	0.64617825	0.6255453	0.6120907	0.50662464	0.562931	0.52594763	0.54235625	0.4664076
HIP06191	0.002136752136752137	0.0	0.30315894	0.23206007	0.62524533	0.33675027	0.27185428	0.63343585	0.39074698	0.3634868	0.27395123	0.18601364	0.6929975	0.20364487	0.50126815	0.5261935	0.6575596	0.3985712
HIP07754	0.002136752136752137	0.0	0.45000148	0.39205754	0.41897503	0.2694417	0.3106628	0.39636177	0.18356109	0.3803366	0.24018422	0.47691414	0.40962246	0.3583858	0.6465109	0.36049405	0.49178126	0.3157109
HIP08200	0.002136752136752137	0.0	0.5609512	0.6129839	0.43101102	0.4302667	0.47257015	0.5105568	0.53313255	0.5240716	0.49540272	0.58553565	0.62081784	0.6025007	0.48035014	0.39086592	0.38149685	0.4990899
HIP08230	0.002136752136752137	0.0	0.48977745	0.24503276	0.5008302	0.526331	0.5196551	0.503163	0.5171294	0.5993173	0.44610843	0.30476695	0.5955688	0.35144	0.45358494	0.5369375	0.6383334	0.4825153
HIP08236	0.002136752136752137	0.0	0.2827323	0.1421487	0.49535123	0.22582635	0.24643216	0.44933158	0.33064187	0.35381866	0.16011605	0.23883078	0.5657132	0.18118197	0.5671256	0.6121875	0.455762	0.26268733
HIP08305	0.0025	1.0	0.4479332	0.46853605	0.6921494	0.49558163	0.47535038	0.7113065	0.5708761	0.6416979	0.538446	0.68574476	0.62716144	0.6032794	0.6036731	0.6389489	0.57658947	0.5535694
HIP08337	0.0025	1.0	0.69202805	0.6292595	0.44375226	0.7176144	0.51436406	0.5754962	0.52703875	0.62742484	0.7960887	0.6409433	0.6483712	0.80797654	0.45605183	0.63700837	0.6398878	0.61051655
HIP08339	0.002136752136752137	0.0	0.40741372	0.09573004	0.6408286	0.33975035	0.41140538	0.57120377	0.3168267	0.37212908	0.3882625	0.18503043	0.65336293	0.30815688	0.51911235	0.6952345	0.63197845	0.28367692
HIP08389	0.002136752136752137	0.0	0.3852604	0.26705295	0.39177975	0.46543124	0.33488566	0.38970205	0.26610827	0.33207828	0.31624424	0.2638937	0.5494452	0.32666898	0.55200666	0.49151632	0.39105543	0.2978
HIP08399	0.002136752136752137	0.0	0.53292084	0.66975313	0.36035258	0.5896241	0.5017461	0.36530045	0.4984684	0.5195498	0.7227192	0.46246326	0.40796986	0.56096435	0.6689249	0.31309524	0.45165545	0.7001207
HIP08400	0.0025	1.0	0.5117189	0.58680886	0.528606	0.5190466	0.72238463	0.5542389	0.7192224	0.5378257	0.61510867	0.5117686	0.4162426	0.47852	0.48241016	0.44814864	0.5198509	0.60132515
HIP08439	0.002136752136752137	0.0	0.20226792	0.18532485	0.53228015	0.5171297	0.18486264	0.562898	0.49244174	0.3427984	0.3433982	0.23341715	0.44651324	0.5471839	0.6713067	0.5365931	0.6318172	0.33531415
HIP08499	0.0025	1.0	0.55200547	0.49286416	0.45558864	0.6946013	0.41926068	0.41150498	0.43917486	0.47410455	0.5243786	0.59583104	0.3883055	0.71892965	0.58820504	0.42880502	0.59772164	0.40274665
HIP08521	0.0025	1.0	0.31755126	0.61331594	0.31490362	0.4043652	0.71018666	0.469578	0.3079363	0.5932747	0.48787585	0.47869366	0.41757604	0.5365442	0.6875741	0.39420837	0.50934654	0.41497222
HIP08596	0.0025	1.0	0.6442742	0.7974888	0.2681048	0.62387896	0.7318878	0.44288194	0.8283607	0.5440745	0.6446469	0.8117161	0.17706156	0.6914457	0.3008287	0.34114823	0.2823699	0.6620016
HIP08653	0.0025	1.0	0.71072745	0.81209147	0.33683515	0.5117406	0.5858326	0.34722573	0.74713147	0.6501405	0.8100089	0.68916774	0.3425789	0.61487925	0.26726002	0.43963793	0.4393336	0.61380315
HIP08725	0.0025	1.0	0.4316218	0.4465667	0.49269566	0.44421658	0.73096603	0.6968189	0.620632	0.55719054	0.67467666	0.44422773	0.794541	0.4578022	0.6929638	0.7903368	0.6639225	0.3723394
HIP08816	0.002136752136752137	0.0	0.3251629	0.45279917	0.57148004	0.4185537	0.7567335	0.41224155	0.31265742	0.5119932	0.3243598	0.6520436	0.42575794	0.47223648	0.5039337	0.66193026	0.41287667	0.4628355
HIP08827	0.0025	1.0	0.6929232	0.82191706	0.5829183	0.7262311	0.44162893	0.4529787	0.7258334	0.5554187	0.46957982	0.55156946	0.6434845	0.5521375	0.6331776	0.6078987	0.5955902	0.5257085
HIP08888	0.002136752136752137	0.0	0.4294802	0.36591625	0.38911968	0.4609564	0.36292878	0.29950076	0.37246114	0.5146481	0.34562093	0.3583634	0.22116551	0.36846846	0.24073488	0.28459743	0.2520249	0.4605208
HIP08989	0.002136752136752137	0.0	0.54252976	0.68982637	0.2050718	0.43939996	0.49348557	0.21522576	0.46521103	0.46546283	0.6307656	0.70291346	0.174115	0.54116786	0.38578853	0.23657486	0.32664704	0.38353306
HIP09001	0.002136752136752137	0.0	0.18474296	0.0749543	0.5680041	0.22162643	0.15901959	0.5420504	0.08548978	0.4153367	0.08243206	0.052455157	0.80555093	0.09165102	0.7414524	0.64844656	0.6349254	0.24484757
HIP09020	0.0025	1.0	0.7703806	0.8102667	0.43249634	0.6933073	0.78662825	0.4434904	0.66437	0.75175077	0.86502814	0.84106684	0.5597556	0.79390293	0.3894375	0.3880921	0.46043494	0.6788488
HIP09026	0.0025	1.0	0.47087964	0.641298	0.5206953	0.40790474	0.48052338	0.3537624	0.47051823	0.53881	0.41602093	0.6227773	0.6472591	0.7245712	0.733311	0.6841413	0.45494977	0.45858777
HIP09041	0.002136752136752137	0.0	0.5112538	0.58891326	0.34513763	0.5595085	0.58913165	0.3157989	0.53100044	0.46077657	0.5278963	0.62265843	0.2636366	0.57358336	0.34158176	0.35222584	0.23153794	0.58100635
HIP09046	0.002136752136752137	0.0	0.5795666	0.49462345	0.35684878	0.60344774	0.5209888	0.6730091	0.47714332	0.4118613	0.46067473	0.42263454	0.32678849	0.38164726	0.41980663	0.41018608	0.42301643	0.593563
HIP09051	0.0025	1.0	0.70800465	0.9511634	0.41242152	0.77992415	0.46641973	0.3839268	0.8916038	0.4862834	0.716444	0.7139152	0.4750235	0.6737679	0.6145086	0.37275237	0.50531405	0.6821975
HIP09062	0.0025	1.0	0.5253969	0.35161456	0.51532847	0.5371662	0.65114236	0.60793453	0.43680102	0.5417588	0.46473348	0.39136803	0.46435595	0.36707854	0.6632551	0.6851847	0.582069	0.44141313
HIP09097	0.002136752136752137	0.0	0.53925484	0.4575803	0.41479307	0.6962283	0.5135221	0.53329206	0.81167954	0.58300304	0.48753685	0.35509413	0.4387344	0.40961033	0.32267147	0.35193732	0.713089	0.5491434
HIP09159	0.002136752136752137	0.0	0.43711287	0.30108938	0.5067663	0.4377408	0.3441754	0.43420815	0.7373276	0.5811244	0.5001637	0.34656656	0.6225486	0.3200831	0.478033	0.6089538	0.50697637	0.501026
HIP09253	0.002136752136752137	0.0	0.33716065	0.42624474	0.30161756	0.676981	0.41452533	0.23398319	0.3706972	0.46304587	0.51343954	0.46146914	0.18592417	0.5059722	0.25864476	0.27311036	0.2617225	0.53600496
HIP09344	0.002136752136752137	0.0	0.44662294	0.42251733	0.57349265	0.3690567	0.37448764	0.6091492	0.3291871	0.47698084	0.24185923	0.36202943	0.3778326	0.49397087	0.43078443	0.41522515	0.48932216	0.4849129
HIP09364	0.0025	1.0	0.26185688	0.38644153	0.7631958	0.28617132	0.4660926	0.72638947	0.3639547	0.40132257	0.310303	0.28695107	0.7272568	0.3679086	0.81477666	0.6995994	0.8136506	0.5248303
HIP09365	0.0025	1.0	0.33460617	0.6122807	0.457878	0.46962756	0.35045397	0.5711667	0.37508422	0.5849854	0.5770376	0.56226945	0.46198776	0.45031357	0.518899	0.37485397	0.77564245	0.55066055
HIP09366	0.0025	1.0	0.2730791	0.43303654	0.78694606	0.35397077	0.34416682	0.7678653	0.56255805	0.36943805	0.40242764	0.35743833	0.63162297	0.4981412	0.7297107	0.7043991	0.74649996	0.42977715
HIP09430	0.0025	1.0	0.5651207	0.38576597	0.6926153	0.4660568	0.5328975	0.76958776	0.37306637	0.4547241	0.3120609	0.48645902	0.7477128	0.30753186	0.8183567	0.66840965	0.70790964	0.5379937
HIP09624	0.0025	1.0	0.31624696	0.29190072	0.55277336	0.3530241	0.34336185	0.6479318	0.31848398	0.44634202	0.38291118	0.34796107	0.62174606	0.39896062	0.6687591	0.60286415	0.64462996	0.3783154
HIP09681	0.0025	1.0	0.3987535	0.54544246	0.6214974	0.4498285	0.46067268	0.42033398	0.49217325	0.46955332	0.2612756	0.57317364	0.4034509	0.5587688	0.6750844	0.61335766	0.5116313	0.40666083
HIP09775	0.0025	1.0	0.6176211	0.6338755	0.53029317	0.5807264	0.5044015	0.56987333	0.74302125	0.7074808	0.6188554	0.48914322	0.7083062	0.5734315	0.6377275	0.5283491	0.6260061	0.60973847
HIP09789	0.0025	1.0	0.39967182	0.57446223	0.5290039	0.30460972	0.56100833	0.4712709	0.37395215	0.4561571	0.40712488	0.6722752	0.569908	0.51372	0.7546028	0.36810273	0.52063894	0.45791832
HIP10376	0.002136752136752137	0.0	0.3941433	0.30843872	0.6719612	0.4122399	0.4757339	0.53257555	0.4983477	0.49138066	0.46214384	0.5815241	0.5472275	0.41087487	0.42774796	0.49018556	0.63688606	0.4847497
HIP10377	0.0025	1.0	0.7778356	0.76278853	0.2565249	0.47705397	0.8168313	0.15137812	0.6088946	0.5063091	0.8398143	0.5861542	0.17494953	0.6994531	0.2000542	0.27589983	0.2718976	0.7241998
HIP10389	0.002136752136752137	0.0	0.57082045	0.61832523	0.4106654	0.5870218	0.44930524	0.40522078	0.7399238	0.60252404	0.60226655	0.48594597	0.4489076	0.49540827	0.23285794	0.3389548	0.40247494	0.49210796
HIP10408	0.0025	1.0	0.6321001	0.8602083	0.24840587	0.59763944	0.6496809	0.2573497	0.6908668	0.5840471	0.7470926	0.7054086	0.47250155	0.8543155	0.60622084	0.2153745	0.25886253	0.5686362
HIP10424	0.0025	1.0	0.5301361	0.7199658	0.59864223	0.6767343	0.45583105	0.48399052	0.59175026	0.34402716	0.5723007	0.5885608	0.5977932	0.42787492	0.7281749	0.6769326	0.4361345	0.5096215
HIP10443	0.0025	1.0	0.6100921	0.86553395	0.41809726	0.6951433	0.7405577	0.4621483	0.6364103	0.70134354	0.69045806	0.67754364	0.30308065	0.6858075	0.39283305	0.4634452	0.6311752	0.69120437
HIP10507	0.0025	1.0	0.4493486	0.38209915	0.626291	0.4053524	0.41034788	0.5643131	0.57955736	0.36925554	0.3535089	0.60435396	0.6346556	0.4013952	0.69173855	0.47269872	0.63930714	0.5214018
HIP10545	0.002136752136752137	0.0	0.38934445	0.36812395	0.48597807	0.36226135	0.6297203	0.31711861	0.5234524	0.27206337	0.38735926	0.3226844	0.55477417	0.39940307	0.5560688	0.5725832	0.505415	0.33015093
HIP10564	0.002136752136752137	0.0	0.4957202	0.73809034	0.26813608	0.42052445	0.54334223	0.33496714	0.5521352	0.53041327	0.38575828	0.44906968	0.26190972	0.51736104	0.27935624	0.28430265	0.29638588	0.48486793
HIP10568	0.0025	1.0	0.59028244	0.6547496	0.585806	0.72969127	0.7370097	0.6372253	0.7948077	0.6046706	0.81232107	0.8066072	0.6240896	0.67238045	0.42106298	0.45586607	0.5191275	0.68629277
HIP10602	0.002136752136752137	0.0	0.35761434	0.43374002	0.46657786	0.511065	0.47047856	0.42023456	0.4024405	0.44622803	0.42106557	0.32547677	0.47743672	0.39700955	0.4154822	0.48875764	0.45633742	0.5118639
HIP10639	0.002136752136752137	0.0	0.60366225	0.5102688	0.4347674	0.8555524	0.5211019	0.48820066	0.8111359	0.46807966	0.56957245	0.63332295	0.40609518	0.42401856	0.201145	0.44609705	0.45124355	0.65448654
HIP10669	0.0025	1.0	0.43157008	0.31285644	0.475928	0.2906319	0.70014167	0.48876587	0.25672936	0.3887356	0.40521157	0.50537413	0.44709077	0.66645193	0.61904657	0.7646849	0.6395699	0.36163384
HIP10730	0.002136752136752137	0.0	0.8556087	0.81449115	0.35328627	0.7845874	0.62661254	0.26204383	0.61310697	0.6851217	0.6692122	0.7437471	0.34217668	0.64988613	0.2710676	0.22188887	0.37564653	0.75535566
HIP10746	0.002136752136752137	0.0	0.30871928	0.15353048	0.6207038	0.22113752	0.19447681	0.6774225	0.33755726	0.30376124	0.15330482	0.12604326	0.6654361	0.16620791	0.77916646	0.8577826	0.5859851	0.22722784
HIP10759	0.002136752136752137	0.0	0.5516326	0.67244744	0.30247498	0.46062353	0.6075552	0.52032644	0.44258022	0.5316682	0.3620335	0.4870016	0.4628848	0.5142926	0.37349084	0.28994563	0.33815384	0.45426527
HIP10787	0.0025	1.0	0.54253834	0.7360102	0.6900481	0.5147207	0.4436196	0.67444026	0.64179075	0.7273692	0.57677245	0.6586352	0.52121115	0.5789371	0.5679226	0.3637954	0.814227	0.51972616
HIP10817	0.0025	1.0	0.57343656	0.37892887	0.33051938	0.18463641	0.36590767	0.3860908	0.40360376	0.40135777	0.18487588	0.4330964	0.37104076	0.29642242	0.78236926	0.75321376	0.37100857	0.24389586
HIP10820	0.002136752136752137	0.0	0.299054	0.25301677	0.50057894	0.4226412	0.45533162	0.43687797	0.36242884	0.36033863	0.5013669	0.24827659	0.50763345	0.36592025	0.6748738	0.39814007	0.5111055	0.46644446
HIP10823	0.002136752136752137	0.0	0.49666405	0.31573078	0.4394642	0.4749805	0.42642295	0.42173442	0.37920678	0.34767276	0.70312107	0.38040066	0.4274025	0.36088687	0.4373991	0.46071243	0.41660693	0.39610174
HIP11513	0.0025	1.0	0.3279095	0.15102309	0.74375796	0.3653264	0.26950908	0.772232	0.23546278	0.34057027	0.2674363	0.11845857	0.84130937	0.19141823	0.7340254	0.6803771	0.7977389	0.32153314
HIP11649	0.0025	1.0	0.62826604	0.5405043	0.5868754	0.65900266	0.58854693	0.5320291	0.7113897	0.4878306	0.5435813	0.77469313	0.62303275	0.80769646	0.6095421	0.35973012	0.3988469	0.5417559
HIP11711	0.0025	1.0	0.7672672	0.45517167	0.6324613	0.49339455	0.36270323	0.4992954	0.4617696	0.5040404	0.44159245	0.6545757	0.5163223	0.5098305	0.47350708	0.54311377	0.60401297	0.6710763
HIP11717	0.0025	1.0	0.8314835	0.89826983	0.23459828	0.7495654	0.9159037	0.20467216	0.6963235	0.68362486	0.5843784	0.94396555	0.3657347	0.7489736	0.25086707	0.22539401	0.18554544	0.78170186
HIP11758	0.0025	1.0	0.57720554	0.5402192	0.49680224	0.52518785	0.54748213	0.60984284	0.42407215	0.46004468	0.55742604	0.7128233	0.74163616	0.56356347	0.6334813	0.6345317	0.55283123	0.40071148
HIP11774	0.0025	1.0	0.8319574	0.92921495	0.4616933	0.79371184	0.6124209	0.31790587	0.70669174	0.69021845	0.79610324	0.79079854	0.29892147	0.8001177	0.4635162	0.244044	0.48468503	0.6967048
HIP11784	0.0025	1.0	0.39448977	0.28637606	0.4838018	0.64908344	0.5228615	0.6877891	0.5423602	0.5364667	0.5069811	0.37898335	0.47974217	0.45437822	0.47958943	0.5478363	0.43123597	0.5537739
HIP11857	0.0025	1.0	0.6932734	0.8027625	0.47397086	0.700378	0.6522584	0.52063745	0.7639843	0.611686	0.7282683	0.89613366	0.65328026	0.6595193	0.3732925	0.33091533	0.55885476	0.68045616
HIP11937	0.0025	1.0	0.68054605	0.7596007	0.27275145	0.6430755	0.6522371	0.36666885	0.5825597	0.555609	0.5313121	0.8072801	0.2657723	0.87148434	0.5406704	0.34926	0.35857666	0.606285
HIP11989	0.0025	1.0	0.7293682	0.7420076	0.3644151	0.7988496	0.66608804	0.43112916	0.70313764	0.6260593	0.7027328	0.6869998	0.3917938	0.66789234	0.40965787	0.38383222	0.4567293	0.69191766
HIP12034	0.002136752136752137	0.0	0.12894833	0.044521928	0.5331687	0.18403637	0.1072385	0.61245936	0.08761373	0.30802026	0.137395	0.059277534	0.84697014	0.18727905	0.6928709	0.71737665	0.46716344	0.12564224
HIP12088	0.002136752136752137	0.0	0.58930176	0.4504271	0.4520182	0.5129376	0.5660383	0.4269759	0.48307925	0.5307064	0.63249695	0.52793396	0.37755352	0.40880874	0.12226474	0.24663463	0.37300295	0.6322669
HIP12091	0.002136752136752137	0.0	0.63617647	0.5158093	0.41754285	0.7894352	0.45933965	0.33221573	0.7865636	0.63165414	0.48883474	0.5508678	0.3892467	0.46412554	0.44373736	0.4398157	0.40567607	0.58354074
HIP12123	0.0025	1.0	0.47322297	0.66028374	0.63678014	0.5116188	0.48643905	0.5122973	0.64318097	0.5358537	0.7232106	0.73063195	0.5374993	0.58506274	0.5467815	0.66713905	0.49283522	0.55835193
HIP12129	0.002136752136752137	0.0	0.43357506	0.4158688	0.5547194	0.52518654	0.6995446	0.5167094	0.35776	0.43210456	0.6421927	0.4690846	0.512173	0.38836718	0.4987716	0.5892503	0.5362787	0.41964546
HIP12143	0.002136752136752137	0.0	0.54407537	0.37348384	0.43544722	0.63365877	0.5101166	0.46178234	0.49650747	0.5334851	0.5434527	0.54868394	0.52492064	0.3957261	0.27769402	0.35237318	0.39247212	0.47985527
HIP12165	0.0025	1.0	0.21784696	0.26390383	0.7821115	0.29211897	0.28366196	0.8194715	0.28102678	0.368079	0.48671433	0.39067936	0.63310504	0.4748457	0.7768606	0.7028978	0.69791925	0.36690506
HIP12527	0.002136752136752137	0.0	0.45759526	0.3728534	0.4008304	0.6098217	0.6506324	0.36470747	0.56111604	0.44889224	0.45805416	0.4675739	0.40577394	0.4577668	0.3060741	0.44680542	0.37048888	0.49026743
HIP12533	0.002136752136752137	0.0	0.5594479	0.4874103	0.27891618	0.4715052	0.4436434	0.3458846	0.44363803	0.4653895	0.4168716	0.44266728	0.3297941	0.5000372	0.21579936	0.29131496	0.2831581	0.54543126
HIP12534	0.0025	1.0	0.8629943	0.7554276	0.6015894	0.78971064	0.6643176	0.55312216	0.6252637	0.7773255	0.6114212	0.8299763	0.48996642	0.67832685	0.49238417	0.47065666	0.5887853	0.6672819
HIP12538	0.002136752136752137	0.0	0.17890462	0.3548228	0.70682764	0.38184655	0.30024964	0.55538505	0.26750964	0.37001354	0.3159762	0.24228504	0.5468678	0.27951908	0.7417807	0.6754086	0.4948577	0.28732342
HIP12703	0.0025	1.0	0.89816594	0.95950437	0.49482286	0.6605346	0.94257915	0.4264535	0.67144495	0.63358724	0.56771034	0.8378685	0.43297303	0.76505786	0.57922626	0.18291578	0.24780998	0.7731334
HIP12900	0.0025	1.0	0.37630418	0.31478697	0.65901715	0.4568149	0.50447017	0.7285803	0.5211198	0.45399976	0.45217234	0.45149258	0.7922394	0.34474576	0.6548693	0.7274736	0.6551536	0.36638576
HIP13015	0.002136752136752137	0.0	0.31735492	0.31277406	0.3577427	0.34776825	0.44227234	0.39836663	0.30204022	0.43958163	0.51159644	0.47453976	0.3117323	0.3266101	0.3102066	0.4443	0.4691616	0.40292963
HIP13122	0.002136752136752137	0.0	0.38279587	0.50470096	0.4597746	0.39890444	0.44812813	0.32581574	0.36294723	0.47521707	0.3707338	0.4238111	0.34466535	0.5092096	0.3703507	0.5585977	0.3955534	0.4179173
HIP13142	0.002136752136752137	0.0	0.67969745	0.53848165	0.5020942	0.4844598	0.5549504	0.46125162	0.38249594	0.4807545	0.5210933	0.53143716	0.36614755	0.44396093	0.3759721	0.4270889	0.48554948	0.6013721
HIP13157	0.0025	1.0	0.34929162	0.4807209	0.5111109	0.6021885	0.24448422	0.5292206	0.42066494	0.48057207	0.5802894	0.55699617	0.5260271	0.5943501	0.6299121	0.56042606	0.5553585	0.581862
HIP13178	0.002136752136752137	0.0	0.23380777	0.293343	0.7424705	0.33356702	0.33352754	0.61081374	0.488447	0.45495415	0.48789406	0.17582187	0.78805584	0.18467808	0.6201364	0.6843737	0.69802964	0.3514533
HIP13185	0.002136752136752137	0.0	0.32911873	0.31649017	0.54620916	0.32539433	0.35078403	0.682446	0.64954334	0.35965204	0.5291587	0.38252157	0.5229906	0.5204478	0.5001831	0.7874726	0.45528328	0.43358484
HIP13209	0.002136752136752137	0.0	0.4877743	0.82228386	0.3955455	0.4077012	0.67433655	0.61443543	0.38414752	0.5402992	0.35310543	0.35310632	0.37483978	0.57577366	0.6219437	0.5891693	0.62378484	0.4234831
HIP13214	0.0025	1.0	0.53670025	0.5451044	0.4532012	0.5247381	0.46168393	0.4753369	0.3918317	0.49699205	0.4421807	0.6414834	0.3460497	0.60891426	0.4710098	0.34449267	0.5546067	0.5418759
HIP13217	0.0025	1.0	0.48490152	0.4324383	0.648985	0.4955841	0.38502485	0.6179732	0.4647101	0.5242311	0.55059004	0.5026421	0.74612755	0.41102618	0.62694937	0.70384616	0.5965455	0.48936167
HIP13227	0.0025	1.0	0.29938093	0.330952	0.8086436	0.4174806	0.4351029	0.70202875	0.4013786	0.60370755	0.5901047	0.6406371	0.7240497	0.36514175	0.56862193	0.7713435	0.59358066	0.5515288
HIP13230	0.0025	1.0	0.46809256	0.5196594	0.33854103	0.35249344	0.6892599	0.28092813	0.53570366	0.43071485	0.4133364	0.73194224	0.2468017	0.6767634	0.5636642	0.617621	0.20673904	0.54278606
HIP13233	0.0025	1.0	0.48742497	0.33322185	0.44193277	0.31243113	0.4055683	0.5863019	0.3627513	0.651311	0.29793453	0.41351128	0.47216934	0.27046734	0.5533737	0.54092336	0.5085427	0.3347379
HIP13251	0.002136752136752137	0.0	0.4138652	0.5103529	0.38788158	0.53298485	0.3522343	0.5515179	0.51402336	0.40786952	0.3809026	0.4268365	0.3697123	0.35773182	0.35901237	0.3807301	0.40498042	0.5894377
HIP13274	0.002136752136752137	0.0	0.5280332	0.35976362	0.6399281	0.42124078	0.36383617	0.41685265	0.5118475	0.545888	0.33434552	0.42423433	0.36787844	0.38198513	0.37024605	0.36456433	0.49847454	0.3264076
HIP13284	0.002136752136752137	0.0	0.24620414	0.24391344	0.6957725	0.20455357	0.20756528	0.6382796	0.425414	0.32928336	0.2569921	0.36037248	0.66901565	0.25321677	0.925415	0.7595965	0.6701093	0.41227365
HIP13291	0.0025	1.0	0.68932855	0.37585986	0.6290237	0.49896136	0.50057656	0.6053071	0.6436845	0.45966253	0.47962323	0.32879877	0.50832766	0.3693596	0.4731409	0.5327519	0.5644521	0.46455863
HIP13294	0.002136752136752137	0.0	0.5232387	0.45863435	0.4966362	0.42888156	0.37422508	0.37503755	0.57282317	0.42145687	0.513362	0.36630896	0.3560182	0.5724701	0.44379967	0.57098156	0.55703175	0.3870679
HIP13296	0.0025	1.0	0.51415676	0.658872	0.39342207	0.47107294	0.7088026	0.43438435	0.35710394	0.5098548	0.3216005	0.5999537	0.51877874	0.7369246	0.7440126	0.6258368	0.42658785	0.4250819
HIP13309	0.0025	1.0	0.31255528	0.2943458	0.752553	0.5619287	0.53275716	0.58969927	0.655305	0.4104948	0.45562673	0.29325646	0.48186603	0.28078485	0.43128175	0.59927636	0.6733955	0.3328377
HIP13319	0.002136752136752137	0.0	0.48679742	0.3813147	0.484205	0.43372115	0.4640324	0.29412723	0.2731601	0.3882076	0.32098842	0.42093855	0.40688843	0.575639	0.39047167	0.4196046	0.36331046	0.34071004
HIP13324	0.0025	1.0	0.6004646	0.47396183	0.30731168	0.55522823	0.54388225	0.40492237	0.6847005	0.73571	0.8373582	0.7173976	0.3416224	0.6837647	0.18149713	0.3174435	0.33339208	0.8504353
HIP13325	0.0025	1.0	0.4992763	0.49684045	0.30391335	0.36961395	0.39701784	0.3593464	0.42216122	0.4422812	0.5638744	0.43628454	0.39204127	0.44762284	0.5972665	0.43438137	0.46598715	0.39322105
HIP13352	0.0025	1.0	0.5448624	0.50921863	0.3458719	0.58854985	0.57013506	0.60580754	0.62856036	0.4509854	0.5735846	0.5951543	0.4699885	0.642652	0.4832129	0.45087302	0.43287596	0.6156635
HIP13355	0.0025	1.0	0.5193754	0.6206306	0.64357924	0.65093404	0.4742694	0.65055925	0.562448	0.54294074	0.58433175	0.6568234	0.47389144	0.83103794	0.8362361	0.6691411	0.56460476	0.487211
HIP13360	0.0025	1.0	0.6833678	0.75143445	0.5343682	0.5229848	0.5254256	0.33961406	0.46852675	0.51930714	0.5505358	0.73848337	0.33779073	0.7015759	0.7772858	0.38460606	0.41118896	0.5384675
HIP13361	0.0025	1.0	0.30481797	0.4122068	0.6205465	0.46745592	0.34408915	0.68592477	0.4191386	0.37475562	0.3600747	0.32583505	0.8317405	0.4136321	0.8517029	0.74615663	0.6827798	0.33357593
HIP13363	0.002136752136752137	0.0	0.4326136	0.5906929	0.5887821	0.36746716	0.3660475	0.5801905	0.57927185	0.40486538	0.7655509	0.32482815	0.56784743	0.39481682	0.61733246	0.5912407	0.48716497	0.44070804
HIP13370	0.002136752136752137	0.0	0.56668377	0.80084014	0.25712934	0.66363037	0.50933343	0.19714841	0.6445528	0.60220855	0.76108444	0.74148476	0.18310407	0.73873985	0.26081467	0.16335377	0.3036038	0.7411093
HIP13376	0.002136752136752137	0.0	0.15174791	0.068261504	0.61370146	0.37879044	0.21659008	0.5789404	0.383142	0.23656812	0.33636403	0.11818814	0.67097175	0.1524216	0.60393316	0.7644868	0.50842136	0.21661669
HIP13383	0.002136752136752137	0.0	0.5943977	0.7489071	0.365724	0.46982396	0.39756155	0.42366818	0.45407942	0.45931265	0.58549297	0.5987426	0.4868659	0.6470685	0.43241438	0.43841106	0.50419027	0.6357609
HIP13414	0.0025	1.0	0.57240045	0.436045	0.52054304	0.7138041	0.43963513	0.66607773	0.68005383	0.53278005	0.51625514	0.48948976	0.43150842	0.5279136	0.35633445	0.3567887	0.6960243	0.59662807
HIP13427	0.0025	1.0	0.54133624	0.44076812	0.348598	0.5280757	0.5919811	0.54758036	0.4059742	0.4775558	0.32258022	0.6105876	0.3380617	0.47420752	0.38357425	0.43214667	0.39172006	0.4660674
HIP13465	0.002136752136752137	0.0	0.46216992	0.48890865	0.2367801	0.59180105	0.43659204	0.3900879	0.5395933	0.3086847	0.47733104	0.44548327	0.30187875	0.5029145	0.28894338	0.6093365	0.43257672	0.38555852
HIP13473	0.002136752136752137	0.0	0.5272703	0.36928058	0.42794287	0.42677224	0.3893184	0.24469599	0.3464263	0.46996722	0.66646934	0.4820399	0.22473124	0.5748663	0.31371287	0.3479542	0.2766502	0.5295845
HIP13497	0.002136752136752137	0.0	0.5733926	0.49620652	0.3211277	0.56276786	0.7605744	0.27524668	0.44389474	0.4992925	0.5248283	0.40251607	0.2654286	0.4577483	0.22396106	0.31115186	0.26935387	0.51971745
HIP13505	0.002136752136752137	0.0	0.6521422	0.7130384	0.2921712	0.5749076	0.6949225	0.26534796	0.6982735	0.4917234	0.6212323	0.78282726	0.17673448	0.6659961	0.28746575	0.2855107	0.2139486	0.58455086
HIP13515	0.0025	1.0	0.7637365	0.81049705	0.40008795	0.6553674	0.62974787	0.37124175	0.57716596	0.56852704	0.4701122	0.7646232	0.2845682	0.83869267	0.31239548	0.5569862	0.35781395	0.6148423
HIP13518	0.0025	1.0	0.82174635	0.7335824	0.7385691	0.7988626	0.8413112	0.6146404	0.68569714	0.6521714	0.6657843	0.82377225	0.5088402	0.80445886	0.5066228	0.61342853	0.69983065	0.81240356
HIP13554	0.0025	1.0	0.4935893	0.9186987	0.43264398	0.75325763	0.6512268	0.55324036	0.6009815	0.5840348	0.6243819	0.7851863	0.45366928	0.7301183	0.38453543	0.42688873	0.5991322	0.7376128
HIP13567	0.002136752136752137	0.0	0.5391979	0.4981091	0.44734913	0.8060205	0.692845	0.50822854	0.76683813	0.5059734	0.78103155	0.5564585	0.40160763	0.4444601	0.33380386	0.5905271	0.5810339	0.63379836
HIP13592	0.002136752136752137	0.0	0.64100003	0.56436366	0.4470756	0.51829934	0.48576793	0.31628007	0.457454	0.48195517	0.7254049	0.59300655	0.4066852	0.47104532	0.22278923	0.33228055	0.24208668	0.44431287
HIP13627	0.0025	1.0	0.65118206	0.7088183	0.46393377	0.7428802	0.79580116	0.34097296	0.6878148	0.57734865	0.68469375	0.76281524	0.48595792	0.6414113	0.5417094	0.5627734	0.42015982	0.60401714
HIP13636	0.0025	1.0	0.56513447	0.6227822	0.29350302	0.54210573	0.62594175	0.28105676	0.5676161	0.5381967	0.46628433	0.5638432	0.19841501	0.726593	0.5414792	0.38767022	0.29314467	0.52150667
HIP13654	0.0025	1.0	0.3028145	0.22083026	0.6332886	0.53450817	0.39165556	0.6381063	0.34535602	0.33612263	0.406021	0.3830046	0.59541035	0.24082682	0.80619884	0.756423	0.66981906	0.29507157
HIP13661	0.002136752136752137	0.0	0.6056465	0.53623635	0.45419338	0.42426926	0.43644106	0.5590622	0.5517951	0.4415387	0.43681973	0.47314522	0.3129948	0.42019287	0.42220572	0.44302043	0.625214	0.5457101
HIP13663	0.002136752136752137	0.0	0.2331644	0.32553613	0.6841715	0.29038638	0.3098963	0.70804983	0.27366436	0.29434764	0.2484971	0.25868043	0.60097027	0.37396705	0.78163457	0.6004128	0.5994402	0.27316993
HIP13667	0.0025	1.0	0.73841166	0.8527919	0.47171116	0.62463254	0.7828456	0.43015462	0.6342246	0.51478374	0.5140577	0.6633574	0.4054413	0.83079267	0.5594918	0.45304263	0.39337268	0.64691037
HIP13686	0.002136752136752137	0.0	0.62402374	0.58697224	0.4830909	0.7052681	0.5887539	0.47573835	0.5783988	0.5572458	0.5826376	0.8287746	0.28975594	0.6311221	0.3785209	0.5285638	0.43182653	0.70331633
HIP13695	0.002136752136752137	0.0	0.5587275	0.44559315	0.37313032	0.6484769	0.4489953	0.32794803	0.37569636	0.4455028	0.3793729	0.45382607	0.274308	0.51290274	0.3487784	0.26799506	0.23903644	0.4431476
HIP13699	0.0025	1.0	0.6601027	0.64515275	0.28293654	0.39008832	0.5608767	0.2874552	0.4583715	0.62961257	0.5374709	0.54178435	0.20593119	0.5842936	0.44249824	0.50533897	0.3197883	0.44302666
HIP13703	0.0025	1.0	0.64663506	0.6581277	0.38187927	0.5541154	0.6311862	0.30284297	0.76062214	0.48169172	0.81111014	0.5570565	0.41464007	0.41363102	0.34581095	0.41870004	0.3087361	0.48563433
HIP13722	0.002136752136752137	0.0	0.43640164	0.20092484	0.57060605	0.4152726	0.36121637	0.6588473	0.4586812	0.50289595	0.31891346	0.30540568	0.6131068	0.31520468	0.42876107	0.4300356	0.5313931	0.3793791
HIP13741	0.002136752136752137	0.0	0.4308446	0.72720754	0.32745963	0.53478265	0.386849	0.5774273	0.4285771	0.38910174	0.40559092	0.33726948	0.5269377	0.8135874	0.5895832	0.5006991	0.41957143	0.5020326
HIP13749	0.002136752136752137	0.0	0.36954033	0.20685315	0.78833526	0.24952975	0.34273583	0.754304	0.38361105	0.33068854	0.36663887	0.15636274	0.71475506	0.23120198	0.62431043	0.7608763	0.7769987	0.42112827
HIP13751	0.0025	1.0	0.6151276	0.4028812	0.5441692	0.57206476	0.61108005	0.5334454	0.6154442	0.5274874	0.44705826	0.5373436	0.5026553	0.49161944	0.31693172	0.56139755	0.53940815	0.4931168
HIP13753	0.0025	1.0	0.19663551	0.4684778	0.016854286	0.11916274	0.56999665	0.023197591	0.21477425	0.12590358	0.2160165	0.7144686	0.030813307	0.59611446	0.44821253	0.40680468	0.031023324	0.06654295
HIP13757	0.002136752136752137	0.0	0.36308864	0.2917722	0.55225974	0.29386318	0.5272122	0.41570824	0.45716304	0.4458058	0.35964346	0.19142786	0.47709215	0.36325788	0.38664562	0.57942355	0.57501394	0.38023537
HIP13764	0.002136752136752137	0.0	0.18987235	0.13387814	0.6702057	0.13998556	0.14999336	0.65002036	0.19422206	0.24913746	0.15172058	0.12695706	0.7119258	0.08183837	0.68693554	0.68672127	0.7166766	0.2867145
HIP13766	0.002136752136752137	0.0	0.09632087	0.15517324	0.58226675	0.2174733	0.35573936	0.5765029	0.23116577	0.24782449	0.15810665	0.20789152	0.5485631	0.20432815	0.7582708	0.71190375	0.51578164	0.20915565
HIP13769	0.002136752136752137	0.0	0.4124015	0.4505314	0.54611427	0.42629623	0.24938062	0.46656057	0.32037765	0.41796815	0.4081374	0.46235466	0.57528013	0.22893369	0.67282987	0.4610128	0.6448617	0.38019705
HIP13771	0.0025	1.0	0.72243905	0.7219264	0.5176506	0.7676729	0.71760935	0.52134293	0.74103206	0.6819258	0.8519807	0.469797	0.38875794	0.5329266	0.41226003	0.6329061	0.4047712	0.75874805
HIP13773	0.0025	1.0	0.24068388	0.3027525	0.690176	0.32549605	0.26240695	0.54291105	0.20507324	0.4044704	0.35473228	0.6285948	0.6690488	0.34276885	0.8425294	0.60059667	0.6858052	0.3601445
HIP13774	0.002136752136752137	0.0	0.5916285	0.6090275	0.424425	0.45969626	0.5963991	0.4604928	0.66217947	0.53977907	0.5763898	0.5062678	0.4003175	0.65485585	0.48871434	0.64972377	0.4821896	0.54544085
HIP13777	0.002136752136752137	0.0	0.5551872	0.59506863	0.54906714	0.43749666	0.37789643	0.4385879	0.4687597	0.4627645	0.29546508	0.33427697	0.4884933	0.38844743	0.5512966	0.5015472	0.47934347	0.56717753
HIP13782	0.0025	1.0	0.74826586	0.9395971	0.45775485	0.87361807	0.8877593	0.45282328	0.8790064	0.58825845	0.9043431	0.908611	0.3458498	0.91593075	0.43076393	0.47405136	0.463153	0.8147127
HIP13786	0.002136752136752137	0.0	0.3085512	0.08433074	0.54752123	0.19242984	0.21089637	0.6763973	0.16766095	0.32322973	0.2642779	0.100422055	0.62998164	0.12062231	0.5386787	0.585818	0.6090013	0.17158967
HIP13789	0.0025	1.0	0.7933067	0.8470298	0.49429193	0.7964884	0.77112436	0.4630047	0.7863179	0.62831306	0.796816	0.77910495	0.43381137	0.7374073	0.23840848	0.5030205	0.35517955	0.81710696
HIP13793	0.0025	1.0	0.577407	0.78881574	0.5050815	0.7283147	0.7569946	0.53760403	0.56564957	0.5692693	0.43195105	0.7620811	0.62232476	0.71617705	0.73134923	0.5211522	0.59892845	0.63198864
HIP13794	0.002136752136752137	0.0	0.503828	0.33350593	0.6305488	0.33026886	0.43308228	0.65163803	0.48234826	0.5597851	0.5038803	0.3514675	0.68131113	0.23302737	0.34621286	0.4905248	0.624254	0.6751387
HIP13800	0.0025	1.0	0.61166424	0.84880716	0.18919417	0.57196987	0.86023617	0.23550448	0.796147	0.595171	0.81008965	0.85982406	0.23778534	0.85181004	0.4023779	0.33290967	0.18825194	0.62115747
HIP13803	0.002136752136752137	0.0	0.4142517	0.4386279	0.3637514	0.5743494	0.45087305	0.43787277	0.41494605	0.5228524	0.67546856	0.39449292	0.35105175	0.42449427	0.39628834	0.47611928	0.38826495	0.55523646
HIP13809	0.0025	1.0	0.59796304	0.8286451	0.35269314	0.6648297	0.9754108	0.4262827	0.8181289	0.6652245	0.8611771	0.8120928	0.3595155	0.82834333	0.6677865	0.9281968	0.3509692	0.60799223
HIP13812	0.002136752136752137	0.0	0.77589345	0.8445811	0.19737944	0.68374276	0.7431499	0.30618298	0.6796286	0.47452924	0.6878624	0.6540783	0.18810555	0.8737501	0.28941476	0.3034281	0.1529297	0.7067072
HIP13814	0.0025	1.0	0.5553261	0.6615267	0.6735203	0.6918134	0.58770466	0.6312727	0.760473	0.649194	0.82001233	0.71066	0.7047182	0.5484907	0.63438565	0.5859462	0.664567	0.5622933
HIP13818	0.0025	1.0	0.4306013	0.37890026	0.50533366	0.5110503	0.32675952	0.5756862	0.6080631	0.6211034	0.5324044	0.37530923	0.6287638	0.68321097	0.77007973	0.52110726	0.6770308	0.43816268
HIP13822	0.0025	1.0	0.6376258	0.6326203	0.33649236	0.55016583	0.7095249	0.45438835	0.58715194	0.5693034	0.4836642	0.62014174	0.48929864	0.62220526	0.3142429	0.4879932	0.37454766	0.6281701
HIP13823	0.002136752136752137	0.0	0.47099197	0.34772855	0.38780215	0.40839276	0.47637892	0.4470011	0.3157175	0.54438484	0.4582603	0.39437953	0.5114648	0.4046602	0.47091386	0.45555976	0.39536297	0.46447867
HIP13831	0.0025	1.0	0.71461576	0.57268095	0.6236877	0.7127929	0.773463	0.607994	0.79626805	0.65270543	0.5633584	0.48725832	0.77349645	0.5207785	0.45912963	0.6385483	0.54260916	0.5128167
HIP13833	0.0025	1.0	0.5271202	0.4090385	0.6887723	0.60034513	0.48538634	0.82885414	0.5655315	0.54420173	0.39220792	0.48915127	0.77498287	0.4126556	0.79356825	0.635501	0.73506343	0.6125334
HIP13852	0.0025	1.0	0.77094316	0.8534275	0.458885	0.77979314	0.67901653	0.44058466	0.74983853	0.6229201	0.85824525	0.85849684	0.36059695	0.837301	0.36556575	0.29145244	0.34055996	0.7362673
HIP13854	0.002136752136752137	0.0	0.19137678	0.2497448	0.41802073	0.23841196	0.43615395	0.32363838	0.30532128	0.43966296	0.27758825	0.2783305	0.36461794	0.56169504	0.45038283	0.55740106	0.26860443	0.3130338
HIP13856	0.0025	1.0	0.298935	0.5304429	0.6511597	0.23676777	0.40955204	0.6049991	0.45618218	0.55613995	0.40873855	0.34690762	0.6168407	0.47136295	0.71660525	0.6548412	0.6017122	0.40959814
HIP13859	0.002136752136752137	0.0	0.6593776	0.6217675	0.5909277	0.69574887	0.45400128	0.57887113	0.4420156	0.7920271	0.48744786	0.79489875	0.48243067	0.63733757	0.29827154	0.33599186	0.4366479	0.5533228
HIP13860	0.002136752136752137	0.0	0.40033945	0.30305606	0.45252	0.45539722	0.3912204	0.737461	0.25900593	0.40828174	0.25465328	0.37917387	0.41672236	0.35092035	0.37677628	0.46205556	0.4681718	0.35512298
HIP13865	0.0025	1.0	0.5319648	0.49016112	0.5580084	0.79612994	0.47115466	0.4893426	0.5074617	0.7433101	0.6272942	0.6004966	0.5051934	0.56377643	0.5232512	0.39385206	0.5379836	0.5815205
HIP13869	0.0025	1.0	0.3513304	0.45375663	0.5399742	0.5814478	0.323182	0.7876221	0.4053369	0.42757297	0.5097289	0.31332684	0.58624744	0.40755144	0.533522	0.6651781	0.6912286	0.39024886
HIP13877	0.002136752136752137	0.0	0.21337804	0.07534787	0.6210428	0.24319348	0.136433	0.73954725	0.32096148	0.41992742	0.3207643	0.11889717	0.77396345	0.1394029	0.7688674	0.73736453	0.76788	0.3263356
HIP13887	0.002136752136752137	0.0	0.69884837	0.5500032	0.5211378	0.65847456	0.45730954	0.30886307	0.6731102	0.536448	0.8550104	0.5149832	0.42212525	0.49674913	0.26737422	0.48515815	0.43419987	0.6800028
HIP13893	0.002136752136752137	0.0	0.42433536	0.6432426	0.7540438	0.30322534	0.46590263	0.43134847	0.3599693	0.402024	0.58137274	0.31684875	0.4993201	0.5454596	0.49819916	0.7559123	0.63938713	0.41264373
HIP13894	0.0025	1.0	0.5856717	0.5424748	0.46242157	0.4157887	0.68638736	0.3224716	0.59931064	0.5742477	0.58672637	0.7353243	0.58551055	0.44962472	0.54168874	0.63929623	0.5900968	0.5139902
HIP13900	0.0025	1.0	0.8209419	0.84260476	0.6344556	0.61966777	0.50656176	0.6117213	0.6237181	0.7436625	0.7845667	0.6616445	0.5792873	0.72878325	0.37802127	0.34979147	0.6606462	0.6510123
HIP13911	0.0025	1.0	0.30745688	0.35561505	0.43549767	0.34412706	0.38883314	0.6827386	0.39544111	0.5840227	0.31982648	0.5207098	0.632589	0.5029113	0.8110652	0.7966784	0.5827559	0.45814502
HIP13919	0.0025	1.0	0.5822514	0.83805305	0.5317574	0.6056595	0.7868219	0.69806385	0.63264287	0.5899051	0.54801255	0.82793665	0.40531024	0.77645904	0.6898303	0.75730324	0.5145484	0.5660628
HIP13920	0.002136752136752137	0.0	0.45475793	0.38101542	0.49218184	0.54163635	0.395497	0.42063096	0.3787633	0.4853614	0.40863848	0.58557385	0.5446646	0.4807243	0.4288747	0.43316442	0.532844	0.44891554
HIP13923	0.0025	1.0	0.53683656	0.8682721	0.1624349	0.3260361	0.9323142	0.2294639	0.41845304	0.39530432	0.38259342	0.7672516	0.14799243	0.7526971	0.5240099	0.5879645	0.15591726	0.4708823
HIP13926	0.0025	1.0	0.78186387	0.85977924	0.29983878	0.5187043	0.85587907	0.38466883	0.45595428	0.7000933	0.6389408	0.8086636	0.313805	0.77025217	0.40184647	0.3874777	0.20121947	0.499277
HIP13928	0.0025	1.0	0.74487036	0.74739176	0.47080612	0.72592586	0.7534604	0.47857922	0.6775594	0.72028935	0.82466376	0.77886295	0.3149901	0.68985426	0.38648346	0.17871413	0.51716816	0.5581518
HIP13929	0.002136752136752137	0.0	0.7014671	0.67288685	0.23039496	0.5531614	0.42518902	0.35916945	0.40337634	0.6236448	0.57456034	0.60872376	0.30346933	0.6387235	0.41165787	0.20049056	0.3213901	0.5091821
HIP13932	0.0025	1.0	0.57434154	0.49658886	0.40472895	0.56079537	0.4119787	0.35264707	0.6757345	0.4512001	0.44820875	0.5237016	0.5024177	0.6904999	0.5461457	0.3765148	0.54253405	0.5476223
HIP13933	0.002136752136752137	0.0	0.40430984	0.30681038	0.5433078	0.45702824	0.36039358	0.49751273	0.3908059	0.60339814	0.47577998	0.43229723	0.620001	0.40599322	0.36835453	0.43138307	0.64858216	0.52050054
HIP13935	0.002136752136752137	0.0	0.6096985	0.44549024	0.4377187	0.5698714	0.40179342	0.30286944	0.43968168	0.45515916	0.41435644	0.51079226	0.38321227	0.4300423	0.28232214	0.26613355	0.5143964	0.51983863
HIP13938	0.0025	1.0	0.70711505	0.61598825	0.50714326	0.6198603	0.7376052	0.5970887	0.52030665	0.60957515	0.6522758	0.64220834	0.43935922	0.74886304	0.37492514	0.4150743	0.5135035	0.6137992
HIP13941	0.002136752136752137	0.0	0.46712455	0.35208872	0.37896	0.6073905	0.45945302	0.36314976	0.49856916	0.39028907	0.41565	0.42802218	0.4342383	0.36078978	0.40872002	0.48337245	0.38236547	0.42527243
HIP13945	0.002136752136752137	0.0	0.41604352	0.5080376	0.4660905	0.54405516	0.45267093	0.3188219	0.5491176	0.6328167	0.3593629	0.4398574	0.7049023	0.43726742	0.2480543	0.27143604	0.64327943	0.66448736
HIP13947	0.002136752136752137	0.0	0.6693577	0.65267026	0.55023634	0.48402002	0.57648283	0.4183408	0.5435572	0.62290937	0.6221453	0.6425752	0.37298754	0.43103254	0.4242928	0.59004796	0.3747365	0.55381763
HIP13951	0.0025	1.0	0.15624142	0.10416907	0.74112403	0.16295645	0.1164231	0.7244095	0.3709253	0.2819453	0.14531162	0.18666917	0.8114692	0.12452632	0.82381874	0.76827496	0.71215266	0.17739794
HIP13954	0.0025	1.0	0.4807124	0.58428043	0.28196815	0.44223806	0.35320184	0.36567014	0.4941175	0.55651116	0.39205885	0.48099443	0.74663335	0.31250578	0.44491878	0.4579029	0.429069	0.42684975
HIP13956	0.0025	1.0	0.8176813	0.6528852	0.5511839	0.59011173	0.62879014	0.39534554	0.62990826	0.67682594	0.6830317	0.7133589	0.5922643	0.6831579	0.4915754	0.2367078	0.444041	0.73083556
HIP13958	0.002136752136752137	0.0	0.55455005	0.2690375	0.41336024	0.46042782	0.4857012	0.6023341	0.44442773	0.5296327	0.25403738	0.28428394	0.5697146	0.401092	0.3423977	0.40550634	0.5848732	0.40253958
HIP13966	0.002136752136752137	0.0	0.6419325	0.39267853	0.42261875	0.5319374	0.5430326	0.3492357	0.530451	0.5508972	0.5167798	0.5213373	0.43800384	0.47589004	0.31672662	0.36559862	0.42819816	0.54896635
HIP13967	0.0025	1.0	0.71747696	0.72063047	0.45406646	0.6811738	0.680897	0.48726472	0.47214362	0.59879345	0.6726252	0.5708724	0.52953607	0.6762015	0.45010084	0.42808312	0.54816025	0.6441561
HIP13972	0.002136752136752137	0.0	0.35994524	0.29072756	0.5845446	0.38712233	0.37963793	0.34090057	0.26578295	0.2476261	0.23872551	0.25592506	0.4354897	0.23128542	0.5808288	0.67501396	0.4035567	0.33842003
HIP13976	0.0025	1.0	0.537571	0.5157092	0.5582527	0.44495702	0.6082542	0.44575432	0.30418268	0.4867437	0.4435655	0.4735731	0.6249784	0.7199089	0.66322494	0.5410926	0.5346633	0.4903128
HIP13978	0.002136752136752137	0.0	0.38990304	0.23904005	0.6126431	0.39968556	0.48292395	0.6040084	0.42198232	0.44607928	0.50224084	0.2900182	0.7077755	0.3394196	0.61441666	0.60087436	0.54424286	0.3425601
HIP13981	0.002136752136752137	0.0	0.5129429	0.42270523	0.43978265	0.44029605	0.55363137	0.399603	0.54587764	0.6701317	0.6350497	0.46742946	0.5370652	0.4612851	0.4738778	0.46447888	0.40675357	0.40869713
HIP13983	0.002136752136752137	0.0	0.54657274	0.5867833	0.3672595	0.53112614	0.60408515	0.49439013	0.5621939	0.4958368	0.51600206	0.56685126	0.32851824	0.531163	0.49798128	0.31759173	0.43278602	0.66214114
HIP13986	0.0025	1.0	0.79453397	0.79470515	0.527419	0.73237944	0.6553398	0.6101785	0.7263839	0.5770743	0.75330025	0.7069608	0.5009961	0.59419394	0.33786964	0.33529857	0.6763117	0.6869726
HIP13988	0.0025	1.0	0.6925047	0.8662776	0.54927945	0.70755243	0.6743557	0.3698859	0.679781	0.8461561	0.7117688	0.8568561	0.69095254	0.7509557	0.42685378	0.36606008	0.5712329	0.8389282
HIP13989	0.002136752136752137	0.0	0.81809044	0.88616586	0.23294136	0.69242364	0.9425821	0.31413138	0.5944407	0.8236319	0.669727	0.8437143	0.33058977	0.71750265	0.29631418	0.15054214	0.34150606	0.6926105
HIP13992	0.0025	1.0	0.2733754	0.37601897	0.5533955	0.31397957	0.20533669	0.7203124	0.30039	0.5115706	0.39963022	0.41560745	0.6402968	0.4907754	0.7788429	0.73359716	0.6267808	0.32677874
HIP13994	0.0025	1.0	0.7801486	0.86489826	0.37083328	0.7145828	0.96097624	0.45491207	0.7596636	0.6206864	0.8828424	0.83398765	0.41725174	0.6656601	0.3740524	0.7209902	0.36862454	0.78780925
HIP14000	0.002136752136752137	0.0	0.2659953	0.25578576	0.41855294	0.22027498	0.30502802	0.39713117	0.2215336	0.30398378	0.21706343	0.19955233	0.59087515	0.46895814	0.60185057	0.41969535	0.37391192	0.23694158
HIP14004	0.002136752136752137	0.0	0.49931479	0.51699555	0.73529935	0.491784	0.49355826	0.4862626	0.57991904	0.44634724	0.37687063	0.41274494	0.76383066	0.5683606	0.5767767	0.5044571	0.53477293	0.38394314
HIP14007	0.002136752136752137	0.0	0.2056922	0.35205144	0.5038163	0.26432973	0.3076725	0.77840674	0.5504855	0.35601056	0.54204154	0.25740886	0.5615236	0.3618397	0.75212675	0.7973019	0.65266556	0.49171084
HIP14015	0.002136752136752137	0.0	0.7078588	0.65840995	0.43570986	0.74849015	0.6438694	0.44353604	0.51809335	0.72517216	0.6891874	0.7798105	0.33062303	0.61146295	0.16878033	0.16654152	0.40763164	0.73073316
HIP14016	0.0025	1.0	0.66234136	0.57328546	0.5458913	0.7338262	0.8067169	0.47695595	0.72455543	0.45308918	0.8320004	0.5461079	0.6964982	0.6319284	0.6188822	0.53922015	0.54630405	0.60796523
HIP14020	0.002136752136752137	0.0	0.21297365	0.09019044	0.7275889	0.27642748	0.20672601	0.7167527	0.3767312	0.38161957	0.24670422	0.08909616	0.7221415	0.14123702	0.6820862	0.7047025	0.7075755	0.34021837
HIP14022	0.0025	1.0	0.41742525	0.23780236	0.37400216	0.43900833	0.29811436	0.3271027	0.26289535	0.40285018	0.2896111	0.51418144	0.35902116	0.34452796	0.35098112	0.33929482	0.63465726	0.39904872
HIP14024	0.0025	1.0	0.7262484	0.8905677	0.114020675	0.55426407	0.65615654	0.17801827	0.40422735	0.5922545	0.41852647	0.8633034	0.085870445	0.853495	0.49126855	0.3594492	0.1809693	0.42064267
HIP14028	0.002136752136752137	0.0	0.6942767	0.66236776	0.34557235	0.6269016	0.44657654	0.24516785	0.6142043	0.5418391	0.59443367	0.6828834	0.38436723	0.70005023	0.2658443	0.20188895	0.4029839	0.61961764
HIP14030	0.002136752136752137	0.0	0.43559054	0.45058042	0.39237118	0.39355075	0.7411646	0.33444434	0.3247546	0.46071938	0.36072123	0.69685316	0.46108723	0.48846737	0.3657795	0.43102854	0.312485	0.44031647
HIP14034	0.0025	1.0	0.6102257	0.4913685	0.43450546	0.513047	0.6830623	0.2747492	0.8264881	0.4698886	0.74327695	0.42746392	0.4348961	0.4505278	0.28469014	0.47804254	0.6017862	0.71581995
HIP14036	0.002136752136752137	0.0	0.5320467	0.71222425	0.40910578	0.56891114	0.43800718	0.359038	0.584689	0.5681587	0.49143413	0.28320354	0.7959141	0.34215242	0.27512074	0.30707484	0.50322604	0.5219803
HIP14039	0.002136752136752137	0.0	0.35033417	0.22680506	0.7103428	0.51139766	0.53903896	0.6315235	0.44253296	0.5213637	0.40035236	0.4272448	0.59940106	0.35490853	0.59687805	0.7103051	0.6586973	0.57533586
HIP14043	0.002136752136752137	0.0	0.47726217	0.5987174	0.64449704	0.41033125	0.3091606	0.61131847	0.41469595	0.69160855	0.3088454	0.3748297	0.6734161	0.4559629	0.6416184	0.47480446	0.48393914	0.38286337
HIP14045	0.0025	1.0	0.8685932	0.9171872	0.41372675	0.77423155	0.8501787	0.25544167	0.68366957	0.6546615	0.8043847	0.85182166	0.20352903	0.9342483	0.24706641	0.22932988	0.25502855	0.8603367
HIP14053	0.0025	1.0	0.4817875	0.3231383	0.32483795	0.34892106	0.37200814	0.36391526	0.50039625	0.5599292	0.4155464	0.39190325	0.37317324	0.4671611	0.5218683	0.43348116	0.5051803	0.49435857
HIP14055	0.002136752136752137	0.0	0.58926386	0.5416653	0.4536404	0.65281934	0.71091497	0.49500394	0.7730516	0.6139506	0.62587893	0.7378794	0.42185166	0.5638322	0.21167356	0.27615926	0.4778965	0.71457666
HIP14059	0.002136752136752137	0.0	0.49978194	0.373	0.43008515	0.67700124	0.63237953	0.55546695	0.5566872	0.55841506	0.57882214	0.44412088	0.3316242	0.5231069	0.17917028	0.45227948	0.38710868	0.61124015
HIP14060	0.0025	1.0	0.7731914	0.67385125	0.5196036	0.5830557	0.6561653	0.4647946	0.5204316	0.61031514	0.6360092	0.72881854	0.4266536	0.7061923	0.43562788	0.46595275	0.53605145	0.56333864
HIP14064	0.002136752136752137	0.0	0.5831868	0.6116655	0.46350884	0.7720977	0.4531349	0.49264067	0.6129451	0.48352337	0.80010486	0.669279	0.3169989	0.55476683	0.18621868	0.17228538	0.42720577	0.7622085
HIP14066	0.002136752136752137	0.0	0.38076204	0.481581	0.535479	0.5779877	0.47877005	0.60430545	0.57219344	0.37454873	0.6844558	0.3451643	0.6705361	0.4770116	0.76086414	0.78256345	0.7074809	0.40241238
HIP14071	0.0025	1.0	0.76234806	0.8038231	0.44035795	0.72798496	0.84166425	0.41531956	0.6287407	0.54474306	0.5570604	0.6387756	0.603655	0.46881795	0.64860594	0.40884173	0.56789124	0.66001904
HIP14072	0.002136752136752137	0.0	0.3554026	0.18951991	0.74943143	0.33023363	0.37077445	0.54667926	0.30531737	0.4415416	0.3521518	0.3293537	0.6359686	0.22153836	0.62844884	0.593077	0.6470041	0.44022676
HIP14077	0.002136752136752137	0.0	0.30246818	0.15757257	0.33036423	0.30296516	0.34760875	0.54928124	0.2626693	0.3546521	0.18131337	0.2742089	0.5064064	0.311565	0.43015313	0.66095394	0.6057001	0.37232608
HIP14079	0.002136752136752137	0.0	0.20396167	0.15217933	0.64033234	0.14979601	0.12218872	0.64707446	0.21235222	0.31840092	0.16879255	0.09333873	0.60993123	0.12514096	0.80304176	0.7562951	0.6470301	0.17042115
HIP14080	0.002136752136752137	0.0	0.3779128	0.24344167	0.65318453	0.28500032	0.36032385	0.5378321	0.5302017	0.41309828	0.38507667	0.31731188	0.48731044	0.24286455	0.6349482	0.66859984	0.48933077	0.2694506
HIP14090	0.002136752136752137	0.0	0.526466	0.7129028	0.48788336	0.647253	0.6067138	0.27199727	0.69173414	0.5141535	0.67112976	0.57555926	0.48034474	0.6512218	0.313001	0.36100447	0.31936127	0.7650753
HIP14092	0.0025	1.0	0.41695166	0.60308206	0.5227158	0.33423924	0.29214013	0.5701382	0.322438	0.5363062	0.34339213	0.2622172	0.54395705	0.43037382	0.6030166	0.59129643	0.67347765	0.38094455
HIP14095	0.002136752136752137	0.0	0.6761305	0.7175416	0.24325535	0.38448384	0.52363837	0.36731452	0.3536779	0.47484344	0.4762493	0.6234909	0.26047504	0.6518309	0.21779114	0.32742456	0.24977487	0.5426392
HIP14096	0.0025	1.0	0.56381124	0.6612265	0.52702	0.5801982	0.5549722	0.49400103	0.46227488	0.5152188	0.5944274	0.693581	0.6597906	0.6368081	0.63693464	0.46457103	0.5363852	0.5634764
HIP14103	0.0025	1.0	0.6087265	0.5322205	0.5488397	0.7356892	0.63034964	0.64118785	0.6150191	0.6024186	0.5777868	0.6835794	0.48690742	0.5670515	0.4148423	0.52005064	0.52540785	0.5523308
HIP14106	0.0025	1.0	0.332065	0.6660033	0.14202821	0.10097617	0.56096643	0.09338713	0.17476946	0.19868937	0.27533984	0.65503526	0.23994753	0.71516687	0.6819262	0.5835546	0.20311359	0.16364565
HIP14107	0.0025	1.0	0.5857658	0.59787613	0.5253217	0.62456685	0.618177	0.6236036	0.61185485	0.53154796	0.87625813	0.65202105	0.40122327	0.48495218	0.6579511	0.6157648	0.69793546	0.57671744
HIP14109	0.002136752136752137	0.0	0.5415566	0.45491177	0.45687193	0.501661	0.39824772	0.4027159	0.46764287	0.656248	0.49488288	0.57241863	0.21888459	0.38506663	0.17093137	0.28009441	0.3533565	0.6317304
HIP14110	0.002136752136752137	0.0	0.2210114	0.5754683	0.04492131	0.26883966	0.39673942	0.06755981	0.24983963	0.21932384	0.31292686	0.7213305	0.057118267	0.621007	0.49451464	0.37969077	0.06242165	0.18907762
HIP14114	0.002136752136752137	0.0	0.65617555	0.65950805	0.3095942	0.60711354	0.47640842	0.24167573	0.5927229	0.53059727	0.68144786	0.8253522	0.2579264	0.73273695	0.25057682	0.31197557	0.26617447	0.5947697
HIP14118	0.0025	1.0	0.8174267	0.68166715	0.33909264	0.54594195	0.61813444	0.23429176	0.6584263	0.7465984	0.49607828	0.7357135	0.17060861	0.60328275	0.30430493	0.28394735	0.28502512	0.6596058
HIP14124	0.0025	1.0	0.43480372	0.49277997	0.6448412	0.67263776	0.7170063	0.61995536	0.7148473	0.4239127	0.58767116	0.42460465	0.48897094	0.2755707	0.7311432	0.63885087	0.63763756	0.41631615
HIP14127	0.002136752136752137	0.0	0.69525146	0.7578256	0.49445716	0.54872304	0.6245848	0.5209527	0.6847801	0.5983307	0.6558466	0.7261346	0.6126076	0.79691446	0.38181964	0.27800292	0.7719086	0.7024192
HIP14129	0.002136752136752137	0.0	0.5531377	0.38121518	0.44647425	0.5190051	0.3865783	0.36941248	0.43449086	0.4985324	0.32995912	0.48588583	0.3446637	0.4411065	0.5324534	0.5467632	0.38569462	0.4368352
HIP14130	0.002136752136752137	0.0	0.51868755	0.35574794	0.3697725	0.38819614	0.36066455	0.5505109	0.43338397	0.4123695	0.4362753	0.52234983	0.4956602	0.36229646	0.41519347	0.40892816	0.378355	0.40387487
HIP14136	0.0025	1.0	0.64421475	0.48754033	0.43408683	0.6791976	0.50890774	0.44858727	0.5354966	0.5975357	0.58808374	0.52127355	0.5643922	0.64915144	0.624388	0.42568183	0.63642275	0.5040858
HIP14140	0.002136752136752137	0.0	0.39385605	0.36673102	0.6060324	0.50827837	0.35164374	0.6623243	0.4687267	0.37304825	0.48947188	0.28288856	0.48519868	0.30423278	0.45550537	0.6385931	0.6367637	0.46820146
HIP14142	0.0025	1.0	0.33387843	0.32654056	0.6194288	0.37263113	0.33020622	0.7673769	0.62945306	0.4173652	0.33101058	0.22284946	0.75206226	0.5578056	0.85308635	0.6493757	0.7465337	0.44073147
HIP14148	0.0025	1.0	0.23886725	0.59458494	0.6070005	0.56094736	0.44748762	0.7610326	0.37767634	0.398323	0.5940245	0.52414477	0.7675445	0.5836961	0.80923116	0.7093909	0.59103703	0.3096645
HIP14152	0.0025	1.0	0.63643277	0.8883718	0.6373808	0.70779854	0.5707954	0.6215905	0.7834336	0.5359237	0.61366105	0.7357698	0.58750093	0.87659097	0.7628365	0.40099832	0.5536118	0.62301224
HIP14157	0.0025	1.0	0.391589	0.31608853	0.5711095	0.30973166	0.5825736	0.58788306	0.2998896	0.46132472	0.42737868	0.41518563	0.59186286	0.49324682	0.82162595	0.7712904	0.68359715	0.373403
HIP14174	0.002136752136752137	0.0	0.71308476	0.5525613	0.2723844	0.5534092	0.47743273	0.2540031	0.5034965	0.58324206	0.5798577	0.6814108	0.18956622	0.5678805	0.3000881	0.2770632	0.25288916	0.5959687
HIP14175	0.0025	1.0	0.72567236	0.7885879	0.33135676	0.6598401	0.86310405	0.34320003	0.58528507	0.53290015	0.6356876	0.7172688	0.34380376	0.6723684	0.39419988	0.30482525	0.4564575	0.78067535
HIP14176	0.002136752136752137	0.0	0.52684754	0.3320396	0.7165514	0.5886818	0.3201744	0.7061542	0.36688793	0.5306075	0.3693985	0.35589725	0.6388842	0.28142232	0.54361725	0.62805104	0.76753235	0.47566697
HIP14181	0.0025	1.0	0.62128717	0.681447	0.3945786	0.6588043	0.71756256	0.42653692	0.63897216	0.49581754	0.680933	0.5480354	0.53477514	0.5683082	0.24303907	0.42948988	0.21852326	0.5685502
HIP14187	0.0025	1.0	0.67520845	0.7467674	0.3745391	0.6580486	0.5446015	0.36800838	0.5826367	0.5464923	0.63031805	0.66958	0.38695237	0.6756972	0.61183655	0.53621256	0.50385106	0.4092171
HIP14192	0.002136752136752137	0.0	0.5845084	0.5327038	0.3706022	0.5280568	0.45411402	0.34038672	0.5541421	0.52114344	0.70300907	0.44101214	0.44470587	0.44945666	0.266228	0.38068065	0.42718214	0.5445253
HIP14194	0.0025	1.0	0.59084225	0.81841767	0.34930345	0.43168807	0.7459114	0.25008833	0.7317571	0.48634806	0.49952146	0.61392206	0.38200235	0.7258352	0.57229507	0.35184014	0.28160822	0.5457632
HIP14196	0.002136752136752137	0.0	0.78312397	0.80993736	0.39828926	0.690921	0.7257916	0.4174967	0.74792427	0.62932473	0.6022038	0.8180458	0.3396072	0.5736251	0.33921996	0.35117918	0.37120545	0.7109041
HIP14202	0.002136752136752137	0.0	0.30811608	0.38471544	0.70670104	0.37083447	0.49930406	0.70792997	0.44543576	0.44196853	0.39466888	0.2150324	0.7656628	0.38756806	0.7019575	0.7319477	0.66962034	0.41873303
HIP14205	0.0025	1.0	0.70148635	0.68159735	0.34719723	0.59758794	0.45560083	0.36161715	0.7109179	0.59940237	0.4809372	0.5587672	0.27043325	0.6898292	0.35767636	0.5732043	0.36173186	0.5994571
HIP14209	0.002136752136752137	0.0	0.7175242	0.5779355	0.38100904	0.8243867	0.83355725	0.53219736	0.6733732	0.6746199	0.783622	0.52130663	0.49134892	0.46177056	0.20880437	0.42834795	0.42435652	0.6849921
HIP14211	0.002136752136752137	0.0	0.28784427	0.20031604	0.684152	0.27947554	0.18279928	0.6191415	0.2951365	0.29723048	0.35343856	0.21013787	0.62196046	0.27969003	0.53924906	0.63442725	0.62876356	0.3207382
HIP14213	0.002136752136752137	0.0	0.6490789	0.63827676	0.6115807	0.7835969	0.55018413	0.43928698	0.6661539	0.6653246	0.6787814	0.5683465	0.4076032	0.79707193	0.11944994	0.28556958	0.4512291	0.66609544
HIP14214	0.002136752136752137	0.0	0.7292379	0.6130729	0.41668847	0.527859	0.5705657	0.21680057	0.6400927	0.6660739	0.58703613	0.7534789	0.31292143	0.7035086	0.34341007	0.28405017	0.32311976	0.6004552
HIP14218	0.002136752136752137	0.0	0.39622885	0.3040294	0.5772393	0.3544793	0.29147565	0.5955121	0.27128935	0.3666264	0.3916776	0.298193	0.45351684	0.3827629	0.34513128	0.44242042	0.48374492	0.37645644
HIP14223	0.0025	1.0	0.6364019	0.67810655	0.47819063	0.65730774	0.67981863	0.4064076	0.5068385	0.5388565	0.50266314	0.8239416	0.52189535	0.6931125	0.5812831	0.49623868	0.5119314	0.7403107
HIP14226	0.002136752136752137	0.0	0.52772474	0.38522637	0.4703149	0.7081618	0.57023823	0.50178814	0.5787201	0.60620433	0.6319256	0.41149765	0.41978976	0.52853507	0.34264815	0.28581378	0.47088727	0.6414224
HIP14230	0.002136752136752137	0.0	0.7086335	0.54901713	0.24620959	0.5733519	0.5474817	0.2341069	0.7550235	0.6148089	0.8289167	0.42204	0.22677657	0.505699	0.0812079	0.21728909	0.20701098	0.6972121
HIP14231	0.0025	1.0	0.5224224	0.5840923	0.3704992	0.48429286	0.4504164	0.30066973	0.4544807	0.5955121	0.40673077	0.43577272	0.3204828	0.6275946	0.5654095	0.455357	0.38014162	0.5792655
HIP14237	0.002136752136752137	0.0	0.32303983	0.34610385	0.42469722	0.5089161	0.6992667	0.44485193	0.51917785	0.35286537	0.52258027	0.27335283	0.5906667	0.38132882	0.5213354	0.45726463	0.3760434	0.46897933
HIP14240	0.002136752136752137	0.0	0.29126498	0.38416487	0.70988846	0.38864005	0.47688016	0.60950047	0.5042956	0.32615286	0.6129818	0.34866956	0.6615893	0.23684615	0.7522337	0.6364077	0.6370917	0.36474085
HIP14241	0.002136752136752137	0.0	0.20948017	0.10749909	0.52334785	0.32733998	0.18471956	0.48410705	0.21426445	0.39253637	0.3074895	0.12394926	0.6782574	0.21823847	0.56752276	0.61972886	0.5181593	0.3168164
HIP14494	0.002136752136752137	0.0	0.13726804	0.06865689	0.6570976	0.14242932	0.12755856	0.70608306	0.21690136	0.25459418	0.22248691	0.043916762	0.7108215	0.14470899	0.7099695	0.7604287	0.5933667	0.14057708
HIP14911	0.002136752136752137	0.0	0.58641195	0.41120017	0.63272375	0.5595119	0.36983103	0.79328716	0.60252464	0.48593852	0.5892738	0.34560162	0.6845964	0.49410024	0.32149357	0.43349653	0.46985993	0.48455784
HIP15685	0.0025	1.0	0.7475501	0.80756086	0.7600746	0.7976154	0.63401055	0.6436028	0.5410998	0.6675502	0.5512442	0.7512276	0.7478895	0.6379938	0.61775625	0.3670523	0.6757331	0.7508931
HIP15861	0.0025	1.0	0.838119	0.8533236	0.6121478	0.7665503	0.68522155	0.47495162	0.55585897	0.9257514	0.6129039	0.734127	0.5599236	0.61439633	0.49085727	0.41177613	0.6768021	0.76882637
HIP16515	0.0025	1.0	0.6319196	0.80411875	0.62615573	0.48549747	0.44601458	0.8190944	0.3708117	0.5478937	0.46438852	0.77648973	0.7072973	0.7711385	0.72563136	0.61562663	0.61575097	0.4513234
HIP16867	0.0025	1.0	0.62427735	0.5372325	0.43755853	0.64492714	0.78155714	0.40909266	0.64221156	0.6975584	0.6477967	0.6363314	0.4902192	0.6253829	0.30718914	0.37675232	0.37901518	0.564008
HIP17370	0.0025	1.0	0.43332678	0.62584096	0.25342	0.44121918	0.40824395	0.4239719	0.48728305	0.34934217	0.45551383	0.682729	0.32321966	0.45180926	0.5164133	0.4021071	0.31288403	0.3416968
HIP17440	0.002136752136752137	0.0	0.12165606	0.07019222	0.8108661	0.17702168	0.1300422	0.7309831	0.14512894	0.23462424	0.15784582	0.17396924	0.8099348	0.07186237	0.80595624	0.69955355	0.813899	0.22203514
HIP17454	0.002136752136752137	0.0	0.44675195	0.34277222	0.36041307	0.6571101	0.48672226	0.6487243	0.48603207	0.48361886	0.6717144	0.4051998	0.6269654	0.50761795	0.3456199	0.4514271	0.34486604	0.51034003
HIP17457	0.002136752136752137	0.0	0.6018406	0.59274095	0.55772126	0.596608	0.5973781	0.43049413	0.46187556	0.71477425	0.5234166	0.65543497	0.29694676	0.50972736	0.3132091	0.332821	0.35885882	0.5887044
HIP17462	0.0025	1.0	0.6652709	0.5224081	0.6037048	0.42951828	0.71108055	0.5591832	0.47114858	0.47207797	0.73971415	0.70335674	0.3371292	0.62878025	0.5217228	0.54570735	0.49817747	0.51449513
HIP17534	0.0025	1.0	0.6455259	0.7695117	0.35979217	0.5890305	0.66559374	0.4651083	0.568439	0.67998254	0.7086654	0.61678994	0.39046282	0.6397067	0.4306164	0.25903422	0.3083732	0.763304
HIP17577	0.0025	1.0	0.66236633	0.7495181	0.28251067	0.5249567	0.53255427	0.27399457	0.3872299	0.5437244	0.44452286	0.543337	0.5004759	0.6112989	0.37633735	0.2616579	0.30546772	0.56587094
HIP17585	0.002136752136752137	0.0	0.63896	0.69568294	0.20299706	0.52755636	0.7745104	0.2698318	0.510355	0.57423747	0.40027916	0.75162256	0.18355972	0.43156713	0.1773724	0.23842344	0.26637548	0.5491464
HIP17698	0.002136752136752137	0.0	0.30537945	0.6183467	0.6239101	0.5848629	0.4651709	0.67661315	0.5277961	0.4903462	0.65366524	0.49442437	0.51618755	0.47168595	0.44239184	0.55965817	0.4891035	0.6176869
HIP17723	0.0025	1.0	0.5820159	0.5332905	0.52041185	0.48985705	0.4583621	0.48235402	0.3729454	0.4955915	0.46896487	0.57478887	0.50465167	0.4350656	0.40094197	0.531925	0.47941154	0.37289768
HIP17760	0.0025	1.0	0.6450041	0.6089136	0.47027954	0.5539531	0.4842943	0.40093514	0.58887523	0.62117	0.50587636	0.6246357	0.42527577	0.56786877	0.28387076	0.23171273	0.41937345	0.66114414
HIP17837	0.0025	1.0	0.3342148	0.33171794	0.48830593	0.22413206	0.1775065	0.56769395	0.31974038	0.38990143	0.30047426	0.3581084	0.4678553	0.4645552	0.6280864	0.4696018	0.68569267	0.5405631
HIP17845	0.0025	1.0	0.46112332	0.6233992	0.54599464	0.53685653	0.67628133	0.71713877	0.5736067	0.63871896	0.7410573	0.5628712	0.48133764	0.5630165	0.70733374	0.5723554	0.6144644	0.72035575
HIP19048	0.002136752136752137	0.0	0.71258295	0.64236355	0.4826696	0.63827384	0.6479898	0.20690438	0.6425907	0.55472803	0.6202953	0.5070584	0.16657314	0.52901554	0.22089088	0.41792876	0.29771554	0.61985004
