# Supplementary material for: Dynamic kernel matching for non-conforming data: A case study of T cell receptor datasets
Source: PLoS One. 2023 Mar 7;18(3):e0265313. doi: 10.1371/journal.pone.0265313 (PMC9990938; doi:10.1371/journal.pone.0265313)
Supplement: S1 Data — (ZIP) [file pone.0265313.s009.zip › source code/repertoire-classification-problem/model/bin/model_2_ps_val.csv]

Sample	Weight	Label	Prediction_0	Prediction_1	Prediction_2	Prediction_3	Prediction_4	Prediction_5	Prediction_6	Prediction_7	Prediction_8	Prediction_9	Prediction_10	Prediction_11	Prediction_12	Prediction_13	Prediction_14	Prediction_15
HIP00777	0.008620689655172414	1.0	0.5099356	0.38263768	0.58956707	0.331778	0.21466142	0.59704494	0.35626185	0.50142264	0.24687645	0.36675954	0.5726998	0.21613887	0.6552851	0.6898253	0.6115455	0.28631
HIP01055	0.008064516129032258	0.0	0.38987184	0.36883175	0.3097611	0.17505813	0.30447403	0.3798941	0.21784851	0.5485879	0.33276513	0.36042392	0.2967018	0.38452575	0.740324	0.5570704	0.59142596	0.2781108
HIP01091	0.008620689655172414	1.0	0.55534244	0.80309904	0.36787355	0.87104046	0.7295743	0.48938918	0.6845763	0.64803404	0.7991239	0.7157891	0.6049609	0.790861	0.35419396	0.32477555	0.4208527	0.7785256
HIP01180	0.008064516129032258	0.0	0.48300517	0.43701035	0.534355	0.5568814	0.6026269	0.65622735	0.4363691	0.45396972	0.6704959	0.3429011	0.5123065	0.40537062	0.4066351	0.8614261	0.75839686	0.36510378
HIP01266	0.008064516129032258	0.0	0.40788665	0.35449287	0.586885	0.29393703	0.39564556	0.5490367	0.3721068	0.3831298	0.54384506	0.2720704	0.6570215	0.32723466	0.54647696	0.43306047	0.5151991	0.35045478
HIP01393	0.008064516129032258	0.0	0.34163472	0.28892285	0.5595858	0.41466582	0.659052	0.67844474	0.28548095	0.3032052	0.3079731	0.29533863	0.63850665	0.24928737	0.66522574	0.7087586	0.556102	0.37999296
HIP01765	0.008620689655172414	1.0	0.4538039	0.46250582	0.39096084	0.3686265	0.5614042	0.2236085	0.3960337	0.41238707	0.45799008	0.4438829	0.40796888	0.5633057	0.292442	0.57648873	0.5207154	0.48237452
HIP02024	0.008620689655172414	1.0	0.6571375	0.5758509	0.25334084	0.58899045	0.6625353	0.25645816	0.7137904	0.49794087	0.44679353	0.61590976	0.48908287	0.9078221	0.48619387	0.51540285	0.34156924	0.62931466
HIP03111	0.008064516129032258	0.0	0.4831423	0.43305442	0.7355629	0.33203328	0.42100364	0.8278648	0.2521969	0.6352435	0.46687025	0.29146594	0.78347707	0.611425	0.5590893	0.58953077	0.67857856	0.52131724
HIP03194	0.008620689655172414	1.0	0.4236791	0.5256691	0.5905666	0.41598362	0.5495692	0.6113573	0.55732644	0.4829947	0.56573784	0.43060464	0.41286278	0.48248085	0.45822647	0.45886636	0.5268076	0.63098705
HIP03197	0.008064516129032258	0.0	0.19800654	0.34396008	0.38578466	0.24992806	0.3392395	0.49654853	0.30444375	0.45055276	0.33241653	0.35156262	0.42998815	0.60043263	0.65698636	0.57095444	0.4008799	0.3982048
HIP03370	0.008620689655172414	1.0	0.54107916	0.8599948	0.35907578	0.5109539	0.67813945	0.43898815	0.5648501	0.4839435	0.3997833	0.49289992	0.29639515	0.53239334	0.5526796	0.45579436	0.32347643	0.4413483
HIP03494	0.008064516129032258	0.0	0.39384025	0.32246494	0.65568805	0.25228083	0.32301575	0.69186366	0.45094046	0.4385541	0.37422007	0.3929115	0.514774	0.4317719	0.5981248	0.5753017	0.5903293	0.33120674
HIP03592	0.008064516129032258	0.0	0.4779449	0.2271047	0.39836827	0.41927528	0.58151984	0.43003163	0.73169637	0.4968761	0.48271063	0.2607566	0.3318218	0.26222783	0.3838114	0.55375636	0.58498544	0.4682588
HIP04455	0.008620689655172414	1.0	0.664419	0.7158824	0.19329515	0.6134142	0.6407364	0.33111054	0.53173596	0.5144272	0.5888881	0.68782663	0.16906485	0.73755014	0.3791539	0.25825626	0.25510868	0.5055797
HIP04475	0.008620689655172414	1.0	0.71448547	0.73369694	0.22496879	0.61277866	0.68635005	0.26209664	0.6665035	0.4902263	0.5597292	0.57123184	0.19543394	0.80511963	0.30942145	0.24923027	0.24144721	0.54392767
HIP04509	0.008620689655172414	1.0	0.42074066	0.41450435	0.72912693	0.3799718	0.7224521	0.8281916	0.33681613	0.4959284	0.25191593	0.48849362	0.85773885	0.4371486	0.7825216	0.75803345	0.7745537	0.5402961
HIP04545	0.008064516129032258	0.0	0.67728704	0.426243	0.5270842	0.49874797	0.39952654	0.44787228	0.5260334	0.40333912	0.7380031	0.42151153	0.36723644	0.39054906	0.39090195	0.37361246	0.40656787	0.45484778
HIP04555	0.008620689655172414	1.0	0.18364966	0.16468972	0.58525133	0.2948258	0.2702362	0.6016904	0.2779684	0.33076042	0.3795854	0.1832709	0.69456995	0.306504	0.7523186	0.70981	0.672924	0.24526972
HIP04605	0.008620689655172414	1.0	0.6698082	0.7427393	0.40675315	0.5522145	0.64075977	0.33526096	0.5621646	0.62316364	0.5531065	0.64137256	0.2742254	0.606915	0.43560615	0.48986238	0.3817741	0.6693052
HIP04634	0.008620689655172414	1.0	0.15400892	0.17759445	0.72355986	0.27710524	0.13832599	0.54126954	0.24384037	0.31570882	0.25105873	0.12740901	0.7538444	0.2338818	0.71019685	0.69706357	0.6434214	0.27832612
HIP05390	0.008064516129032258	0.0	0.44896942	0.6899198	0.38942698	0.4438885	0.38665107	0.5290192	0.58005244	0.59432673	0.6543689	0.52869326	0.32633835	0.5372562	0.46005452	0.46246627	0.5705857	0.67785835
HIP05405	0.008620689655172414	1.0	0.4508543	0.5240349	0.46499413	0.3966532	0.8472606	0.55561185	0.6782946	0.55470973	0.45337483	0.73541975	0.389731	0.48652658	0.5659566	0.70326245	0.58763796	0.50734377
HIP05551	0.008620689655172414	1.0	0.63934433	0.513808	0.34753823	0.70000356	0.6094332	0.52246004	0.69937325	0.6673296	0.8270816	0.5932254	0.39076445	0.65402293	0.41638422	0.43560815	0.34198305	0.49516734
HIP05574	0.008064516129032258	0.0	0.21220866	0.15503407	0.7167406	0.2288	0.28094208	0.76856065	0.39976594	0.24741304	0.40398848	0.22377327	0.81125313	0.13630381	0.84412813	0.87491083	0.712453	0.2073434
HIP05763	0.008064516129032258	0.0	0.16264212	0.75596106	0.05524975	0.06981459	0.90881777	0.15977705	0.72329146	0.11352807	0.8754823	0.73896676	0.042953342	0.6593089	0.6278335	0.95444953	0.0500699	0.107914716
HIP05948	0.008064516129032258	0.0	0.4610104	0.38377467	0.39223912	0.33749238	0.3218864	0.43359178	0.31467903	0.52266306	0.3372817	0.3197664	0.25693172	0.33447492	0.35061628	0.5381608	0.3613816	0.3615868
HIP08346	0.008064516129032258	0.0	0.5642233	0.7710848	0.35707563	0.52495575	0.8226452	0.37587625	0.42534572	0.6705733	0.40235227	0.615743	0.6511342	0.40956786	0.6078137	0.36490047	0.51311636	0.5237158
HIP08507	0.008064516129032258	0.0	0.52534044	0.32979542	0.33306062	0.5016279	0.3567073	0.3053093	0.38950527	0.437203	0.50285566	0.29141372	0.43878686	0.3410354	0.30881253	0.28403586	0.49403885	0.55182576
HIP08598	0.008620689655172414	1.0	0.42014903	0.5578925	0.49622846	0.6138576	0.5153168	0.72184485	0.68248415	0.43455964	0.5780722	0.5260094	0.52546597	0.4745183	0.59935796	0.52666533	0.49961713	0.5366217
HIP08792	0.008620689655172414	1.0	0.6690743	0.78243166	0.25230992	0.6818129	0.6762373	0.479553	0.5861583	0.54013616	0.6128954	0.64739525	0.34074673	0.73148483	0.31742847	0.41357982	0.2652795	0.57319283
HIP08805	0.008064516129032258	0.0	0.15811187	0.06136906	0.5762275	0.18363559	0.16536719	0.7723648	0.17214695	0.26294237	0.19200289	0.12137276	0.83617246	0.13351873	0.7329527	0.7802954	0.7299981	0.18641275
HIP08821	0.008620689655172414	1.0	0.6688428	0.769184	0.18347806	0.5597888	0.7220851	0.28035176	0.8093888	0.54672396	0.4862589	0.7571266	0.20292342	0.6271246	0.26353878	0.24313706	0.23735246	0.5971342
HIP08972	0.008064516129032258	0.0	0.72383994	0.567088	0.5377672	0.75995445	0.44050896	0.5772171	0.70816684	0.56118804	0.83415484	0.5358631	0.5589886	0.53034025	0.32704026	0.39745128	0.66478395	0.8328533
HIP08977	0.008064516129032258	0.0	0.54517853	0.29289812	0.5660707	0.24425882	0.21820527	0.59895355	0.26477522	0.5470697	0.28645796	0.31907874	0.43374953	0.30129838	0.7050897	0.55354065	0.65305406	0.39909863
HIP08986	0.008620689655172414	1.0	0.4006011	0.6283417	0.6715816	0.5149976	0.6818514	0.5840285	0.3760373	0.72053903	0.35066438	0.5615995	0.62980855	0.42847586	0.7568261	0.56940454	0.6647723	0.62323153
HIP09022	0.008620689655172414	1.0	0.5608901	0.72866756	0.34865826	0.5787598	0.5506502	0.44380817	0.5762621	0.5163462	0.5466897	0.6705227	0.39480132	0.56613964	0.4777584	0.2816359	0.36075366	0.56301093
HIP09029	0.008064516129032258	0.0	0.3005708	0.23873243	0.50293565	0.2730351	0.3168546	0.5812952	0.35330525	0.3570968	0.28329313	0.39553046	0.47187227	0.3083122	0.7091838	0.54594415	0.66002405	0.38011682
HIP09235	0.008620689655172414	1.0	0.56395054	0.52414525	0.28318295	0.71074903	0.6782151	0.27123147	0.67067575	0.55013436	0.7749022	0.7932617	0.3112707	0.4076696	0.332358	0.47179884	0.34987682	0.532856
HIP09559	0.008064516129032258	0.0	0.2662127	0.20832396	0.6106784	0.35419628	0.2783831	0.5367072	0.39008713	0.29384348	0.34642237	0.29905054	0.4239596	0.28512734	0.5806513	0.66591257	0.5460147	0.26153424
HIP10358	0.008064516129032258	0.0	0.42392445	0.34817606	0.3926072	0.36163	0.32257485	0.4911761	0.46947208	0.51026523	0.21824574	0.32046312	0.42431822	0.4396736	0.55857563	0.49330783	0.5135615	0.33410656
HIP10445	0.008064516129032258	0.0	0.57579243	0.517433	0.4613949	0.6422327	0.6701201	0.44734386	0.68359226	0.5427582	0.7229289	0.575129	0.41703868	0.36711356	0.3376164	0.38902548	0.3953648	0.5545858
HIP10480	0.008620689655172414	1.0	0.17670617	0.19635624	0.6235255	0.1964018	0.2043984	0.6959299	0.18665475	0.26425537	0.1578958	0.22328773	0.6415235	0.21575692	0.8444825	0.68524796	0.5665685	0.27523315
HIP10514	0.008064516129032258	0.0	0.38481185	0.3337561	0.56405926	0.48640105	0.83123136	0.6633777	0.5515466	0.34361094	0.39559743	0.31402156	0.3287545	0.38040933	0.5534349	0.8427834	0.30579752	0.34118903
HIP10597	0.008064516129032258	0.0	0.46070617	0.2790385	0.74923825	0.37642795	0.3425496	0.7618253	0.5760988	0.44574565	0.41470706	0.340405	0.6684035	0.36344862	0.6071482	0.6349704	0.671349	0.43116945
HIP10694	0.008064516129032258	0.0	0.4251464	0.61818373	0.20304349	0.35446423	0.49929053	0.27937567	0.3975742	0.44452858	0.4761259	0.5900059	0.21857789	0.49543557	0.38571352	0.5111406	0.44053483	0.4068031
HIP10716	0.008620689655172414	1.0	0.7295223	0.7428504	0.28479916	0.90545684	0.7513003	0.43045262	0.8885164	0.6539146	0.664652	0.7652689	0.3849433	0.7230358	0.24979505	0.44412014	0.27345163	0.6262976
HIP10726	0.008064516129032258	0.0	0.32841507	0.5257451	0.5297005	0.43521672	0.3406608	0.63937384	0.5388195	0.30804855	0.45635545	0.1540711	0.66171175	0.22097692	0.6449143	0.69229835	0.47452205	0.23763832
HIP10821	0.008064516129032258	0.0	0.6680171	0.5030314	0.2709344	0.52125597	0.6265767	0.30812287	0.50996584	0.6109101	0.7504277	0.456396	0.58139926	0.44494262	0.16355762	0.26731452	0.41732275	0.58185697
HIP11518	0.008620689655172414	1.0	0.5073378	0.58007854	0.31309628	0.36946452	0.5154893	0.4486664	0.45592776	0.436441	0.54592705	0.7968434	0.450449	0.85814714	0.464485	0.51289546	0.39197075	0.3715703
HIP11553	0.008064516129032258	0.0	0.17185763	0.10380188	0.620324	0.13033059	0.21404776	0.5669069	0.13966906	0.29344094	0.17986026	0.23068663	0.7552296	0.12602353	0.7709379	0.7157953	0.68000764	0.15490136
HIP11613	0.008620689655172414	1.0	0.6836598	0.80518943	0.30754822	0.76663554	0.78082335	0.28363568	0.59571266	0.65703326	0.581801	0.8258376	0.24893782	0.71121866	0.3370791	0.19909826	0.2755029	0.664435
HIP11845	0.008064516129032258	0.0	0.28978035	0.31377667	0.40312093	0.5228589	0.37020838	0.5518975	0.53767174	0.47741666	0.3440932	0.37308133	0.49040753	0.22285882	0.40862703	0.6730469	0.4736564	0.28200305
HIP12099	0.008620689655172414	1.0	0.3289538	0.34272006	0.695032	0.21129024	0.23755562	0.642105	0.3377604	0.33413333	0.48232105	0.3557282	0.7319746	0.31712645	0.8364651	0.69821596	0.5677008	0.27183515
HIP12743	0.008620689655172414	1.0	0.86348385	0.86567295	0.35079443	0.7680147	0.5872136	0.452017	0.6767765	0.65360624	0.6059401	0.85727006	0.31706798	0.818743	0.47952148	0.45261222	0.39965808	0.73442614
HIP12980	0.008620689655172414	1.0	0.545048	0.65192354	0.6053907	0.45036644	0.899625	0.6428873	0.5840637	0.41821745	0.51775014	0.6009463	0.75655735	0.6202989	0.56941634	0.7896146	0.5000895	0.5519428
HIP13176	0.008620689655172414	1.0	0.53408486	0.4752718	0.58700794	0.5301722	0.43591738	0.40428665	0.39554778	0.463135	0.4062306	0.3639816	0.41463873	0.5389619	0.4610744	0.51376987	0.40235817	0.43347213
HIP13198	0.008064516129032258	0.0	0.4730523	0.7083964	0.7635464	0.6826547	0.8265872	0.64562106	0.7723756	0.66556466	0.58214724	0.78219795	0.69970644	0.61770046	0.50129217	0.6614115	0.8208984	0.87183356
HIP13244	0.008064516129032258	0.0	0.51450783	0.5216852	0.6624507	0.49455684	0.48373947	0.65311855	0.44058537	0.51916784	0.6022781	0.3137841	0.45382172	0.67278236	0.58645654	0.52356225	0.6513501	0.58228266
HIP13256	0.008064516129032258	0.0	0.75989354	0.7925316	0.51739925	0.7915476	0.6075548	0.4262434	0.91057265	0.547952	0.8848469	0.8447379	0.48902768	0.69860536	0.32782698	0.3195166	0.41003573	0.792986
HIP13263	0.008064516129032258	0.0	0.6048204	0.4934368	0.5672764	0.5129875	0.3629151	0.47078893	0.5515061	0.60344815	0.33991325	0.68157077	0.5600096	0.49659202	0.59607923	0.46918035	0.44309565	0.42427486
HIP13276	0.008064516129032258	0.0	0.5607878	0.4019049	0.46454245	0.6665473	0.55091584	0.6507363	0.7496113	0.50435185	0.64571154	0.35130426	0.20270392	0.41501537	0.13826644	0.47417724	0.68781835	0.6116375
HIP13306	0.008620689655172414	1.0	0.35611087	0.4134155	0.68743896	0.3887108	0.5779504	0.6664976	0.569955	0.37930644	0.59022796	0.33423784	0.65781724	0.60545844	0.5531952	0.51120836	0.69563675	0.3984051
HIP13311	0.008620689655172414	1.0	0.4323789	0.63948286	0.5329704	0.33278096	0.44835958	0.48029718	0.2831573	0.4123295	0.33320275	0.52327305	0.5098101	0.552765	0.78718597	0.43434647	0.65713173	0.35852468
HIP13350	0.008064516129032258	0.0	0.5218541	0.52744836	0.7666764	0.45801055	0.2756108	0.5811822	0.51388276	0.51326305	0.5434238	0.38709933	0.61773825	0.57335013	0.4313432	0.4558063	0.6276501	0.53099227
HIP13396	0.008620689655172414	1.0	0.5994135	0.8237134	0.37908912	0.67128664	0.6308549	0.33227116	0.6419687	0.58620524	0.6541148	0.69660175	0.20375505	0.7681488	0.6316227	0.29595482	0.32888478	0.6509373
HIP13449	0.008620689655172414	1.0	0.8873065	0.8572208	0.2671768	0.8804741	0.709731	0.19211724	0.7534697	0.73708737	0.77471745	0.87327576	0.5672001	0.8844128	0.28747308	0.29668418	0.3919352	0.83227664
HIP13463	0.008064516129032258	0.0	0.2050345	0.17328444	0.5413273	0.42019877	0.13445035	0.544366	0.15792939	0.288433	0.14534962	0.15374139	0.5835641	0.2026391	0.7289668	0.579102	0.59398043	0.27654672
HIP13478	0.008620689655172414	1.0	0.81532776	0.87145185	0.20069513	0.75059205	0.8069266	0.3337559	0.6906716	0.68543947	0.6534918	0.8440802	0.2023266	0.8864664	0.28105	0.26190603	0.32896966	0.74504155
HIP13489	0.008620689655172414	1.0	0.561466	0.6213987	0.4373089	0.45181483	0.3687351	0.35552227	0.43728623	0.6404848	0.5683331	0.56564564	0.63513774	0.51369894	0.45843938	0.342112	0.3808184	0.65962696
HIP13511	0.008064516129032258	0.0	0.49439192	0.40269327	0.42042768	0.67961496	0.5664627	0.5176929	0.70071864	0.51183987	0.70631194	0.48467335	0.43374234	0.4651592	0.32302797	0.47696635	0.44406134	0.51583916
HIP13513	0.008620689655172414	1.0	0.67105186	0.7012613	0.25946707	0.64133286	0.5527414	0.26981857	0.5594681	0.52600074	0.50854707	0.616965	0.27090293	0.5923432	0.37349272	0.3298993	0.42225328	0.5652847
HIP13610	0.008620689655172414	1.0	0.633076	0.5504717	0.6253356	0.5641308	0.35148013	0.5622728	0.42580423	0.38803136	0.5282275	0.6461935	0.47481033	0.6410955	0.55769855	0.47526443	0.58777446	0.4891642
HIP13625	0.008064516129032258	0.0	0.42597762	0.42107198	0.4230601	0.26039714	0.34080914	0.48279843	0.24044174	0.40249068	0.41941023	0.27282062	0.64391744	0.26490152	0.6325899	0.57745725	0.45859346	0.22307286
HIP13658	0.008064516129032258	0.0	0.1914539	0.090298116	0.75786793	0.14083692	0.30004045	0.62186265	0.4364217	0.2580552	0.2944681	0.16905925	0.82964075	0.10885459	0.86008644	0.7868161	0.8170135	0.17876041
HIP13671	0.008620689655172414	1.0	0.6713548	0.63891995	0.46757662	0.66425693	0.5250131	0.411522	0.48149896	0.44894415	0.4116277	0.5140269	0.44340467	0.58792186	0.30166668	0.39157885	0.43749404	0.5796082
HIP13709	0.008064516129032258	0.0	0.32210806	0.2137743	0.6720859	0.5033664	0.56964684	0.56530964	0.26987138	0.39016753	0.29344893	0.34926695	0.57404	0.34288615	0.6359008	0.7471528	0.5471799	0.33505914
HIP13736	0.008064516129032258	0.0	0.57136095	0.5139354	0.5757239	0.60609525	0.5447007	0.6254735	0.53357196	0.5143695	0.34046936	0.45926732	0.67081195	0.449778	0.6050276	0.6533041	0.46865427	0.38716853
HIP13746	0.008064516129032258	0.0	0.41675192	0.5679747	0.50317323	0.3624665	0.58707833	0.4626726	0.58690256	0.37821132	0.51491386	0.40725368	0.480683	0.50000715	0.5405512	0.47723106	0.42891705	0.45734423
HIP13754	0.008064516129032258	0.0	0.37789074	0.13720605	0.68977594	0.311087	0.49991632	0.7063165	0.66146225	0.28196678	0.3027987	0.2277942	0.5483963	0.3917771	0.4890218	0.7329695	0.5416164	0.28132755
HIP13780	0.008064516129032258	0.0	0.4156722	0.39646226	0.40217587	0.48646608	0.39132068	0.4736569	0.49003416	0.43093258	0.49728206	0.31688935	0.43845767	0.331405	0.23109007	0.5082179	0.31560218	0.4171757
HIP13796	0.008064516129032258	0.0	0.3943757	0.28862393	0.28044346	0.5905901	0.26457566	0.2792285	0.39177006	0.33654392	0.3934104	0.48192793	0.50102144	0.2661546	0.30594394	0.43775174	0.31145975	0.3564551
HIP13806	0.008064516129032258	0.0	0.71805006	0.67037016	0.51574296	0.46433678	0.51416975	0.55650634	0.7201832	0.5181895	0.73283976	0.5238504	0.5828918	0.5754624	0.48078302	0.4911217	0.57631356	0.5348845
HIP13810	0.008064516129032258	0.0	0.34673518	0.56999415	0.29750675	0.40719828	0.60587126	0.2026332	0.28274	0.48722538	0.43697184	0.5998069	0.28990713	0.43134928	0.6741122	0.560089	0.31689733	0.34746903
HIP13848	0.008064516129032258	0.0	0.26136297	0.2878182	0.42750582	0.39710417	0.31605786	0.59730285	0.3819432	0.43534088	0.42019957	0.46572813	0.5772576	0.42241293	0.53820807	0.6228202	0.50997156	0.39723137
HIP13853	0.008064516129032258	0.0	0.1919905	0.082406044	0.44996667	0.120177746	0.1513789	0.66306883	0.1706919	0.25000742	0.36871612	0.08596462	0.82001865	0.079377174	0.7035982	0.88632673	0.46571663	0.13416794
HIP13857	0.008064516129032258	0.0	0.27520102	0.40950277	0.43119004	0.4048043	0.46164066	0.5934689	0.6831329	0.33957773	0.69897825	0.56824815	0.27504712	0.37772772	0.2949111	0.56382287	0.49529916	0.4684883
HIP13871	0.008064516129032258	0.0	0.56190413	0.5819427	0.6071013	0.52604455	0.47675067	0.58041644	0.62514114	0.51963145	0.5138279	0.461262	0.654423	0.47809455	0.41873083	0.36961335	0.4499765	0.52821153
HIP13875	0.008620689655172414	1.0	0.71841335	0.8952541	0.27080137	0.5138095	0.36331645	0.35047397	0.42977548	0.46688437	0.39717096	0.7928854	0.34501278	0.76933604	0.7204	0.2812205	0.38957128	0.54464066
HIP13880	0.008620689655172414	1.0	0.6506893	0.7461328	0.3463192	0.6260719	0.5938157	0.44767046	0.5384045	0.5513043	0.5059387	0.71752656	0.2602435	0.67054576	0.6564211	0.39074096	0.23340985	0.5032791
HIP13902	0.008620689655172414	1.0	0.70613074	0.78141904	0.42832202	0.59178257	0.4017337	0.33441848	0.74911183	0.62907	0.4872568	0.70317286	0.25530052	0.6317838	0.31829673	0.32050174	0.343543	0.73460835
HIP13903	0.008620689655172414	1.0	0.34061205	0.6101707	0.47745544	0.66124135	0.5126057	0.73339546	0.38804376	0.6085994	0.39911565	0.61423093	0.5580728	0.5584476	0.4817508	0.32947886	0.5294915	0.57681096
HIP13939	0.008620689655172414	1.0	0.5145538	0.37134248	0.6170574	0.5507555	0.5305114	0.74116343	0.588453	0.4273373	0.69934756	0.4001351	0.30245256	0.40964258	0.260203	0.5486025	0.43964478	0.6274597
HIP13949	0.008620689655172414	1.0	0.6094668	0.76986647	0.837317	0.56166106	0.41747022	0.76358247	0.48685554	0.74748456	0.4909611	0.6284953	0.58083785	0.49037278	0.35359234	0.37422282	0.7455913	0.7210786
HIP13962	0.008620689655172414	1.0	0.5027273	0.69376206	0.29847676	0.52981335	0.5770934	0.5557193	0.46645564	0.40833437	0.6434972	0.7334463	0.56040233	0.71383846	0.65922934	0.4244464	0.34172398	0.5273749
HIP13975	0.008620689655172414	1.0	0.38200492	0.15045124	0.64378667	0.51410246	0.24312243	0.65615964	0.4100159	0.4066821	0.51697034	0.24605057	0.68975514	0.30847898	0.7825917	0.5465442	0.5489401	0.269374
HIP13987	0.008620689655172414	1.0	0.36830825	0.29091352	0.41023123	0.31997025	0.29885852	0.4342235	0.27495852	0.35409567	0.30868006	0.5488874	0.7127729	0.2916003	0.6760146	0.5525672	0.44669628	0.26952842
HIP13996	0.008620689655172414	1.0	0.46378964	0.7202551	0.39758748	0.43223205	0.46149316	0.4398721	0.46722978	0.45396927	0.43815416	0.47801104	0.5455602	0.61583567	0.38549146	0.37333584	0.383003	0.4432614
HIP14009	0.008620689655172414	1.0	0.8422097	0.8237529	0.41362834	0.7927761	0.9405563	0.40049687	0.8763001	0.6343987	0.79563653	0.8026265	0.47495776	0.8377813	0.20194417	0.43795478	0.34159082	0.8240708
HIP14014	0.008064516129032258	0.0	0.6734374	0.51159805	0.28025174	0.47588375	0.5118878	0.55244255	0.5194933	0.469402	0.48219693	0.4969894	0.27540946	0.572239	0.38983607	0.28149787	0.33929035	0.557403
HIP14018	0.008064516129032258	0.0	0.69985384	0.7120775	0.27903605	0.6300783	0.53376436	0.36343604	0.6472715	0.46554312	0.6466619	0.7059819	0.3378343	0.66827416	0.3297109	0.3392448	0.33131766	0.67798823
HIP14041	0.008620689655172414	1.0	0.64413476	0.7242184	0.23238868	0.5654762	0.9346404	0.17587018	0.41730136	0.5821323	0.551828	0.7148015	0.17916578	0.76431155	0.37851447	0.644329	0.16860053	0.53187215
HIP14051	0.008620689655172414	1.0	0.66458994	0.77791756	0.5053509	0.5738219	0.5209287	0.37727374	0.6385807	0.5809773	0.52163297	0.7467527	0.26766825	0.55922055	0.59974134	0.4726072	0.393894	0.48359248
HIP14074	0.008064516129032258	0.0	0.6660706	0.7636187	0.2727787	0.57271826	0.48744816	0.30369547	0.51753914	0.56441516	0.536871	0.70568156	0.16456553	0.51847416	0.21427703	0.26152426	0.24913868	0.5579858
HIP14089	0.008064516129032258	0.0	0.4356075	0.28910998	0.3861509	0.44351983	0.3411678	0.46824306	0.5205487	0.38639688	0.22435439	0.451442	0.3922092	0.43883997	0.4121098	0.5143382	0.50712377	0.3665204
HIP14121	0.008064516129032258	0.0	0.53888804	0.5573054	0.54342914	0.55638665	0.52967435	0.5285133	0.5913528	0.53033686	0.73379064	0.5509934	0.332538	0.67252886	0.39174166	0.36958757	0.5342996	0.5627296
HIP14153	0.008064516129032258	0.0	0.73574376	0.5594552	0.26796845	0.66180885	0.6252143	0.30859232	0.76793826	0.5878674	0.7705718	0.46840551	0.2809813	0.55636686	0.20581645	0.23372576	0.34840596	0.7022049
HIP14161	0.008620689655172414	1.0	0.42763522	0.4651691	0.5263684	0.5584603	0.53537357	0.631072	0.434726	0.5029661	0.44862422	0.546764	0.53190976	0.35590008	0.57374763	0.37127048	0.45905876	0.4656605
HIP14183	0.008620689655172414	1.0	0.6050798	0.83408463	0.3451826	0.61618894	0.60782444	0.14341569	0.59110844	0.60349274	0.5308311	0.8300922	0.20291531	0.7399194	0.28522286	0.41945192	0.32026112	0.5102257
HIP14184	0.008064516129032258	0.0	0.6399968	0.4919035	0.5128138	0.7190623	0.48916942	0.5935113	0.67939186	0.47481388	0.6625852	0.5942676	0.62140626	0.48417908	0.23718324	0.300229	0.6101024	0.7738186
HIP14206	0.008064516129032258	0.0	0.483182	0.47980502	0.41610897	0.53503937	0.40287304	0.6214969	0.52576834	0.56029713	0.5006008	0.36974582	0.42170978	0.52987045	0.5356767	0.38245314	0.4754505	0.4629258
HIP14217	0.008064516129032258	0.0	0.5564645	0.3780871	0.42193335	0.62488526	0.6386137	0.5514538	0.6200637	0.48402452	0.6050246	0.3744588	0.39764714	0.42144567	0.39133698	0.60697657	0.41120747	0.51835454
HIP14221	0.008620689655172414	1.0	0.7574174	0.8465135	0.16673395	0.7879801	0.618165	0.14622986	0.540188	0.6519465	0.6102056	0.7189232	0.15290883	0.73465353	0.18574587	0.18748704	0.13266164	0.7231256
HIP14227	0.008620689655172414	1.0	0.50418764	0.5690356	0.506029	0.5109862	0.5475661	0.4361483	0.68852025	0.6067903	0.5310854	0.50953287	0.38541156	0.5287572	0.4142254	0.5741475	0.4686537	0.49127275
HIP14236	0.008620689655172414	1.0	0.7168999	0.8762871	0.32218808	0.6196658	0.54765826	0.36751145	0.5119877	0.61215055	0.6083256	0.7499146	0.3147922	0.7456712	0.5430311	0.5525267	0.35397443	0.7171039
HIP14244	0.008620689655172414	1.0	0.25698048	0.09394178	0.7354927	0.20038483	0.20741603	0.66992235	0.2627249	0.32897347	0.19387323	0.09063068	0.74556637	0.19838855	0.7642783	0.7571027	0.68016374	0.30017644
HIP15854	0.008620689655172414	1.0	0.40815026	0.3577721	0.5522086	0.33239567	0.8670647	0.44668615	0.4752696	0.43738475	0.30417717	0.60526055	0.5871994	0.39519298	0.6331261	0.70003617	0.4626601	0.3397808
HIP15855	0.008064516129032258	0.0	0.6911031	0.60942227	0.4860915	0.5746688	0.60473543	0.53109884	0.76491475	0.6049947	0.9018425	0.47506547	0.36141682	0.53209895	0.22366294	0.36086357	0.42816493	0.69166267
HIP17445	0.008064516129032258	0.0	0.67147714	0.7473618	0.6660327	0.62878716	0.37091902	0.449432	0.47131544	0.42820078	0.54971826	0.46126172	0.4086902	0.46329403	0.36588144	0.49220037	0.40491942	0.6315082
HIP19717	0.008620689655172414	1.0	0.6342646	0.92261994	0.5518476	0.56645125	0.5140141	0.57190615	0.74418956	0.5355342	0.4100163	0.57232547	0.321825	0.43302017	0.61679304	0.4112481	0.5700002	0.51465285
