# Supplementary material for: Dynamic kernel matching for non-conforming data: A case study of T cell receptor datasets
Source: PLoS One. 2023 Mar 7;18(3):e0265313. doi: 10.1371/journal.pone.0265313 (PMC9990938; doi:10.1371/journal.pone.0265313)
Supplement: S1 Data — (ZIP) [file pone.0265313.s009.zip › source code/repertoire-classification-problem/model/bin/model_3_ps_train.csv]

Sample	Weight	Label	Prediction_0	Prediction_1	Prediction_2	Prediction_3	Prediction_4	Prediction_5	Prediction_6	Prediction_7	Prediction_8	Prediction_9	Prediction_10	Prediction_11	Prediction_12	Prediction_13	Prediction_14	Prediction_15
HIP00110	0.002136752136752137	0.0	0.3543138	0.3360414	0.32995114	0.4840989	0.5527245	0.45099035	0.17262027	0.20643193	0.39155912	0.59821737	0.5143459	0.4861199	0.41965055	0.49723965	0.5992681	0.5779607
HIP00169	0.002136752136752137	0.0	0.3969284	0.46122122	0.6235671	0.40930253	0.46941423	0.4526368	0.6014612	0.46615925	0.47052673	0.39384186	0.51638323	0.7367764	0.40499106	0.6090869	0.49279714	0.5367251
HIP00594	0.0025	1.0	0.7164431	0.75314915	0.65656775	0.59974766	0.6727731	0.73686475	0.6264893	0.82867205	0.7712116	0.32646328	0.51020557	0.7093017	0.7910795	0.77475584	0.49081057	0.435151
HIP00602	0.002136752136752137	0.0	0.42116216	0.46689618	0.36391464	0.5486077	0.518789	0.39982727	0.5298077	0.31266505	0.43417186	0.41886225	0.5234814	0.65745664	0.40189087	0.38292632	0.48978055	0.6184861
HIP00614	0.002136752136752137	0.0	0.52519685	0.7832768	0.5799407	0.49893603	0.5883401	0.40340167	0.6857332	0.62266725	0.39325488	0.34159797	0.40384963	0.34441334	0.58827037	0.6349905	0.4473939	0.34915003
HIP00640	0.002136752136752137	0.0	0.4934098	0.48574245	0.424605	0.32720613	0.46679175	0.46281934	0.8995442	0.33064145	0.25432038	0.3569581	0.51895154	0.544684	0.4712362	0.45728707	0.5216734	0.5355149
HIP00710	0.002136752136752137	0.0	0.4010618	0.497168	0.290058	0.32724684	0.37049234	0.41231754	0.5975017	0.5352693	0.5271343	0.26484153	0.4028347	0.2426292	0.43495315	0.3181804	0.38842773	0.4361433
HIP00715	0.002136752136752137	0.0	0.33271724	0.40697345	0.2673384	0.31806594	0.46286282	0.36190936	0.440189	0.21311101	0.30907047	0.32710308	0.44148117	0.5056086	0.47544616	0.38680834	0.48744366	0.44521272
HIP00734	0.002136752136752137	0.0	0.6623874	0.6047593	0.50200593	0.36353797	0.63560367	0.34432727	0.71967316	0.6181159	0.6486838	0.630185	0.5230065	0.53517634	0.581327	0.62916666	0.5343736	0.4440328
HIP00761	0.0025	1.0	0.50602955	0.8350181	0.74097425	0.32663977	0.5291181	0.49742508	0.49918184	0.6051307	0.6395968	0.63275063	0.3265097	0.6443309	0.7223377	0.68020236	0.486954	0.49433443
HIP00769	0.002136752136752137	0.0	0.6276435	0.6751854	0.48869535	0.18748263	0.59200656	0.3301804	0.6912538	0.52476406	0.5247548	0.22990042	0.44203788	0.38851005	0.5741825	0.7891629	0.3870716	0.4627787
HIP00771	0.002136752136752137	0.0	0.4919827	0.60852677	0.58167386	0.27281374	0.56241477	0.3856175	0.468557	0.43381628	0.35530108	0.3216424	0.5001617	0.45351994	0.41358453	0.49774536	0.43668634	0.3471183
HIP00773	0.002136752136752137	0.0	0.831046	0.82429355	0.6938547	0.07047659	0.8135301	0.22824648	0.8369782	0.8447527	0.44563845	0.054513365	0.30164436	0.21561506	0.86212826	0.91519314	0.18984053	0.10798529
HIP00775	0.0025	1.0	0.6134465	0.4607411	0.7323092	0.8163344	0.39074284	0.6240619	0.5677581	0.56610143	0.7110423	0.579252	0.73567426	0.60418814	0.4804108	0.44762313	0.46449903	0.48038295
HIP00779	0.002136752136752137	0.0	0.6385197	0.5864933	0.4511184	0.37265712	0.44610873	0.5450491	0.5269626	0.5715833	0.5557567	0.35715818	0.3495817	0.43780807	0.5910476	0.5362422	0.42661563	0.43438062
HIP00805	0.002136752136752137	0.0	0.28603992	0.39536956	0.31973326	0.41897017	0.23235446	0.4231433	0.2736519	0.1715607	0.31950074	0.5680683	0.51442873	0.5710409	0.26021084	0.41145512	0.59975815	0.50555325
HIP00813	0.0025	1.0	0.49041694	0.57915354	0.58373076	0.55339515	0.6334901	0.47363642	0.6313859	0.63030005	0.5503045	0.38844624	0.539921	0.61599565	0.5341781	0.6285559	0.43829945	0.52841794
HIP00819	0.002136752136752137	0.0	0.5842868	0.6920067	0.58998346	0.3813249	0.6208206	0.453997	0.5320235	0.49552906	0.4873098	0.29526272	0.35433728	0.36807436	0.59390914	0.84080726	0.5839343	0.34872466
HIP00822	0.002136752136752137	0.0	0.5277945	0.4648314	0.57181245	0.45258284	0.675629	0.4334977	0.50865954	0.5452851	0.44749138	0.38117546	0.5307843	0.5030912	0.6334338	0.58887583	0.6803877	0.43176448
HIP00825	0.002136752136752137	0.0	0.8105663	0.77194977	0.74480754	0.24179518	0.76788175	0.36627892	0.856136	0.8575765	0.56971544	0.14522073	0.31216046	0.2686835	0.83927697	0.73052764	0.41689584	0.27276582
HIP00826	0.002136752136752137	0.0	0.5378534	0.50222784	0.43908983	0.5815389	0.5452103	0.5336314	0.72352046	0.60368	0.576353	0.62220657	0.50551987	0.44930467	0.47086048	0.4814543	0.4873977	0.592942
HIP00838	0.0025	1.0	0.73181075	0.6365672	0.520212	0.3633467	0.8306581	0.39486378	0.6510518	0.59044886	0.5645975	0.26497173	0.59850794	0.65974915	0.60640824	0.71212494	0.41033104	0.4896303
HIP00851	0.0025	1.0	0.45876586	0.5558064	0.44608232	0.5824754	0.4633361	0.55086416	0.35950398	0.6255425	0.48409998	0.364663	0.34723458	0.3423512	0.48220176	0.7237316	0.37966636	0.27070904
HIP00898	0.0025	1.0	0.42477027	0.41719666	0.50942385	0.5573558	0.6162402	0.4318491	0.47795781	0.55526495	0.53731453	0.5821691	0.48719582	0.6236507	0.3845766	0.3512197	0.4414825	0.47736025
HIP00904	0.002136752136752137	0.0	0.41975194	0.40880334	0.4641152	0.37415016	0.5716358	0.33168113	0.6264154	0.48096037	0.32466492	0.46322876	0.6204409	0.49302232	0.42016417	0.4893534	0.4334315	0.47623038
HIP00924	0.0025	1.0	0.7445558	0.42651424	0.65391624	0.43872783	0.60524595	0.6324419	0.64736694	0.66072637	0.44988313	0.58654207	0.61072296	0.35704678	0.5748863	0.65594864	0.48704028	0.5530306
HIP00926	0.002136752136752137	0.0	0.6163087	0.57150406	0.45822623	0.37430972	0.553234	0.41339844	0.54290694	0.6477977	0.43512055	0.37487817	0.38259405	0.4037577	0.558414	0.57781476	0.32674426	0.28960928
HIP00971	0.0025	1.0	0.59182835	0.32347116	0.52383804	0.6291022	0.36447397	0.74185914	0.35252634	0.42967895	0.596808	0.83891034	0.6556528	0.61965126	0.5858044	0.28809005	0.7542824	0.6936318
HIP00985	0.0025	1.0	0.33601052	0.2170712	0.42300856	0.3851469	0.28211868	0.3862573	0.3701849	0.20124614	0.437586	0.588543	0.6326531	0.55483484	0.34653822	0.3564126	0.4177488	0.752097
HIP00997	0.002136752136752137	0.0	0.6321547	0.63240165	0.5072352	0.31598917	0.68261224	0.32610965	0.7148249	0.5277294	0.45598355	0.3432917	0.4716044	0.43220186	0.5544757	0.43001395	0.42791414	0.43409348
HIP01022	0.002136752136752137	0.0	0.43184137	0.30688214	0.28776306	0.31241956	0.18175268	0.32504737	0.2744402	0.18785232	0.13779771	0.33739644	0.5128592	0.41046882	0.29612204	0.3031621	0.6532823	0.5608464
HIP01160	0.002136752136752137	0.0	0.6645804	0.71663785	0.64409965	0.41222805	0.76530945	0.48477516	0.44452026	0.514042	0.55261457	0.31812865	0.40691257	0.29404372	0.6498141	0.7082788	0.45395565	0.419742
HIP01161	0.002136752136752137	0.0	0.8361486	0.76143444	0.8356674	0.32289696	0.8010951	0.4503416	0.60313547	0.69029236	0.50555575	0.24299008	0.32154933	0.25970423	0.86853266	0.7333024	0.46455723	0.34034765
HIP01206	0.002136752136752137	0.0	0.4760002	0.4542099	0.5786828	0.4004079	0.5958395	0.48935932	0.6160566	0.48648584	0.4495196	0.6070737	0.54856503	0.49468446	0.4438946	0.49216506	0.5087429	0.50925386
HIP01219	0.0025	1.0	0.4941931	0.45994383	0.5268669	0.6470654	0.60316795	0.6293662	0.37758887	0.499406	0.650419	0.6983988	0.59357524	0.6909105	0.40440333	0.602105	0.5804782	0.5345205
HIP01220	0.0025	1.0	0.46679968	0.4128281	0.4490526	0.5896969	0.4785821	0.60988414	0.26946723	0.348841	0.5283921	0.5683119	0.47545636	0.5943579	0.36621636	0.48096249	0.6104693	0.7058837
HIP01223	0.0025	1.0	0.72327334	0.6623232	0.7377877	0.59892416	0.66822934	0.53365046	0.6536771	0.82791436	0.6707463	0.3753454	0.39077187	0.41861683	0.7256893	0.61659503	0.42035323	0.4093912
HIP01232	0.0025	1.0	0.5135346	0.41845518	0.46776125	0.6712985	0.36783952	0.52301127	0.32197928	0.43771446	0.528091	0.80259	0.543839	0.4991914	0.40857863	0.291007	0.6683264	0.7030839
HIP01253	0.002136752136752137	0.0	0.39063776	0.38179517	0.49787545	0.48830715	0.47508556	0.56402326	0.37087402	0.36091712	0.3647359	0.5403555	0.6682255	0.8340088	0.41399843	0.5491179	0.58818454	0.708869
HIP01313	0.002136752136752137	0.0	0.6575855	0.44242218	0.44933808	0.30018026	0.45727193	0.46459356	0.49736223	0.42727008	0.34289163	0.31235868	0.54305255	0.32003728	0.578028	0.5620601	0.42730454	0.46616668
HIP01359	0.002136752136752137	0.0	0.4910112	0.5275444	0.42765713	0.28799295	0.5346466	0.35623497	0.47097182	0.474266	0.22309563	0.2563718	0.38504404	0.29295915	0.471782	0.4364923	0.5163735	0.41135478
HIP01391	0.002136752136752137	0.0	0.43476593	0.34308094	0.48352614	0.46128628	0.4522983	0.49845144	0.44016412	0.28549606	0.38313845	0.4122354	0.39890027	0.41725934	0.42427123	0.4785416	0.43181127	0.46876526
HIP01392	0.002136752136752137	0.0	0.39883643	0.50543344	0.4767645	0.42942208	0.79644465	0.3965109	0.6000108	0.28531772	0.27544287	0.3612514	0.5241052	0.7316388	0.39573163	0.5791348	0.5825574	0.66172117
HIP01470	0.0025	1.0	0.66321933	0.57011366	0.52760303	0.32696003	0.6191187	0.34659386	0.68258953	0.4396423	0.44180065	0.27240944	0.38609076	0.46662748	0.64231414	0.65945756	0.4200091	0.5518458
HIP01596	0.002136752136752137	0.0	0.3070939	0.42948857	0.37383044	0.4843583	0.33912906	0.43549758	0.51687247	0.26902843	0.31813312	0.5628698	0.49777856	0.65129185	0.39069512	0.4548392	0.4782325	0.5877578
HIP01597	0.002136752136752137	0.0	0.6090457	0.7045219	0.6028408	0.47288156	0.68906343	0.31900573	0.47091854	0.4491095	0.40528515	0.2578848	0.44501632	0.48369032	0.65322435	0.67014873	0.33474118	0.32138726
HIP01797	0.002136752136752137	0.0	0.49713793	0.53746444	0.48395917	0.40045267	0.5545341	0.43917444	0.78907	0.56356716	0.4927034	0.3882056	0.6523652	0.36292422	0.5146962	0.61615866	0.416142	0.6173833
HIP01820	0.002136752136752137	0.0	0.51137704	0.6464687	0.4525489	0.37043145	0.51488024	0.35905325	0.602285	0.5102554	0.39432085	0.21572372	0.33791277	0.27175814	0.73726636	0.5440395	0.3636735	0.23978952
HIP01850	0.0025	1.0	0.7078969	0.82412964	0.70531845	0.5504521	0.49690077	0.50454587	0.56427586	0.79564404	0.62329304	0.6895645	0.41006964	0.49521163	0.5842244	0.65373504	0.5977525	0.48646405
HIP01870	0.002136752136752137	0.0	0.42685297	0.5287948	0.4615657	0.54331374	0.3912597	0.404212	0.41581684	0.27804518	0.4992419	0.42280677	0.5325189	0.42023772	0.35044897	0.3643521	0.496763	0.55628514
HIP02078	0.0025	1.0	0.6496248	0.7245371	0.64262587	0.47557813	0.6054247	0.6076456	0.69512755	0.8351667	0.63627815	0.6228548	0.44496316	0.4774192	0.7372178	0.8407177	0.39843452	0.25385222
HIP02090	0.002136752136752137	0.0	0.81446576	0.7037698	0.74229413	0.1417802	0.63670355	0.4028044	0.7102232	0.6701621	0.46792173	0.114417166	0.33699393	0.2667634	0.7508263	0.6883394	0.28782034	0.15884256
HIP02103	0.002136752136752137	0.0	0.7307259	0.7908938	0.5611322	0.17516977	0.68440396	0.28098595	0.59461576	0.77717173	0.29776037	0.07282466	0.2750891	0.19706157	0.7572577	0.71860343	0.5566154	0.08614051
HIP02112	0.002136752136752137	0.0	0.79517585	0.78392893	0.5739713	0.12554991	0.76945007	0.285226	0.84435296	0.6841346	0.4599926	0.063883185	0.42767012	0.30392444	0.8461873	0.8502915	0.28067362	0.27581078
HIP02126	0.0025	1.0	0.7777096	0.792674	0.6650747	0.4701668	0.7195331	0.33886653	0.8628588	0.79514456	0.6874032	0.2948892	0.3759436	0.32440275	0.73702013	0.7954945	0.45479155	0.42412955
HIP02271	0.0025	1.0	0.30138272	0.25054157	0.6526904	0.8177494	0.29886922	0.42194977	0.3507794	0.3108173	0.41451216	0.6968195	0.6287842	0.66191435	0.34331125	0.4116915	0.70459586	0.6842685
HIP02734	0.002136752136752137	0.0	0.646686	0.6664344	0.6692787	0.46129322	0.75197124	0.4620267	0.7764169	0.59387994	0.50587165	0.27296567	0.5488892	0.5195523	0.65420985	0.8048286	0.45757422	0.55214906
HIP02737	0.002136752136752137	0.0	0.5493369	0.527005	0.4452511	0.66690004	0.5449283	0.48737934	0.4552533	0.3847886	0.5767043	0.4975286	0.5879042	0.56719637	0.3415872	0.7890439	0.4723191	0.63036716
HIP02790	0.0025	1.0	0.81374973	0.91720843	0.68954563	0.3009487	0.82810724	0.5127092	0.7415687	0.835938	0.6174869	0.2882716	0.3948834	0.23284835	0.7763978	0.76177	0.38976875	0.13614169
HIP02811	0.002136752136752137	0.0	0.4955472	0.5317195	0.5659781	0.28142762	0.58339	0.50218093	0.4181074	0.4631035	0.42406702	0.36125672	0.3801447	0.2960471	0.54161185	0.45076397	0.43604994	0.27658784
HIP02820	0.002136752136752137	0.0	0.7047039	0.5699086	0.35924208	0.46862024	0.50381875	0.29418653	0.4857254	0.6269638	0.47736415	0.29780897	0.38097066	0.3308382	0.59730035	0.40550682	0.29047543	0.35200346
HIP02877	0.002136752136752137	0.0	0.5550281	0.51832163	0.39177036	0.683239	0.36605394	0.4792712	0.39993328	0.51342773	0.4077212	0.56644017	0.38026327	0.45554274	0.40004548	0.3534829	0.41772375	0.36183482
HIP02931	0.002136752136752137	0.0	0.6120517	0.5056945	0.40520528	0.2766962	0.620453	0.3366116	0.45873043	0.37357742	0.24236366	0.23754618	0.4879722	0.6421682	0.46814737	0.70944273	0.34778136	0.40244365
HIP02947	0.0025	1.0	0.41254902	0.70750165	0.57388216	0.45647568	0.44958413	0.4964637	0.4397674	0.52976865	0.60805017	0.59161705	0.48035657	0.46744183	0.44449505	0.67902523	0.4278115	0.6170207
HIP02962	0.0025	1.0	0.29155695	0.2804772	0.4882278	0.7737305	0.39979172	0.7834687	0.33497375	0.4118982	0.61855626	0.83593786	0.603861	0.85277903	0.3485782	0.41135275	0.6712371	0.7279055
HIP03004	0.002136752136752137	0.0	0.4886841	0.30518293	0.40357372	0.57811505	0.49561188	0.53320086	0.63372505	0.37747103	0.4450341	0.5174123	0.5837289	0.7179414	0.5062215	0.655309	0.4323274	0.6218746
HIP03099	0.002136752136752137	0.0	0.41990638	0.4572586	0.4370872	0.42150941	0.5470271	0.32555723	0.34870705	0.3789775	0.31516677	0.37191427	0.40496886	0.3968124	0.39387894	0.65785027	0.61882514	0.5223694
HIP03107	0.002136752136752137	0.0	0.52035713	0.42766035	0.3835309	0.5619683	0.6346907	0.4137282	0.725167	0.71957326	0.6072509	0.5519009	0.5252057	0.5235814	0.63839453	0.5111172	0.44859657	0.36831576
HIP03125	0.002136752136752137	0.0	0.39850628	0.382433	0.4172661	0.51704687	0.34647316	0.4063549	0.33198994	0.3285687	0.44535553	0.54946506	0.35131168	0.41530803	0.5061309	0.29854882	0.46597117	0.3962493
HIP03184	0.002136752136752137	0.0	0.1642578	0.11772567	0.13836086	0.51258796	0.07158828	0.5637067	0.18672994	0.4786072	0.24335209	0.7152333	0.420271	0.3823524	0.12027261	0.07746655	0.38103297	0.5089856
HIP03216	0.0025	1.0	0.48197305	0.3989864	0.5347333	0.6787796	0.36591786	0.6808927	0.5549174	0.40452474	0.65294534	0.5354233	0.6398592	0.3937731	0.421482	0.305445	0.63468057	0.48719892
HIP03228	0.002136752136752137	0.0	0.72803754	0.8438691	0.6354297	0.19697401	0.7280647	0.29410362	0.8337779	0.7394692	0.55864066	0.15494817	0.25635058	0.2234335	0.75871634	0.8128686	0.41934672	0.13212913
HIP03233	0.0025	1.0	0.7018084	0.53755856	0.4142895	0.4179019	0.45002466	0.43897375	0.5376819	0.44160822	0.48878413	0.4004745	0.3773665	0.41862175	0.45869207	0.3840272	0.38719556	0.6081729
HIP03236	0.002136752136752137	0.0	0.66277397	0.6399377	0.6033633	0.21815479	0.57145274	0.4051804	0.45683163	0.53584534	0.3204221	0.2358016	0.31311452	0.31731704	0.6199959	0.5842539	0.33527333	0.2435396
HIP03275	0.0025	1.0	0.54488575	0.2926751	0.3211602	0.6388389	0.2873303	0.45252332	0.48798633	0.41340995	0.5208003	0.7681676	0.71818215	0.7409696	0.31025642	0.33094352	0.6689336	0.69743013
HIP03378	0.0025	1.0	0.2661358	0.2946376	0.260876	0.74293244	0.48301572	0.5164839	0.3291002	0.17915112	0.32620406	0.860842	0.6793477	0.75534934	0.24545366	0.3027295	0.61890924	0.70875067
HIP03381	0.0025	1.0	0.5073845	0.6332101	0.48489767	0.54501384	0.7047317	0.36735713	0.49214154	0.3953643	0.4737321	0.5695954	0.5674371	0.4607151	0.44582036	0.62492716	0.66604966	0.60722524
HIP03385	0.002136752136752137	0.0	0.22437781	0.26197934	0.3435009	0.28390077	0.4243108	0.28112322	0.30471504	0.15705901	0.16284314	0.43277	0.38769025	0.4691569	0.24409527	0.46171406	0.6420475	0.65700597
HIP03484	0.002136752136752137	0.0	0.42817852	0.364587	0.5876582	0.43299317	0.35522956	0.51360613	0.33147418	0.4084941	0.294509	0.51512563	0.47879872	0.53477466	0.3957487	0.36913687	0.54064816	0.42935365
HIP03495	0.0025	1.0	0.18471283	0.43146032	0.30166256	0.6886954	0.27701592	0.48602682	0.26293382	0.21387583	0.25180024	0.70875806	0.59071946	0.5250789	0.3427154	0.1703696	0.59799343	0.69568485
HIP03502	0.002136752136752137	0.0	0.4140744	0.44879457	0.3592301	0.39303303	0.34763265	0.43940732	0.35345381	0.6305624	0.56136703	0.7152155	0.50044644	0.59821224	0.4678196	0.43814296	0.450921	0.5211301
HIP03505	0.002136752136752137	0.0	0.41199347	0.60537773	0.5710638	0.42196193	0.59192264	0.37929696	0.38159424	0.32249188	0.651214	0.6695381	0.6953479	0.6862184	0.55241364	0.30048954	0.6331971	0.5428629
HIP03511	0.0025	1.0	0.3778636	0.46187305	0.49064752	0.68868715	0.37203366	0.5497756	0.46251896	0.35473117	0.39586425	0.67289263	0.56935143	0.4141978	0.34564507	0.40518203	0.5566833	0.5739702
HIP03591	0.002136752136752137	0.0	0.5051498	0.45883828	0.4899873	0.582843	0.38064995	0.4654816	0.6017815	0.51564324	0.5914402	0.4748521	0.61519027	0.64073586	0.5088297	0.3986987	0.4913895	0.5260196
HIP03597	0.002136752136752137	0.0	0.43803868	0.5126629	0.3539293	0.42677283	0.5176486	0.40856147	0.25347722	0.45492953	0.24679688	0.43958607	0.37184352	0.34399563	0.42085218	0.3237726	0.48683178	0.4783907
HIP03618	0.0025	1.0	0.39595556	0.33323064	0.27974492	0.7049581	0.2888669	0.5204891	0.23750606	0.31777304	0.42251557	0.8539007	0.50851816	0.5167261	0.24273783	0.37289974	0.75182533	0.74890643
HIP03630	0.0025	1.0	0.59816796	0.53622246	0.3620097	0.5000582	0.61733145	0.8537909	0.40010235	0.68440425	0.6172845	0.80166054	0.60339254	0.40325052	0.34925166	0.50022966	0.46415275	0.48119628
HIP03651	0.002136752136752137	0.0	0.49095666	0.41169605	0.51597106	0.34067136	0.4484056	0.29929203	0.44368678	0.307375	0.44456258	0.38793606	0.39944112	0.40605283	0.5025644	0.45153308	0.66684633	0.4240794
HIP03677	0.0025	1.0	0.7931925	0.8924168	0.80898595	0.40554267	0.7636438	0.28676903	0.8344639	0.8741375	0.5697031	0.13405278	0.444509	0.19424626	0.8399447	0.64753485	0.7276128	0.15198767
HIP03678	0.002136752136752137	0.0	0.7418523	0.8017088	0.6935587	0.43569583	0.83605546	0.44298425	0.47727856	0.38652614	0.33433658	0.43467095	0.45379373	0.5966255	0.71843606	0.9026135	0.6259614	0.5536332
HIP03685	0.002136752136752137	0.0	0.42365193	0.39593315	0.26688004	0.34740117	0.36112165	0.4210158	0.6714475	0.3803922	0.34692442	0.32688078	0.63444066	0.39998448	0.32744744	0.3077622	0.34340644	0.56187016
HIP03693	0.002136752136752137	0.0	0.58823025	0.49697113	0.5480863	0.48016098	0.5922488	0.31110594	0.57505584	0.46245408	0.6002033	0.27215636	0.47513515	0.56479967	0.6561777	0.52834153	0.32256842	0.36583033
HIP03695	0.0025	1.0	0.6929101	0.7226717	0.72321784	0.5889698	0.62546134	0.5159437	0.8077793	0.8438294	0.68629044	0.63235915	0.40553498	0.5248476	0.6181423	0.5819059	0.44466496	0.3358765
HIP03720	0.0025	1.0	0.6192849	0.57019615	0.5407782	0.51405084	0.64457005	0.3979354	0.66101897	0.49509475	0.58894634	0.49548167	0.3574501	0.51342475	0.5307031	0.78870046	0.5401882	0.41494122
HIP03732	0.002136752136752137	0.0	0.48368058	0.36704206	0.51847816	0.63842666	0.40094322	0.41474974	0.42144245	0.3294534	0.47790974	0.45074347	0.51865697	0.34355688	0.36968333	0.4008082	0.54533434	0.52189803
HIP03746	0.002136752136752137	0.0	0.5768448	0.38285023	0.48121053	0.47986832	0.64654845	0.58934593	0.5949762	0.7173344	0.50104296	0.7099607	0.4689804	0.5742273	0.6384531	0.7016149	0.6544328	0.64456373
HIP03807	0.0025	1.0	0.4710255	0.48041525	0.49269313	0.87717134	0.53617096	0.5698606	0.7254181	0.41045028	0.66850513	0.59305054	0.7813419	0.65955126	0.46534032	0.6081944	0.51502347	0.72681683
HIP04464	0.0025	1.0	0.8320428	0.6825602	0.718276	0.3213665	0.8228127	0.7601198	0.79046106	0.8746402	0.722138	0.5009401	0.36604849	0.34719062	0.7358887	0.7550812	0.28972	0.39484107
HIP04471	0.002136752136752137	0.0	0.6571462	0.82498515	0.5469292	0.33908558	0.49061048	0.4263235	0.50723404	0.49549368	0.3783672	0.3006665	0.3999808	0.30324996	0.5905082	0.58332735	0.4433911	0.19208288
HIP04480	0.002136752136752137	0.0	0.48879683	0.47578326	0.47497883	0.3642013	0.4351363	0.3655014	0.54379904	0.36248004	0.34133536	0.25528303	0.41033065	0.24132127	0.42706162	0.5407903	0.38738537	0.5990768
HIP04498	0.002136752136752137	0.0	0.49493575	0.44468462	0.4693284	0.63335466	0.5091871	0.5194319	0.49822274	0.47423002	0.7378796	0.5611339	0.5370609	0.45038593	0.41291407	0.46546176	0.5071003	0.571229
HIP04510	0.0025	1.0	0.5108281	0.49947858	0.58567464	0.6672154	0.68242675	0.6556212	0.4512453	0.47000647	0.6054342	0.76725125	0.82266355	0.55622554	0.5622387	0.47209206	0.64465207	0.6655583
HIP04527	0.0025	1.0	0.3440767	0.4242095	0.5748636	0.82315713	0.5930053	0.705916	0.3716566	0.6578839	0.6740055	0.7738293	0.54584783	0.5038247	0.5245807	0.3680967	0.85481554	0.54250383
HIP04532	0.002136752136752137	0.0	0.6310999	0.6565189	0.58839405	0.2934931	0.45502853	0.3580131	0.40949348	0.64562124	0.47491145	0.24013484	0.23166105	0.38166195	0.7523236	0.6402134	0.47307825	0.2714838
HIP04552	0.002136752136752137	0.0	0.6913626	0.7105762	0.4942644	0.46106002	0.756933	0.3232653	0.51106143	0.6178503	0.49100643	0.17676947	0.3293489	0.45357537	0.6792941	0.6504286	0.29325342	0.30879852
HIP04576	0.002136752136752137	0.0	0.66954136	0.62681025	0.52151954	0.19490331	0.6369175	0.35973418	0.7083716	0.7112688	0.6663097	0.15985915	0.43779835	0.40278298	0.6714674	0.61208427	0.30735236	0.25762698
HIP04578	0.0025	1.0	0.5020248	0.56379354	0.4767003	0.62678313	0.6711727	0.6104072	0.39585987	0.53794503	0.70409405	0.690413	0.34958148	0.45111293	0.60497713	0.5128987	0.51228905	0.4315548
HIP04597	0.002136752136752137	0.0	0.36351383	0.3143649	0.6521809	0.29475468	0.4186491	0.3941546	0.5327852	0.37940234	0.36655635	0.50995207	0.558559	0.67061055	0.36964202	0.4523284	0.6467464	0.74359155
HIP04611	0.002136752136752137	0.0	0.6204657	0.54522634	0.4728489	0.55496204	0.43424842	0.4549102	0.55844134	0.55919504	0.6147102	0.38222778	0.41523376	0.3036871	0.6407678	0.55615366	0.620868	0.23922786
HIP04958	0.002136752136752137	0.0	0.3741569	0.36289746	0.29333657	0.37721932	0.29713804	0.5393976	0.6965815	0.787763	0.5815821	0.39218107	0.44737637	0.37172246	0.38832003	0.25986588	0.26027954	0.23843741
HIP05311	0.0025	1.0	0.41573462	0.51815003	0.64009523	0.9003209	0.5970376	0.80223966	0.4425227	0.6944816	0.72337735	0.76625466	0.67736423	0.43320698	0.4725927	0.7329081	0.6960465	0.5716641
HIP05331	0.0025	1.0	0.5700265	0.605728	0.5930148	0.7685944	0.7154271	0.60247004	0.57614046	0.48390868	0.61614716	0.5741538	0.35775614	0.4851753	0.843912	0.50327003	0.57089293	0.4365606
HIP05377	0.002136752136752137	0.0	0.5333243	0.5446056	0.6173825	0.3790656	0.41021615	0.49355108	0.3769375	0.5374426	0.44419706	0.39828598	0.4555964	0.4625873	0.46792167	0.7684071	0.44077232	0.43086958
HIP05388	0.002136752136752137	0.0	0.44676092	0.5896617	0.4622179	0.47455135	0.54010695	0.6075789	0.4982897	0.60326207	0.5004704	0.38616645	0.5988504	0.44277713	0.44215268	0.3698607	0.64326024	0.40223083
HIP05398	0.002136752136752137	0.0	0.68542904	0.669969	0.67432636	0.23986539	0.6450003	0.26135415	0.69610333	0.5607351	0.38124925	0.10847214	0.36543763	0.28751054	0.7690391	0.83690274	0.4392897	0.24299192
HIP05409	0.002136752136752137	0.0	0.6976141	0.7171342	0.74810266	0.24225515	0.6858027	0.2961051	0.7247882	0.6131645	0.41709805	0.12124449	0.2991169	0.44207472	0.7504902	0.6873088	0.27607268	0.22395852
HIP05434	0.0025	1.0	0.497388	0.53281164	0.51489973	0.3490864	0.6518035	0.4095857	0.6484724	0.53573483	0.7512169	0.54795206	0.6276321	0.667943	0.6594713	0.7330043	0.43608376	0.5309992
HIP05437	0.0025	1.0	0.66782963	0.6074636	0.63007486	0.64846784	0.5567725	0.38924038	0.6612028	0.70991737	0.54123634	0.35529956	0.56708074	0.40021697	0.77795196	0.6568683	0.38860267	0.43401712
HIP05444	0.002136752136752137	0.0	0.38842374	0.51624113	0.3910636	0.25713348	0.3684789	0.35724074	0.41922498	0.33986712	0.22809866	0.27191353	0.50910693	0.40521404	0.4910879	0.5062668	0.38432887	0.5325593
HIP05455	0.0025	1.0	0.7529885	0.7338941	0.57542807	0.64600074	0.5541043	0.6501626	0.7908083	0.7427368	0.7253667	0.64519584	0.36634022	0.559554	0.7106622	0.71867317	0.56818503	0.40155178
HIP05460	0.0025	1.0	0.47609282	0.44305503	0.3931231	0.5412824	0.42493692	0.7249408	0.5271366	0.44725823	0.65580493	0.83090794	0.6292164	0.62047035	0.47666726	0.43161887	0.65373814	0.76791567
HIP05467	0.0025	1.0	0.56200683	0.63689417	0.5212082	0.7320894	0.73662895	0.5158956	0.59443444	0.64242613	0.7089005	0.5844305	0.5131239	0.49491957	0.53588283	0.553141	0.4838146	0.52224255
HIP05524	0.002136752136752137	0.0	0.44224632	0.37710512	0.49423113	0.3127316	0.64360964	0.335933	0.60532683	0.44760942	0.3503001	0.3886754	0.49605542	0.5714168	0.5093179	0.5509967	0.42922503	0.47934267
HIP05533	0.002136752136752137	0.0	0.7853029	0.65223587	0.6966276	0.42181513	0.64246523	0.47965115	0.7938948	0.59130514	0.58838665	0.23551983	0.42625776	0.4316448	0.7343825	0.82546234	0.30810905	0.2575001
HIP05535	0.0025	1.0	0.63892365	0.64827764	0.7015599	0.277334	0.5840099	0.4596042	0.48479512	0.57932466	0.46606475	0.2904507	0.30117464	0.32971898	0.6575649	0.75124574	0.4083928	0.33518037
HIP05540	0.002136752136752137	0.0	0.6787783	0.67964697	0.6630079	0.22888023	0.6825975	0.34915006	0.50939876	0.6263735	0.44018903	0.14632332	0.4514802	0.3472554	0.6698365	0.71047556	0.34783012	0.23954949
HIP05552	0.002136752136752137	0.0	0.35740632	0.28746706	0.36553597	0.5138779	0.3449841	0.49861795	0.20603314	0.25493938	0.2112723	0.46838877	0.4220467	0.39826882	0.24527654	0.33718875	0.5288258	0.66569453
HIP05559	0.0025	1.0	0.79126865	0.801969	0.5668116	0.40861017	0.62009037	0.43268654	0.7481638	0.58198804	0.6078727	0.3697107	0.34150445	0.40304193	0.62488765	0.6360501	0.434064	0.28295428
HIP05561	0.002136752136752137	0.0	0.4486012	0.39034432	0.514435	0.4245555	0.4920039	0.6047898	0.45353714	0.45613477	0.26619202	0.5419423	0.67135024	0.69888616	0.35448748	0.36592898	0.53326625	0.66774964
HIP05563	0.0025	1.0	0.32505268	0.24116951	0.5581204	0.77522403	0.4360469	0.61931497	0.21938515	0.376888	0.44748703	0.80119944	0.6618468	0.61913925	0.27109963	0.23457372	0.77096856	0.7241526
HIP05578	0.002136752136752137	0.0	0.6265502	0.63744795	0.37608632	0.37537044	0.49370608	0.2910369	0.43977818	0.51975864	0.3793789	0.30904818	0.45219308	0.39028206	0.5305571	0.4977614	0.3990763	0.29137504
HIP05590	0.0025	1.0	0.38365972	0.47396246	0.39718056	0.6208165	0.5382346	0.57571495	0.4802892	0.46349177	0.65502703	0.6784079	0.5038408	0.6026757	0.36658594	0.34154192	0.56021833	0.7717371
HIP05595	0.0025	1.0	0.6827334	0.4939598	0.4153659	0.5562699	0.4368284	0.44600773	0.45667282	0.5453759	0.55869293	0.46771055	0.39221406	0.59663165	0.58072096	0.557827	0.49429494	0.33349478
HIP05665	0.002136752136752137	0.0	0.5530079	0.5947271	0.43965197	0.3614184	0.5280482	0.40827554	0.47769555	0.51904756	0.58903134	0.37716436	0.3711269	0.57654893	0.5264483	0.82071507	0.5415301	0.42913473
HIP05757	0.002136752136752137	0.0	0.5342903	0.44969234	0.4010229	0.32312983	0.27682593	0.45374736	0.34372893	0.37643728	0.34299546	0.416259	0.38713318	0.3927655	0.39020884	0.31610012	0.39481908	0.5004244
HIP05832	0.0025	1.0	0.70761955	0.67894155	0.81862414	0.90288055	0.7974753	0.74022895	0.35484874	0.41664433	0.74516135	0.7730565	0.65456444	0.60917383	0.7892504	0.7557117	0.7656278	0.76653206
HIP05838	0.002136752136752137	0.0	0.417958	0.5462455	0.37555006	0.5572541	0.5388227	0.40878916	0.610394	0.46909553	0.42097571	0.29460853	0.5872159	0.46843487	0.7172287	0.44720343	0.52779895	0.45233172
HIP05841	0.0025	1.0	0.5401137	0.67261726	0.5996744	0.5913813	0.41819066	0.5095209	0.62323374	0.72128	0.50348514	0.5265066	0.42172885	0.4782015	0.53756654	0.4535501	0.6063798	0.3622636
HIP05934	0.002136752136752137	0.0	0.3935137	0.41749436	0.52569234	0.29061753	0.4782496	0.48091438	0.4052344	0.46278182	0.34526038	0.25561106	0.31606892	0.32878017	0.4174767	0.34731293	0.34123135	0.29994786
HIP05941	0.002136752136752137	0.0	0.6018403	0.54320735	0.44077072	0.24495521	0.6346791	0.35794824	0.6172761	0.53152514	0.48812735	0.26078138	0.56988317	0.2690913	0.6782677	0.621446	0.3448808	0.3198253
HIP05942	0.0025	1.0	0.57143784	0.61397433	0.64240444	0.5846376	0.5519365	0.55193233	0.71868926	0.5649863	0.5128666	0.5218805	0.66377807	0.40768808	0.6741065	0.6691938	0.56765026	0.52207696
HIP06191	0.002136752136752137	0.0	0.6703881	0.6105178	0.47471142	0.34839886	0.6058152	0.44943726	0.48073575	0.47239313	0.41767132	0.44948205	0.4538262	0.4417479	0.50317264	0.6671608	0.38503188	0.32653838
HIP07754	0.002136752136752137	0.0	0.62846303	0.4395625	0.54176563	0.30171448	0.53499967	0.4283578	0.30768448	0.5129837	0.52650875	0.27533042	0.2242589	0.2141625	0.559989	0.34554768	0.49213612	0.2591598
HIP08200	0.002136752136752137	0.0	0.43581316	0.5192705	0.4601801	0.5360034	0.54230857	0.47570056	0.40699273	0.38395336	0.5525203	0.52722067	0.4583498	0.45337477	0.5427084	0.42903128	0.5503577	0.53617555
HIP08230	0.002136752136752137	0.0	0.5192562	0.46761486	0.44650957	0.49427933	0.5139065	0.29427838	0.5852439	0.39388484	0.34143135	0.31167594	0.42154196	0.58480334	0.54808605	0.5522449	0.46927005	0.5248675
HIP08236	0.002136752136752137	0.0	0.6394801	0.743121	0.39765972	0.23579001	0.56833726	0.3514865	0.7233685	0.47771794	0.37787947	0.11392319	0.45552653	0.19982255	0.8794581	0.44072056	0.30671912	0.30802125
HIP08305	0.0025	1.0	0.5782914	0.5478105	0.41289827	0.6116179	0.60078037	0.5596301	0.4231836	0.557175	0.70665544	0.60997397	0.52623665	0.64836514	0.50935966	0.50619733	0.66190106	0.5632869
HIP08337	0.0025	1.0	0.4514868	0.5303239	0.48637748	0.6652859	0.43888626	0.74517417	0.41260964	0.55736506	0.31940666	0.67421156	0.6096995	0.65775913	0.5290931	0.68543154	0.7361073	0.45716077
HIP08339	0.002136752136752137	0.0	0.63241524	0.7295145	0.6123058	0.2657138	0.63612324	0.28131297	0.6173912	0.5350456	0.4761003	0.16751772	0.33706135	0.39842972	0.6190622	0.7616796	0.3669921	0.39137718
HIP08389	0.002136752136752137	0.0	0.555078	0.56506693	0.6394294	0.3301632	0.55187047	0.3492946	0.4975286	0.5087474	0.47609752	0.38320297	0.42871273	0.3281471	0.5183634	0.61141753	0.3797608	0.2091555
HIP08399	0.002136752136752137	0.0	0.31589454	0.28456795	0.38757506	0.5788875	0.43614274	0.40655792	0.5051432	0.43145552	0.49355298	0.79783297	0.5255646	0.3828663	0.3264983	0.27850276	0.45029402	0.59064966
HIP08400	0.0025	1.0	0.37100196	0.3720973	0.6543017	0.6182115	0.5635357	0.45210367	0.5085844	0.6644016	0.474994	0.7248834	0.5925453	0.5978045	0.6014101	0.5368501	0.51616263	0.6917546
HIP08439	0.002136752136752137	0.0	0.60794455	0.6931373	0.4652239	0.24917373	0.6533261	0.45048663	0.54531354	0.869248	0.53445596	0.41218802	0.43179592	0.36724728	0.6023522	0.49735892	0.34631774	0.30169004
HIP08499	0.0025	1.0	0.4296705	0.44717646	0.5179924	0.4859532	0.55366546	0.74786866	0.39748952	0.7562927	0.6070821	0.6508512	0.46143824	0.59390587	0.5406778	0.44249737	0.50370455	0.5465477
HIP08521	0.0025	1.0	0.6389284	0.49292997	0.6961175	0.36942625	0.55305487	0.5548409	0.45269877	0.5320587	0.64837456	0.6233251	0.6394691	0.56576985	0.6461081	0.41111556	0.48021847	0.5498177
HIP08596	0.0025	1.0	0.19471174	0.25306857	0.48994368	0.677732	0.15932414	0.60234314	0.22717893	0.31493694	0.5079934	0.88056207	0.62441653	0.64229465	0.45624584	0.2005179	0.563527	0.90411174
HIP08653	0.0025	1.0	0.31077087	0.20404041	0.4325745	0.5123162	0.34511828	0.4732606	0.40532178	0.55007476	0.63418645	0.6549206	0.59009576	0.6351433	0.39752585	0.32715175	0.5250504	0.76090467
HIP08725	0.0025	1.0	0.71729445	0.7257519	0.6558389	0.41760686	0.6849291	0.6681138	0.7177996	0.74217147	0.68610907	0.2507881	0.45685115	0.86385083	0.7375099	0.75835943	0.40900198	0.5439351
HIP08816	0.002136752136752137	0.0	0.5624091	0.55278754	0.39632943	0.50763494	0.5870613	0.42415142	0.69870424	0.4908885	0.70143235	0.63721097	0.6052702	0.37395924	0.5885771	0.45689595	0.37899104	0.463168
HIP08827	0.0025	1.0	0.5149091	0.6273776	0.52672297	0.6012806	0.46827266	0.5768427	0.43650782	0.7678015	0.7418361	0.7089746	0.48435622	0.4155953	0.5696939	0.5024177	0.65180266	0.48015293
HIP08888	0.002136752136752137	0.0	0.39631826	0.3040824	0.36520597	0.35516617	0.25451553	0.3502097	0.27789322	0.27185595	0.21984577	0.36465633	0.4100643	0.3408173	0.39254224	0.3450327	0.6451232	0.5847405
HIP08989	0.002136752136752137	0.0	0.29910195	0.37077862	0.35473642	0.38052416	0.26460272	0.35386366	0.29428923	0.3740039	0.4545681	0.4504423	0.50001943	0.42248565	0.2928798	0.1875343	0.40413803	0.39614183
HIP09001	0.002136752136752137	0.0	0.75887847	0.6949593	0.6069841	0.14794391	0.78034943	0.38851613	0.7401957	0.5702591	0.33925682	0.07187414	0.21503407	0.1909371	0.76518816	0.6495176	0.2785715	0.11030078
HIP09020	0.0025	1.0	0.3628071	0.35409057	0.47394657	0.6245264	0.37683833	0.8058926	0.58142614	0.30050957	0.5267418	0.8501357	0.7982868	0.7837893	0.3335181	0.29759163	0.6438688	0.8099252
HIP09026	0.0025	1.0	0.5477114	0.6022634	0.49295568	0.6040666	0.56911635	0.70402867	0.5416577	0.44226378	0.70543945	0.53197986	0.50889164	0.66199875	0.44975087	0.5763148	0.45598772	0.5754913
HIP09041	0.002136752136752137	0.0	0.38839954	0.2783069	0.42921436	0.48689836	0.3070708	0.45941144	0.3393275	0.2943626	0.33990258	0.60412586	0.4535317	0.5142113	0.3084805	0.3018585	0.5016795	0.5908794
HIP09046	0.002136752136752137	0.0	0.5905022	0.3273213	0.42655098	0.610976	0.48947018	0.41060236	0.41114873	0.36268693	0.41202867	0.5460229	0.47293803	0.60954386	0.33187705	0.5331785	0.36305347	0.53463984
HIP09051	0.0025	1.0	0.4012034	0.6275902	0.45628428	0.5154395	0.5066838	0.84737945	0.50655335	0.77822137	0.60079044	0.84630036	0.55978537	0.56667656	0.34139037	0.45395833	0.64074194	0.6173589
HIP09062	0.0025	1.0	0.6069366	0.655735	0.5178978	0.34068096	0.5870679	0.3336047	0.71303725	0.7378706	0.76013446	0.29101843	0.72682166	0.32286268	0.8149158	0.7035307	0.40847316	0.62510556
HIP09097	0.002136752136752137	0.0	0.43188834	0.41617882	0.4618326	0.34566307	0.5924664	0.48309493	0.5079079	0.27141267	0.27192318	0.5321404	0.5372315	0.45068842	0.56480634	0.33426493	0.50277686	0.66165894
HIP09159	0.002136752136752137	0.0	0.5946465	0.58450747	0.5803344	0.5077419	0.55513406	0.3692466	0.6718441	0.432219	0.58493775	0.30098552	0.42833075	0.3367867	0.50945413	0.41660458	0.41514465	0.48893556
HIP09253	0.002136752136752137	0.0	0.32567444	0.33652303	0.22823825	0.36461222	0.41212514	0.43259048	0.25267327	0.27428663	0.3015716	0.43179652	0.3866689	0.3738892	0.28500873	0.20840326	0.38510582	0.524537
HIP09344	0.002136752136752137	0.0	0.5325222	0.513106	0.3757531	0.3064059	0.5933877	0.35719353	0.5307589	0.545746	0.51257104	0.33787858	0.30744037	0.42447454	0.4661595	0.4597477	0.45582864	0.3818832
HIP09364	0.0025	1.0	0.76442623	0.75581586	0.80331504	0.45093858	0.8049227	0.62131256	0.59741014	0.888733	0.793866	0.40069947	0.44980058	0.33226317	0.7531696	0.8313871	0.36008424	0.20382157
HIP09365	0.0025	1.0	0.4094389	0.40851942	0.38844836	0.4412413	0.41002	0.5012745	0.47888654	0.43521544	0.4376627	0.5001437	0.46608973	0.45704076	0.41232044	0.45241013	0.52048475	0.2908463
HIP09366	0.0025	1.0	0.6828604	0.66657794	0.6063668	0.6528788	0.73140603	0.46097082	0.79686844	0.8733314	0.71982336	0.42885402	0.5237108	0.5152447	0.8203793	0.5512357	0.447387	0.4296632
HIP09430	0.0025	1.0	0.77342474	0.8556658	0.74268717	0.42535874	0.75193095	0.5685467	0.8179482	0.7851455	0.6371561	0.31474373	0.44146603	0.20806298	0.8046636	0.8141337	0.5815455	0.38944906
HIP09624	0.0025	1.0	0.7084128	0.6256601	0.6229482	0.2654249	0.59331954	0.48088947	0.6589705	0.7491619	0.7846283	0.51124644	0.31248263	0.37684113	0.6803861	0.73857343	0.7426631	0.32983273
HIP09681	0.0025	1.0	0.6006222	0.52978796	0.7504289	0.46783957	0.579317	0.6969257	0.47503746	0.701859	0.62901235	0.5108493	0.42639643	0.61980855	0.50354373	0.37944832	0.6614936	0.39922416
HIP09775	0.0025	1.0	0.6066216	0.6867799	0.7421415	0.6329349	0.6017084	0.6311283	0.32902858	0.5983112	0.7231555	0.52032363	0.3862468	0.6092092	0.5834663	0.6512655	0.51150507	0.29427904
HIP09789	0.0025	1.0	0.6167534	0.7364	0.5522521	0.44485754	0.4633332	0.5940026	0.5216888	0.7097113	0.8338609	0.6981088	0.32779798	0.49817652	0.5715502	0.6670111	0.40912396	0.4843889
HIP10376	0.002136752136752137	0.0	0.5107515	0.5203048	0.53339285	0.33143562	0.6383134	0.29364127	0.51474667	0.43301645	0.5426818	0.41352543	0.42546773	0.3568904	0.6484392	0.5084432	0.44876173	0.36760473
HIP10377	0.0025	1.0	0.26688987	0.21691746	0.39088684	0.62175167	0.16455027	0.3758211	0.37104613	0.15317094	0.28529835	0.5735628	0.6326973	0.5795258	0.1639137	0.21171772	0.64469075	0.60825604
HIP10389	0.002136752136752137	0.0	0.42165297	0.39431462	0.24835819	0.3349198	0.34385276	0.3561141	0.45820928	0.29184943	0.4237969	0.41608128	0.5403202	0.5608026	0.33575994	0.3129205	0.48544094	0.52430785
HIP10408	0.0025	1.0	0.46494296	0.3234453	0.60895294	0.68056595	0.5245819	0.82662284	0.33589697	0.59021944	0.56015724	0.91737854	0.66702306	0.44604	0.40173313	0.2883045	0.6262125	0.56149775
HIP10424	0.0025	1.0	0.71067995	0.4468279	0.41699958	0.50322926	0.5600401	0.5651635	0.8137014	0.59080195	0.6318099	0.58611727	0.600525	0.7878593	0.4639163	0.45879826	0.4863014	0.76875854
HIP10443	0.0025	1.0	0.38399658	0.36634028	0.44212288	0.63933957	0.36505747	0.56511474	0.5523168	0.40744364	0.33192754	0.80136645	0.677543	0.7657983	0.31214058	0.47742853	0.63156265	0.6786647
HIP10507	0.0025	1.0	0.5045697	0.50841844	0.5016842	0.45584083	0.60423183	0.5360641	0.53255105	0.50296617	0.66484654	0.5989258	0.5044174	0.78306806	0.51298714	0.45733017	0.6092089	0.4267912
HIP10545	0.002136752136752137	0.0	0.47910485	0.5611783	0.4772543	0.46644372	0.53947204	0.4160144	0.5990139	0.5753447	0.4089651	0.3691829	0.5060336	0.48532185	0.54590476	0.47830334	0.4194429	0.604103
HIP10564	0.002136752136752137	0.0	0.3629194	0.50479674	0.35697538	0.5058266	0.24024436	0.4253148	0.2440927	0.3364979	0.2909391	0.33787686	0.49871057	0.38242137	0.405092	0.4808353	0.50509626	0.42947924
HIP10568	0.0025	1.0	0.37121955	0.50147265	0.5129921	0.4344623	0.7102225	0.49083838	0.53185976	0.44522405	0.787544	0.82282615	0.5044498	0.7366743	0.3192097	0.49187642	0.56443787	0.76756537
HIP10602	0.002136752136752137	0.0	0.34850502	0.34108698	0.26487428	0.38035515	0.3067543	0.3669418	0.34560236	0.2531808	0.42517138	0.38769627	0.52052695	0.55937177	0.28594714	0.40916237	0.38684323	0.55199367
HIP10639	0.002136752136752137	0.0	0.22714448	0.2815926	0.43681672	0.47103804	0.32356393	0.50253236	0.30066252	0.24266493	0.47293323	0.52395874	0.5107513	0.5411954	0.2861418	0.46274847	0.58673316	0.602413
HIP10669	0.0025	1.0	0.5893202	0.6164036	0.45747763	0.71155804	0.61399066	0.55200845	0.734707	0.54505515	0.73573244	0.49083292	0.57889354	0.45805445	0.5832744	0.6523439	0.47308058	0.26930782
HIP10730	0.002136752136752137	0.0	0.25584146	0.27717838	0.25751767	0.5102465	0.35068077	0.6341901	0.1954447	0.31007499	0.2672572	0.67729735	0.64526147	0.53909326	0.35007602	0.2573531	0.7246671	0.67269164
HIP10746	0.002136752136752137	0.0	0.7355008	0.8511098	0.7113281	0.32894444	0.7532468	0.36887348	0.7577101	0.73629916	0.5589877	0.16003057	0.39149666	0.29191744	0.7328532	0.7082333	0.26452908	0.27451038
HIP10759	0.002136752136752137	0.0	0.35154718	0.32827407	0.4684294	0.5685187	0.51289123	0.7633754	0.27975672	0.55021465	0.34396577	0.42264372	0.5508944	0.39256302	0.32977962	0.35400438	0.55963945	0.54740673
HIP10787	0.0025	1.0	0.53774583	0.60491866	0.6313615	0.503082	0.60428876	0.71496224	0.5825264	0.6416984	0.8475832	0.616198	0.56351763	0.4356543	0.5502095	0.6054033	0.63758206	0.5119868
HIP10817	0.0025	1.0	0.709575	0.7206912	0.685181	0.5256862	0.38015127	0.666415	0.5854971	0.76145756	0.8167678	0.46775892	0.46597886	0.2694459	0.63289696	0.39196354	0.4724085	0.16564664
HIP10820	0.002136752136752137	0.0	0.49101722	0.6143199	0.5299997	0.34105635	0.43415016	0.36789995	0.65344757	0.5471894	0.43258825	0.43278527	0.39382723	0.23299131	0.5375672	0.5819004	0.59654504	0.25871286
HIP10823	0.002136752136752137	0.0	0.5207927	0.5443209	0.433845	0.28355443	0.5049214	0.5126743	0.45491496	0.42908087	0.64453477	0.39986503	0.42522347	0.31501442	0.6328721	0.5174866	0.3840446	0.44249216
HIP11513	0.0025	1.0	0.82917345	0.8435559	0.73591346	0.29378372	0.7017536	0.29248136	0.8736594	0.78800845	0.5255312	0.15343022	0.3376254	0.3042204	0.8526587	0.7145247	0.36549228	0.21271712
HIP11649	0.0025	1.0	0.38582408	0.37684458	0.68461895	0.6061607	0.52735525	0.7345295	0.5939436	0.57290787	0.6072711	0.7858736	0.601961	0.7651771	0.53582525	0.52196693	0.6961193	0.7397624
HIP11711	0.0025	1.0	0.5817691	0.68056464	0.61506	0.41043612	0.6623636	0.397562	0.62051576	0.54807925	0.53229594	0.65565526	0.3269741	0.44944432	0.544827	0.82981825	0.43956837	0.482135
HIP11717	0.0025	1.0	0.24448511	0.19137803	0.29078674	0.74045444	0.18867978	0.63591456	0.19381553	0.23794305	0.65872073	0.84771013	0.7127175	0.51026946	0.1737141	0.20043719	0.73511887	0.72525966
HIP11758	0.0025	1.0	0.5581469	0.6127077	0.7164573	0.6296207	0.50055826	0.4617874	0.6813711	0.71273124	0.63702977	0.5648486	0.5746826	0.756544	0.5130438	0.64321834	0.5511797	0.47676
HIP11774	0.0025	1.0	0.2548867	0.22067255	0.7076927	0.7480246	0.28933132	0.67687356	0.17711455	0.3626018	0.42881414	0.7842604	0.49237144	0.64886594	0.34464648	0.17420298	0.70794296	0.7880336
HIP11784	0.0025	1.0	0.6421602	0.56460965	0.52881306	0.25473648	0.60869753	0.49606407	0.43194708	0.5160767	0.36106735	0.24855992	0.448473	0.5587219	0.8484637	0.53122056	0.6417973	0.49926165
HIP11857	0.0025	1.0	0.40123942	0.44403476	0.4086559	0.75350296	0.3647856	0.5601343	0.5315489	0.43174297	0.67807704	0.68088365	0.5216557	0.5389799	0.3410061	0.3824224	0.54835504	0.5616676
HIP11937	0.0025	1.0	0.31196034	0.649754	0.52199465	0.8325204	0.29682246	0.5451713	0.56876665	0.48590124	0.5256307	0.83223164	0.6605058	0.3868577	0.3548378	0.38520598	0.54157376	0.6700172
HIP11989	0.0025	1.0	0.2841841	0.29599774	0.3263294	0.46914083	0.31615862	0.51740587	0.19692537	0.51720124	0.74445283	0.8397587	0.52136886	0.70888615	0.32698417	0.2354373	0.57314277	0.758866
HIP12034	0.002136752136752137	0.0	0.83066267	0.81369543	0.6583722	0.1681546	0.6933849	0.2538796	0.65697944	0.75040853	0.40632445	0.055620253	0.21940988	0.23678434	0.8435412	0.6710948	0.42431563	0.07552159
HIP12088	0.002136752136752137	0.0	0.34802523	0.1745502	0.27300745	0.41114584	0.33366746	0.3880669	0.25469583	0.12241483	0.14617223	0.52002513	0.72888744	0.47774056	0.18933675	0.31972182	0.547722	0.7724803
HIP12091	0.002136752136752137	0.0	0.40788284	0.40978563	0.52728784	0.5785247	0.40245757	0.47116897	0.4219813	0.32905018	0.4112931	0.41061896	0.53585124	0.56154215	0.42901015	0.4373987	0.5560392	0.63833266
HIP12123	0.0025	1.0	0.46490395	0.48171043	0.4012577	0.53381073	0.44260332	0.4488681	0.5464516	0.43075985	0.6925027	0.65781975	0.6660342	0.7607161	0.57707965	0.4420883	0.46000504	0.5275718
HIP12129	0.002136752136752137	0.0	0.7424114	0.57296973	0.6449071	0.34978297	0.52622145	0.6148465	0.56924474	0.50247073	0.55507946	0.3455928	0.40454504	0.395643	0.5700664	0.5437912	0.4830909	0.48502886
HIP12143	0.002136752136752137	0.0	0.32284996	0.3804339	0.42318165	0.37679487	0.36342818	0.35136673	0.41626617	0.34504497	0.49585742	0.35279825	0.52425855	0.6471761	0.36109114	0.5413438	0.5938155	0.49164194
HIP12165	0.0025	1.0	0.7363975	0.75628954	0.77844507	0.37735757	0.7743659	0.3378507	0.6665417	0.71920943	0.5273749	0.18740234	0.47221476	0.52406895	0.7734057	0.76023906	0.3538808	0.28787994
HIP12527	0.002136752136752137	0.0	0.381086	0.40793663	0.34808543	0.4111279	0.40340444	0.35509425	0.5567744	0.21130487	0.23641738	0.3302594	0.5420476	0.8089783	0.37903562	0.34034735	0.43512732	0.4832183
HIP12533	0.002136752136752137	0.0	0.4052196	0.56232166	0.36356425	0.47494373	0.27549174	0.36544788	0.28236997	0.29053667	0.27616054	0.42175275	0.49839288	0.5654992	0.3756633	0.24071711	0.44870922	0.57418704
HIP12534	0.0025	1.0	0.5183348	0.45450526	0.87476474	0.7432937	0.47444654	0.506678	0.49994177	0.46916425	0.64903456	0.8227896	0.624406	0.5562021	0.39141393	0.4258124	0.8325044	0.68158
HIP12538	0.002136752136752137	0.0	0.5535603	0.6652858	0.43608385	0.3562367	0.5084094	0.5096014	0.675858	0.5865883	0.43321452	0.27142158	0.3426556	0.27141106	0.55417573	0.6869086	0.35797608	0.2554146
HIP12703	0.0025	1.0	0.22134838	0.37241083	0.4046335	0.8481684	0.3730148	0.6677264	0.33047187	0.42534065	0.5993454	0.7672156	0.7573681	0.5329587	0.19654617	0.25566468	0.66610956	0.70352185
HIP12900	0.0025	1.0	0.6155164	0.70209444	0.7627071	0.5367967	0.70185184	0.44744936	0.77108395	0.7263514	0.6304062	0.36861438	0.43117595	0.55016774	0.6859617	0.7433285	0.44598028	0.5005878
HIP13015	0.002136752136752137	0.0	0.5078451	0.61899877	0.3573736	0.34136546	0.4148473	0.33549678	0.5514408	0.29189345	0.4578033	0.28469932	0.3425856	0.36094868	0.5339015	0.30327165	0.3930538	0.39902586
HIP13122	0.002136752136752137	0.0	0.35407177	0.5364553	0.58576685	0.52237076	0.3945219	0.5274206	0.51417565	0.513717	0.4217844	0.41274115	0.31148618	0.343314	0.36849582	0.49684057	0.5435014	0.5947722
HIP13142	0.002136752136752137	0.0	0.56431645	0.45882303	0.38044727	0.4452944	0.3830823	0.64848113	0.42103943	0.48879695	0.3711909	0.441648	0.57743174	0.5654301	0.33112743	0.42422438	0.4931714	0.4191925
HIP13157	0.0025	1.0	0.73663175	0.70863974	0.6498357	0.4846493	0.6989323	0.5786074	0.44318894	0.62979233	0.5106766	0.47460508	0.3777456	0.46721405	0.62256217	0.6014998	0.57607883	0.38481337
HIP13178	0.002136752136752137	0.0	0.70802206	0.66027373	0.6151028	0.21033734	0.6484802	0.5314639	0.6900675	0.7500366	0.5480329	0.12090859	0.34336418	0.40212986	0.68847954	0.6459398	0.38976496	0.4621285
HIP13185	0.002136752136752137	0.0	0.47789636	0.53095645	0.54140353	0.7840404	0.5454723	0.43416068	0.5684382	0.4877581	0.47991633	0.43837368	0.55318755	0.44510338	0.5614536	0.51989555	0.3607021	0.5118235
HIP13209	0.002136752136752137	0.0	0.56105	0.46304008	0.46359757	0.5638715	0.54527634	0.4254766	0.42697155	0.41791975	0.49729267	0.5484387	0.6490411	0.4261806	0.6056878	0.5768636	0.51125985	0.37996075
HIP13214	0.0025	1.0	0.56705904	0.39210337	0.4866873	0.6642788	0.33897382	0.60860485	0.46891853	0.60192144	0.5074892	0.7029653	0.34344596	0.38219497	0.4308289	0.41394073	0.62547743	0.40517688
HIP13217	0.0025	1.0	0.6236395	0.59432983	0.5603954	0.5383292	0.6273899	0.5572763	0.49350268	0.66615784	0.848544	0.6040652	0.51098394	0.5544711	0.5602776	0.728231	0.5209407	0.269241
HIP13227	0.0025	1.0	0.6690872	0.6497469	0.5606944	0.6991847	0.6682418	0.5809672	0.7216164	0.6176825	0.6074363	0.43600625	0.45993847	0.4483727	0.5820488	0.8071065	0.47217527	0.46610257
HIP13230	0.0025	1.0	0.275594	0.29771903	0.2696452	0.65063626	0.25975895	0.5407892	0.44604588	0.36724716	0.34954572	0.5400225	0.62033737	0.7408297	0.19262972	0.32026663	0.49620047	0.79858077
HIP13233	0.0025	1.0	0.7193913	0.63922274	0.4114347	0.3308424	0.52812475	0.42069975	0.526231	0.59526944	0.59956515	0.25080636	0.3459896	0.3821193	0.5951509	0.65714145	0.38195553	0.23828423
HIP13251	0.002136752136752137	0.0	0.5388302	0.4918194	0.48109275	0.50356185	0.38845	0.44004855	0.37481594	0.42496452	0.383337	0.3703699	0.37861598	0.45916298	0.41756606	0.45659873	0.57086337	0.5818252
HIP13274	0.002136752136752137	0.0	0.46243322	0.5624659	0.45538938	0.5768424	0.421845	0.41999942	0.35773307	0.5585379	0.45529702	0.39860344	0.41107914	0.23800537	0.58037627	0.37548283	0.4264339	0.4405744
HIP13284	0.002136752136752137	0.0	0.8141918	0.8438585	0.8153145	0.46520346	0.7764308	0.55740243	0.6739324	0.917356	0.71054524	0.38137764	0.27473962	0.31358016	0.77883685	0.7981503	0.50579214	0.18566787
HIP13291	0.0025	1.0	0.65812236	0.49029672	0.60780823	0.30999547	0.6083172	0.41284615	0.60625345	0.44711053	0.45493162	0.35736245	0.42681223	0.3699648	0.5705502	0.45296127	0.53635424	0.42379108
HIP13294	0.002136752136752137	0.0	0.4124497	0.59781647	0.43736562	0.5741358	0.3897788	0.3588375	0.54043293	0.5380684	0.40480697	0.4925326	0.3820173	0.5079441	0.64440477	0.39937204	0.38178924	0.42312962
HIP13296	0.0025	1.0	0.60551465	0.7707069	0.63223517	0.6671442	0.41575164	0.6345326	0.71965134	0.61168575	0.70025116	0.49117434	0.7968303	0.49980175	0.65158916	0.42365736	0.47607878	0.38193566
HIP13309	0.0025	1.0	0.6143349	0.5566361	0.46722227	0.30277744	0.41433758	0.4228167	0.47027612	0.47838348	0.52436817	0.42058313	0.43144378	0.44636664	0.6006908	0.552258	0.45321384	0.4314574
HIP13319	0.002136752136752137	0.0	0.51857454	0.6174122	0.45969623	0.6245765	0.3149221	0.54615563	0.40985495	0.4465841	0.4995813	0.31233168	0.41284096	0.24552482	0.47068313	0.54316306	0.50859624	0.27323902
HIP13324	0.0025	1.0	0.40278596	0.3819537	0.29342595	0.5594376	0.31130672	0.4259805	0.3394192	0.24663937	0.4087353	0.561683	0.50416565	0.6619215	0.392474	0.37855774	0.5555853	0.8316044
HIP13325	0.0025	1.0	0.4163036	0.5285377	0.46884078	0.54994774	0.36043715	0.39884427	0.39667135	0.35347044	0.40544748	0.48870516	0.4108098	0.36686862	0.44092625	0.5724327	0.44602028	0.4673602
HIP13352	0.0025	1.0	0.49128187	0.46875685	0.4919709	0.54708266	0.4914528	0.76893175	0.39200294	0.6021656	0.5444692	0.7303557	0.43648356	0.4796997	0.45303494	0.3772084	0.58117276	0.5070527
HIP13355	0.0025	1.0	0.646289	0.39775157	0.5407254	0.60391796	0.41120064	0.5980143	0.4226191	0.7107164	0.5244471	0.72660923	0.37621796	0.65120226	0.43937892	0.40294552	0.42353177	0.569893
HIP13360	0.0025	1.0	0.44929233	0.5507394	0.61633915	0.7654715	0.50241154	0.6844722	0.43817562	0.517329	0.6190187	0.7454942	0.35175806	0.5276878	0.5095041	0.39158168	0.46159467	0.5568031
HIP13361	0.0025	1.0	0.7723353	0.72402835	0.7912363	0.5021865	0.7318505	0.5801477	0.7434678	0.87980086	0.7600642	0.5132628	0.364195	0.3898754	0.82147884	0.74709946	0.42064896	0.19043455
HIP13363	0.002136752136752137	0.0	0.6107775	0.6231107	0.50730026	0.43501672	0.53113276	0.5979979	0.5961561	0.4718546	0.5142399	0.3248766	0.47944692	0.69693625	0.5613865	0.616182	0.405395	0.48461965
HIP13370	0.002136752136752137	0.0	0.2082699	0.14761898	0.37335944	0.59731966	0.40843892	0.41516668	0.2165989	0.2804032	0.48282647	0.7827627	0.538494	0.5442258	0.2265352	0.19586664	0.65271735	0.81173646
HIP13376	0.002136752136752137	0.0	0.66693497	0.753155	0.7085546	0.23549321	0.65540177	0.293819	0.7731571	0.61984044	0.5045819	0.10866067	0.32963952	0.35605067	0.7465251	0.7193405	0.3649283	0.20133933
HIP13383	0.002136752136752137	0.0	0.711962	0.50211114	0.45527002	0.4728407	0.4025096	0.50825524	0.575362	0.48000485	0.42679492	0.59237814	0.41601574	0.58300537	0.5177185	0.41153026	0.52158433	0.48645055
HIP13414	0.0025	1.0	0.46685636	0.43670264	0.47714996	0.5934633	0.54181474	0.4645808	0.44058228	0.3429364	0.46653795	0.605507	0.5762695	0.7889309	0.31751943	0.4831462	0.6236336	0.71012926
HIP13427	0.0025	1.0	0.31683505	0.40123448	0.5011809	0.38318992	0.44323218	0.46047643	0.307089	0.45636532	0.57636297	0.6638498	0.34048212	0.70947766	0.40328908	0.42598128	0.41216236	0.53606945
HIP13465	0.002136752136752137	0.0	0.28759915	0.47869426	0.2893831	0.28402448	0.29501903	0.52909905	0.6413346	0.58491564	0.46808702	0.5156659	0.6170173	0.401628	0.32646853	0.27365923	0.33090103	0.5344287
HIP13473	0.002136752136752137	0.0	0.42931938	0.42213362	0.4930535	0.40041637	0.51800406	0.35261208	0.2933347	0.31941313	0.21201664	0.41529527	0.3665321	0.45559165	0.4007741	0.4661614	0.5361684	0.36680132
HIP13497	0.002136752136752137	0.0	0.27678317	0.30720735	0.45502117	0.4579018	0.23773324	0.43315017	0.20737559	0.2603671	0.1946907	0.4802309	0.5498259	0.44326392	0.30512863	0.23337051	0.54898727	0.58007926
HIP13505	0.002136752136752137	0.0	0.14153668	0.14354107	0.1973817	0.5860525	0.13418773	0.47325048	0.2967615	0.28409302	0.5510817	0.76048005	0.67891306	0.55603206	0.39767498	0.14294356	0.47159204	0.73403114
HIP13515	0.0025	1.0	0.39743754	0.35152078	0.6018528	0.76746416	0.25855583	0.67763543	0.5222285	0.42944276	0.75133514	0.88733184	0.63717866	0.42658713	0.2943201	0.25483572	0.6477616	0.6014324
HIP13518	0.0025	1.0	0.39488417	0.45175862	0.7315214	0.80773276	0.70642877	0.49122646	0.3498744	0.31934956	0.5487185	0.73717415	0.7337855	0.5560453	0.54308003	0.5674468	0.7411783	0.64989555
HIP13554	0.0025	1.0	0.30732372	0.24192044	0.7432138	0.7952949	0.50297195	0.7963126	0.3462034	0.71874386	0.46520078	0.7696584	0.70576525	0.7543384	0.30423588	0.34238458	0.53623176	0.72911847
HIP13567	0.002136752136752137	0.0	0.36726922	0.2841481	0.40073138	0.57135123	0.4427833	0.4392227	0.281371	0.37641102	0.34241948	0.67268884	0.48813772	0.7902032	0.3773459	0.36413497	0.59870225	0.83093935
HIP13592	0.002136752136752137	0.0	0.3018019	0.43889886	0.5385171	0.46250236	0.36180198	0.43937987	0.29817775	0.2622368	0.26766333	0.5600415	0.48072305	0.5475426	0.26200116	0.32915235	0.5660041	0.4978667
HIP13627	0.0025	1.0	0.4179777	0.49403793	0.44232336	0.7200223	0.44533977	0.5021346	0.6142529	0.4037996	0.4807376	0.73003066	0.75784945	0.641585	0.353082	0.4110134	0.6454922	0.6673395
HIP13636	0.0025	1.0	0.4851546	0.43069923	0.3598716	0.5222569	0.4250862	0.7820463	0.3431949	0.5547742	0.6378535	0.63380337	0.7637159	0.5612081	0.3323192	0.32984757	0.4408664	0.423894
HIP13654	0.0025	1.0	0.7170376	0.658808	0.5424036	0.5240626	0.6663567	0.59221554	0.68574435	0.7757847	0.8001864	0.3833712	0.44437292	0.24269995	0.7615956	0.5589212	0.357159	0.4332196
HIP13661	0.002136752136752137	0.0	0.380319	0.36540902	0.46446937	0.42473623	0.3966262	0.41424876	0.3639258	0.31877017	0.43324453	0.39293927	0.6012007	0.63226867	0.4223921	0.38833714	0.53227717	0.47104904
HIP13663	0.002136752136752137	0.0	0.6392997	0.6414102	0.81585413	0.3706563	0.6772211	0.44741926	0.5796998	0.77723294	0.6770016	0.2711876	0.30028385	0.38248044	0.6541189	0.77472484	0.40137428	0.168879
HIP13667	0.0025	1.0	0.40387982	0.3393662	0.54882026	0.82435215	0.32237166	0.9094068	0.2821077	0.6678936	0.63715374	0.8539725	0.45237827	0.7328287	0.3972944	0.26054442	0.7263794	0.67181134
HIP13686	0.002136752136752137	0.0	0.3619634	0.3003437	0.40388075	0.6929757	0.50024956	0.58332765	0.31511238	0.5786599	0.5405297	0.7766302	0.43731028	0.4624195	0.40480974	0.26192397	0.712801	0.4549036
HIP13695	0.002136752136752137	0.0	0.32558444	0.4310764	0.31385055	0.4874716	0.32740882	0.51180315	0.23102018	0.29472554	0.45108187	0.6018036	0.42834467	0.43044466	0.33179766	0.25998366	0.417942	0.39132425
HIP13699	0.0025	1.0	0.44123155	0.31387997	0.5457839	0.65558696	0.2971583	0.45411932	0.35984898	0.35437897	0.4293116	0.5242553	0.62951756	0.36361405	0.34854037	0.43042952	0.5451758	0.6472071
HIP13703	0.0025	1.0	0.30466044	0.31404492	0.33297503	0.5855362	0.309299	0.33425707	0.53465843	0.43388197	0.41065934	0.55121136	0.63677144	0.41513103	0.2977481	0.32205048	0.6173204	0.841802
HIP13722	0.002136752136752137	0.0	0.6471546	0.57275486	0.5074616	0.27324668	0.668118	0.44352132	0.63124365	0.46309653	0.464897	0.25526863	0.49088877	0.55057365	0.6430816	0.5608547	0.58081996	0.289047
HIP13741	0.002136752136752137	0.0	0.3999695	0.48770618	0.49137506	0.38305992	0.58039856	0.43544334	0.40427655	0.537105	0.42693055	0.51668984	0.5002741	0.4379689	0.52211136	0.4297285	0.4000903	0.40770125
HIP13749	0.002136752136752137	0.0	0.7700344	0.7113722	0.48844004	0.3633476	0.6602608	0.38758302	0.66945827	0.6817336	0.50948375	0.21185291	0.5105115	0.578383	0.73527265	0.70241237	0.295919	0.31857252
HIP13751	0.0025	1.0	0.47325405	0.42528543	0.41954687	0.6639603	0.48105407	0.42794886	0.46135592	0.44779998	0.36541152	0.6265481	0.6094557	0.556129	0.45406535	0.4570988	0.6649089	0.58179396
HIP13753	0.0025	1.0	0.14016	0.086245984	0.114426255	0.3972814	0.027178794	0.4614911	0.22862864	0.59891754	0.65665793	0.65260875	0.33771688	0.5176815	0.10502204	0.06320715	0.24976099	0.17449594
HIP13757	0.002136752136752137	0.0	0.5567887	0.58210593	0.3553216	0.32727122	0.60906786	0.35848832	0.65002924	0.49036798	0.2587998	0.22951823	0.59478873	0.48063412	0.4821416	0.46444812	0.4997016	0.58113277
HIP13764	0.002136752136752137	0.0	0.76295197	0.8199304	0.5778947	0.09986994	0.7774207	0.31594262	0.81325436	0.86873657	0.48494717	0.124856144	0.20991415	0.37673822	0.7601906	0.74079067	0.23845056	0.08571795
HIP13766	0.002136752136752137	0.0	0.65495974	0.7054826	0.43629566	0.37164307	0.6234952	0.46306947	0.73788875	0.6794258	0.53835624	0.2127214	0.41746306	0.25902164	0.5977298	0.6953993	0.1915549	0.23787507
HIP13769	0.002136752136752137	0.0	0.5679145	0.5394779	0.6862978	0.5230785	0.5404131	0.44025648	0.43888488	0.6431735	0.5830754	0.19223294	0.3908396	0.36303222	0.60234797	0.5808939	0.44704	0.22044784
HIP13771	0.0025	1.0	0.5711403	0.39494795	0.489322	0.5490027	0.6384481	0.51185024	0.4284577	0.34817716	0.4117974	0.6188797	0.68655324	0.83370566	0.40030476	0.4539211	0.6644645	0.86455655
HIP13773	0.0025	1.0	0.7388718	0.6931968	0.5915372	0.39919713	0.7402314	0.5546515	0.5925618	0.7687712	0.73712116	0.37702632	0.2361531	0.3543511	0.7130271	0.8078549	0.35815448	0.34062415
HIP13774	0.002136752136752137	0.0	0.50272334	0.5094128	0.41992676	0.50093216	0.60336053	0.5108821	0.34122816	0.6428649	0.39610755	0.43109256	0.5494392	0.5960185	0.4524904	0.5496589	0.5578752	0.6366814
HIP13777	0.002136752136752137	0.0	0.42284018	0.4872629	0.4715126	0.5080016	0.49650985	0.49735942	0.4440756	0.56383747	0.37995067	0.34833694	0.4674827	0.39788145	0.6149636	0.4237528	0.7007895	0.2981093
HIP13782	0.0025	1.0	0.3990172	0.21312931	0.27905953	0.7484092	0.42163777	0.6499026	0.71081746	0.6136421	0.48043406	0.7643366	0.8237171	0.86840004	0.33270517	0.4387109	0.6595304	0.86625123
HIP13786	0.002136752136752137	0.0	0.74465024	0.78663146	0.6306115	0.27291292	0.6361957	0.32040846	0.75044453	0.5922704	0.4644767	0.10084808	0.36230057	0.3294685	0.6981251	0.57555896	0.30113453	0.13724697
HIP13789	0.0025	1.0	0.2892097	0.25967926	0.30034763	0.53704196	0.36983162	0.73431623	0.55671257	0.20376533	0.32065308	0.72837174	0.6548162	0.793666	0.31114814	0.6594142	0.66988695	0.8500295
HIP13793	0.0025	1.0	0.60248834	0.5096226	0.4961176	0.74886215	0.55673563	0.78907263	0.55145925	0.6321025	0.6425081	0.7702992	0.5647408	0.45204228	0.6866809	0.493621	0.80174017	0.50223696
HIP13794	0.002136752136752137	0.0	0.39011675	0.49684763	0.52059203	0.35914695	0.50585365	0.4998602	0.5519961	0.4153071	0.3050208	0.28349638	0.42126924	0.3664866	0.43618482	0.5087867	0.44205967	0.4903749
HIP13800	0.0025	1.0	0.11009005	0.18358082	0.18132055	0.73296803	0.13401452	0.77054816	0.26053315	0.4545472	0.40950552	0.904161	0.74707586	0.72879213	0.12682554	0.4156348	0.5180636	0.7418375
HIP13803	0.002136752136752137	0.0	0.475731	0.38416147	0.4588592	0.42856896	0.3914893	0.39094692	0.35023785	0.2029424	0.31405967	0.39777365	0.5589131	0.567407	0.50639075	0.3801161	0.5045551	0.7420081
HIP13809	0.0025	1.0	0.41879088	0.5095353	0.34702343	0.7574856	0.35407278	0.63385713	0.7773527	0.67283785	0.8226501	0.83666	0.8974842	0.880364	0.3740816	0.27754313	0.4887156	0.8037281
HIP13812	0.002136752136752137	0.0	0.17192242	0.21099204	0.6890023	0.7526071	0.24415347	0.69215065	0.22658032	0.30365998	0.40904602	0.7677923	0.64108026	0.42909086	0.17758107	0.17284441	0.6245187	0.7608211
HIP13814	0.0025	1.0	0.5453115	0.6582091	0.556553	0.66793066	0.87560165	0.61276245	0.47985375	0.6750898	0.65535426	0.59718263	0.6490495	0.6605566	0.6461674	0.7340499	0.5781713	0.59430313
HIP13818	0.0025	1.0	0.599347	0.71378314	0.576945	0.6706854	0.5654969	0.6205313	0.52682626	0.7273293	0.5941895	0.5423226	0.5262079	0.5585899	0.84326965	0.75346947	0.64715046	0.3798157
HIP13822	0.0025	1.0	0.39607078	0.51187503	0.57952917	0.5027458	0.5327329	0.47386888	0.6301495	0.47605678	0.5553292	0.7000025	0.6152048	0.5723525	0.3541469	0.5248022	0.4441034	0.5633276
HIP13823	0.002136752136752137	0.0	0.5631852	0.5502456	0.5102615	0.5894362	0.46597534	0.53045106	0.4902255	0.39303252	0.4058848	0.30296016	0.4084764	0.3491602	0.48787594	0.45177686	0.51491165	0.32459298
HIP13831	0.0025	1.0	0.57625806	0.48360303	0.5169942	0.6059657	0.67996466	0.5804905	0.7790448	0.39858925	0.44291264	0.5896743	0.676042	0.5873906	0.53528666	0.5786606	0.5139178	0.746565
HIP13833	0.0025	1.0	0.73935974	0.5710542	0.71396023	0.47062102	0.7707418	0.5086482	0.76033413	0.66231096	0.640701	0.4276582	0.572906	0.60853404	0.7019347	0.7615198	0.592205	0.4749392
HIP13852	0.0025	1.0	0.3208786	0.25453264	0.5522428	0.8558501	0.2751665	0.78057456	0.26201367	0.42013168	0.53272206	0.7346553	0.6589996	0.6542374	0.54274046	0.30524212	0.6226124	0.6296646
HIP13854	0.002136752136752137	0.0	0.39621156	0.42662853	0.39862412	0.31328958	0.3376156	0.39876932	0.45109153	0.46232992	0.3760653	0.28143746	0.34881112	0.3478117	0.32303753	0.42017856	0.25627387	0.33760595
HIP13856	0.0025	1.0	0.6989145	0.57822394	0.4926408	0.25569028	0.6478427	0.4645583	0.6783139	0.81942445	0.7539852	0.47020376	0.5854414	0.3537469	0.65079737	0.7884309	0.4193396	0.45860162
HIP13859	0.002136752136752137	0.0	0.37547153	0.28954417	0.47551876	0.56622523	0.4745517	0.414649	0.21811903	0.35926342	0.54385006	0.7492197	0.39747232	0.4553991	0.44355455	0.39957613	0.512239	0.48150307
HIP13860	0.002136752136752137	0.0	0.5581347	0.6054019	0.53282756	0.3103791	0.38622725	0.46845874	0.6563526	0.4342479	0.34243798	0.51056254	0.41126937	0.3972289	0.47065765	0.56271195	0.43549246	0.321701
HIP13865	0.0025	1.0	0.55507755	0.48220998	0.43866476	0.6211557	0.53162116	0.50137144	0.5164924	0.53068155	0.39483517	0.5187761	0.46163195	0.42041537	0.4628717	0.56172884	0.51162153	0.52152103
HIP13869	0.0025	1.0	0.64380443	0.8094443	0.73539686	0.3424167	0.72262055	0.5349631	0.6416056	0.69816166	0.6105486	0.41160783	0.3228702	0.70022374	0.71442723	0.78350854	0.49312145	0.2881508
HIP13877	0.002136752136752137	0.0	0.73599625	0.81913126	0.6329474	0.29531223	0.72741365	0.23650604	0.77038133	0.74506974	0.5430972	0.08785951	0.29844698	0.31429636	0.7616467	0.8113442	0.21619955	0.18684757
HIP13887	0.002136752136752137	0.0	0.379785	0.38763487	0.44334966	0.6173589	0.3782721	0.6343725	0.6181998	0.21833909	0.2814592	0.56401694	0.5817445	0.6674811	0.25290316	0.3419868	0.4791093	0.847154
HIP13893	0.002136752136752137	0.0	0.589937	0.4234308	0.39846766	0.30713075	0.5878215	0.73309076	0.51030326	0.6661358	0.57130116	0.33591822	0.5242512	0.49095452	0.56513953	0.4856122	0.3284098	0.52780926
HIP13894	0.0025	1.0	0.48447454	0.61094624	0.5050651	0.7741345	0.45172024	0.49029088	0.8654243	0.3366235	0.57914394	0.5952851	0.7987957	0.7189485	0.6578885	0.4924954	0.47455734	0.7627777
HIP13900	0.0025	1.0	0.41579103	0.3172874	0.5980191	0.6599376	0.40077102	0.58977234	0.52986944	0.38910142	0.46336803	0.53157294	0.5629678	0.65363914	0.43414262	0.39797384	0.69933367	0.82062125
HIP13911	0.0025	1.0	0.7309121	0.7487912	0.6784235	0.59142745	0.60023415	0.50438505	0.66842043	0.7474474	0.7394736	0.39623812	0.39394706	0.51508045	0.7496464	0.7685043	0.3501405	0.26948634
HIP13919	0.0025	1.0	0.5614874	0.6238963	0.5358709	0.8494421	0.48088366	0.6689638	0.7613634	0.6694689	0.4423408	0.5301805	0.6658244	0.603323	0.43934846	0.5258233	0.59357256	0.54388547
HIP13920	0.002136752136752137	0.0	0.44807073	0.42320615	0.4733944	0.48744798	0.47580943	0.2862537	0.3889249	0.31581002	0.5089197	0.39892334	0.42752925	0.6451957	0.41843417	0.4470157	0.39391977	0.45828125
HIP13923	0.0025	1.0	0.24141985	0.34821874	0.3712339	0.74323004	0.101753205	0.64086515	0.4493376	0.42872554	0.5880238	0.69984317	0.6261844	0.41760737	0.23391932	0.110571206	0.52297384	0.51131177
HIP13926	0.0025	1.0	0.29182768	0.29361647	0.26384893	0.71616286	0.17956153	0.41390064	0.36445525	0.34573567	0.55153465	0.75423944	0.7604832	0.54502	0.24673924	0.21296778	0.563297	0.6346656
HIP13928	0.0025	1.0	0.2051712	0.28460342	0.43633085	0.66559684	0.3159123	0.51835746	0.34062618	0.20578492	0.5362224	0.72357035	0.6520797	0.6635916	0.23539782	0.25453156	0.7064593	0.61825633
HIP13929	0.002136752136752137	0.0	0.23842171	0.29265374	0.5861136	0.651225	0.2653355	0.5861669	0.23803252	0.30553815	0.2734786	0.7688215	0.4103139	0.34196037	0.39304748	0.3141051	0.6261911	0.40227062
HIP13932	0.0025	1.0	0.42438465	0.41207176	0.4497703	0.5720759	0.44044203	0.41368818	0.27532154	0.46628207	0.66532195	0.6477765	0.34825438	0.4124619	0.5661687	0.5251939	0.5380917	0.5615959
HIP13933	0.002136752136752137	0.0	0.51583374	0.48131216	0.45861697	0.39049178	0.52757853	0.2872853	0.5070985	0.3538064	0.36735445	0.24627653	0.44609165	0.30725074	0.42680556	0.5762785	0.38081813	0.46937245
HIP13935	0.002136752136752137	0.0	0.34332848	0.31525102	0.48340216	0.4382054	0.4239737	0.40801516	0.19126365	0.19121489	0.4202456	0.4561766	0.40864736	0.42336667	0.30052325	0.2619311	0.5328536	0.40058428
HIP13938	0.0025	1.0	0.41132224	0.4770396	0.39838877	0.6671345	0.47621056	0.41742206	0.5535722	0.4139771	0.44312268	0.73054206	0.49893287	0.46449238	0.3669309	0.25759524	0.61610425	0.68439907
HIP13941	0.002136752136752137	0.0	0.49974605	0.42397076	0.38219514	0.4575292	0.45197695	0.3569508	0.42153764	0.33575052	0.37401557	0.28511533	0.3418504	0.6467711	0.4018147	0.37219977	0.55382174	0.79660535
HIP13945	0.002136752136752137	0.0	0.36776608	0.24912733	0.2960139	0.3859739	0.3279806	0.36380613	0.32523787	0.2644394	0.2735275	0.6396135	0.43619457	0.49582857	0.3331905	0.41583997	0.4881053	0.49159423
HIP13947	0.002136752136752137	0.0	0.37103093	0.4471713	0.5474614	0.58081955	0.36565655	0.5090906	0.4328543	0.2680537	0.44238284	0.48078132	0.6814022	0.59693944	0.39232194	0.3647824	0.57262707	0.57694954
HIP13951	0.0025	1.0	0.7821369	0.7881309	0.8597882	0.16252455	0.893309	0.28624493	0.7519649	0.83299315	0.7633431	0.1571607	0.24842572	0.21582979	0.831889	0.8140904	0.23297897	0.1828914
HIP13954	0.0025	1.0	0.5221523	0.5840323	0.36253333	0.4496487	0.4253063	0.5484742	0.40893275	0.5110332	0.4992398	0.3947352	0.48659974	0.38596043	0.5654711	0.5816132	0.3700976	0.25781333
HIP13956	0.0025	1.0	0.36065271	0.53123546	0.40711862	0.58732593	0.33155012	0.45662516	0.5742172	0.4433748	0.6162976	0.79271233	0.55008775	0.71882606	0.35891366	0.3455962	0.53198314	0.793912
HIP13958	0.002136752136752137	0.0	0.4266286	0.4261072	0.43538553	0.41724613	0.51680267	0.46941346	0.41946253	0.37503695	0.4614046	0.35868075	0.4079909	0.4504231	0.54765844	0.60747933	0.33358335	0.3974719
HIP13966	0.002136752136752137	0.0	0.29154184	0.4093282	0.51557046	0.59696317	0.31936586	0.3690846	0.3391962	0.2649911	0.3460293	0.51963294	0.63285846	0.35814148	0.2928232	0.49435872	0.542497	0.62990326
HIP13967	0.0025	1.0	0.41246435	0.41485178	0.6946856	0.48107442	0.48101175	0.59067684	0.39197823	0.38668698	0.4162356	0.5663521	0.59467816	0.44830534	0.41823038	0.42161804	0.62491155	0.69176376
HIP13972	0.002136752136752137	0.0	0.473304	0.51658523	0.5487952	0.4905947	0.4812701	0.4686807	0.7160584	0.59009224	0.41459394	0.19469655	0.41881567	0.48933506	0.63538855	0.57264864	0.39162105	0.35509914
HIP13976	0.0025	1.0	0.55792916	0.7431506	0.7059242	0.39821476	0.655843	0.5874227	0.65456975	0.7748771	0.55771816	0.4351918	0.5711299	0.3684578	0.62082976	0.8215164	0.60964626	0.47397873
HIP13978	0.002136752136752137	0.0	0.56420785	0.64239234	0.5323647	0.34759104	0.6709554	0.35775217	0.72856903	0.6406172	0.47112113	0.5089434	0.55644816	0.51580995	0.6088739	0.7254477	0.4427307	0.4549436
HIP13981	0.002136752136752137	0.0	0.41694075	0.38741735	0.40569854	0.46717396	0.455106	0.50159836	0.47435403	0.32898244	0.31132668	0.36536577	0.4331788	0.49037158	0.3589204	0.44339827	0.6548756	0.67254883
HIP13983	0.002136752136752137	0.0	0.37267902	0.5926726	0.33917904	0.6154477	0.62845635	0.4398796	0.27284554	0.3825469	0.55022407	0.75089425	0.52988076	0.68541014	0.41010734	0.36035234	0.5021532	0.54790825
HIP13986	0.0025	1.0	0.45813704	0.37599713	0.6354105	0.656299	0.5413904	0.49016288	0.50465924	0.33849776	0.32755375	0.7243394	0.6088198	0.8385279	0.5828728	0.61784554	0.64635235	0.6202979
HIP13988	0.0025	1.0	0.31188032	0.46151203	0.3238188	0.75008076	0.589651	0.61899245	0.28626353	0.30314785	0.59596014	0.7318138	0.6327363	0.6694001	0.33933997	0.4042117	0.62664425	0.72890824
HIP13989	0.002136752136752137	0.0	0.21918997	0.17230454	0.2509402	0.7753351	0.2518438	0.69882303	0.15761557	0.196367	0.43662694	0.8290624	0.8324443	0.43652213	0.1921356	0.29993027	0.6945214	0.6540141
HIP13992	0.0025	1.0	0.7890241	0.7330626	0.75511444	0.60254145	0.798645	0.64894813	0.63922894	0.86139554	0.7235119	0.3901928	0.3655116	0.36980492	0.73148704	0.7523011	0.55063003	0.28480884
HIP13994	0.0025	1.0	0.24526066	0.23082304	0.33215904	0.9227743	0.4653723	0.6108957	0.36920273	0.3042521	0.57509553	0.7983588	0.8569231	0.69219077	0.33611482	0.3638388	0.6407889	0.7726817
HIP14000	0.002136752136752137	0.0	0.55497664	0.554715	0.4501868	0.37441733	0.399615	0.33404082	0.47900522	0.72956026	0.36833626	0.2622801	0.28896284	0.19325238	0.72354555	0.5632717	0.2918563	0.15779907
HIP14004	0.002136752136752137	0.0	0.61245793	0.4658411	0.48305055	0.50158364	0.56428134	0.566688	0.55630654	0.4106599	0.5565574	0.30548725	0.49307835	0.41644552	0.48951983	0.5708448	0.3912667	0.34930915
HIP14007	0.002136752136752137	0.0	0.58166385	0.5224293	0.3850134	0.39520252	0.5393159	0.49737448	0.8006637	0.5837837	0.43142086	0.21332711	0.57401955	0.5805322	0.6112742	0.613414	0.25927067	0.5686615
HIP14015	0.002136752136752137	0.0	0.4277038	0.26587898	0.5143085	0.63188636	0.46185726	0.4812119	0.22905391	0.21458325	0.40412077	0.66605437	0.5137924	0.6004413	0.38757026	0.29892117	0.663271	0.89259905
HIP14016	0.0025	1.0	0.5153849	0.38377884	0.38614827	0.6148983	0.4275273	0.6962249	0.6973597	0.5375416	0.6930133	0.640576	0.6100414	0.72837496	0.52214795	0.45462847	0.48387688	0.78271234
HIP14020	0.002136752136752137	0.0	0.77475214	0.7900983	0.7241198	0.19011497	0.79748297	0.26046392	0.6696833	0.7689002	0.4129496	0.08898041	0.31831682	0.40061176	0.7131255	0.82234514	0.3347014	0.15038913
HIP14022	0.0025	1.0	0.52839977	0.6450324	0.46648327	0.5576522	0.6269552	0.7027758	0.33754516	0.479646	0.59423983	0.37907803	0.31281072	0.51177394	0.4553547	0.46369553	0.44420493	0.30196714
HIP14024	0.0025	1.0	0.18113068	0.6344726	0.50436115	0.8235319	0.13295922	0.8355175	0.20809042	0.44720978	0.66241926	0.7643471	0.6217799	0.46321318	0.15231475	0.15230912	0.7483189	0.4474519
HIP14028	0.002136752136752137	0.0	0.30626833	0.34334096	0.4353135	0.6573273	0.37384582	0.7676774	0.23934105	0.33560383	0.37863433	0.6305793	0.50760525	0.6819971	0.2949893	0.46132672	0.66561806	0.60654056
HIP14030	0.002136752136752137	0.0	0.464747	0.38743842	0.4146908	0.45523986	0.4919633	0.51334596	0.70873916	0.5276033	0.57641095	0.49084833	0.50013655	0.53348666	0.44145203	0.5364869	0.39499313	0.5134465
HIP14034	0.0025	1.0	0.27850735	0.32845333	0.3820187	0.6993671	0.34100342	0.36326405	0.42052492	0.21121669	0.3700319	0.5055172	0.58640766	0.74456203	0.43718493	0.43451917	0.44972748	0.8334663
HIP14036	0.002136752136752137	0.0	0.3832023	0.39487028	0.4784209	0.3602788	0.30787227	0.5109504	0.33274418	0.45491078	0.2050221	0.43130317	0.4919914	0.5209716	0.50868386	0.4335637	0.5927171	0.4648567
HIP14039	0.002136752136752137	0.0	0.64448124	0.5886772	0.4936487	0.54310286	0.60291743	0.4477973	0.5374646	0.43206292	0.56213224	0.47102237	0.55008495	0.4280171	0.5288072	0.5732945	0.38904542	0.43836522
HIP14043	0.002136752136752137	0.0	0.4421036	0.41486132	0.39827198	0.5469397	0.5249094	0.53830385	0.4901933	0.76351786	0.44600102	0.46056065	0.45341322	0.4240537	0.56963444	0.5687592	0.41749445	0.30212414
HIP14045	0.0025	1.0	0.1668545	0.10032827	0.23876718	0.9175916	0.18449879	0.6368432	0.180637	0.20376533	0.35865465	0.77170634	0.6536634	0.6599675	0.14518741	0.15302011	0.70220065	0.74751693
HIP14053	0.0025	1.0	0.50259316	0.4849586	0.5255884	0.43423986	0.3309729	0.5077558	0.6636861	0.54799163	0.64501476	0.4125839	0.40930873	0.3251093	0.50338703	0.5809125	0.45083955	0.2691812
HIP14055	0.002136752136752137	0.0	0.24405003	0.23293689	0.34397477	0.7150014	0.35578507	0.38692397	0.2116364	0.23425853	0.3424709	0.6896521	0.54726005	0.5817148	0.24333057	0.24736667	0.5742748	0.78995943
HIP14059	0.002136752136752137	0.0	0.3767452	0.32792187	0.3023748	0.32920247	0.4737684	0.3498823	0.3430422	0.27515787	0.3191118	0.56818295	0.60495365	0.59234834	0.2381837	0.48357257	0.35090575	0.7329773
HIP14060	0.0025	1.0	0.43172553	0.49249873	0.5859258	0.5320826	0.53817266	0.6050961	0.47692865	0.54203606	0.56216437	0.71498865	0.6776757	0.460112	0.4616753	0.4499161	0.72871363	0.5601253
HIP14064	0.002136752136752137	0.0	0.1910885	0.18205771	0.29047406	0.376446	0.33908182	0.43001175	0.3019544	0.28743222	0.2001712	0.585225	0.62013984	0.59361553	0.17475396	0.4876314	0.50499654	0.69470954
HIP14066	0.002136752136752137	0.0	0.6585006	0.6277239	0.49535227	0.3468659	0.52595896	0.6719778	0.60525256	0.7396122	0.68641835	0.3549927	0.5343333	0.5641197	0.6214934	0.544731	0.3724398	0.7091926
HIP14071	0.0025	1.0	0.5302258	0.45186266	0.436418	0.4650163	0.6078237	0.6488219	0.40817422	0.42573494	0.49422306	0.6025175	0.51786727	0.5378834	0.6414504	0.3054794	0.5815879	0.42073932
HIP14072	0.002136752136752137	0.0	0.6973713	0.6901807	0.5703744	0.34102535	0.53828484	0.6601919	0.62565607	0.6903798	0.6246065	0.20804563	0.35132045	0.36227185	0.7918242	0.6171894	0.39329743	0.38773486
HIP14077	0.002136752136752137	0.0	0.66520905	0.7936399	0.49709707	0.22330207	0.76766884	0.34152642	0.45716053	0.50172824	0.48005888	0.23960584	0.2981204	0.29196972	0.56234175	0.5714738	0.436558	0.2430014
HIP14079	0.002136752136752137	0.0	0.8105583	0.75381655	0.57713187	0.15554917	0.67205584	0.37396878	0.711601	0.7043782	0.39627376	0.15429214	0.22668391	0.22240126	0.87676	0.7517884	0.26350158	0.16047862
HIP14080	0.002136752136752137	0.0	0.5761511	0.578902	0.6649833	0.3220262	0.56414187	0.43943983	0.5673044	0.57283574	0.6132376	0.34248078	0.42160285	0.5855022	0.48668945	0.49848452	0.30471396	0.31156242
HIP14090	0.002136752136752137	0.0	0.33147204	0.32548922	0.41760248	0.63306284	0.25609988	0.48660022	0.24447984	0.22718653	0.2670616	0.5655042	0.7215656	0.7649689	0.27875102	0.23283893	0.5570084	0.74551773
HIP14092	0.0025	1.0	0.60243523	0.688506	0.5894986	0.280266	0.46645564	0.6739153	0.5462991	0.82276297	0.57355726	0.31817377	0.36211675	0.36944184	0.68364596	0.48031545	0.45012742	0.35063097
HIP14095	0.002136752136752137	0.0	0.31917554	0.4206686	0.21505055	0.54582006	0.18023327	0.36220434	0.24866748	0.23471007	0.28806573	0.52809095	0.46013007	0.3805346	0.34151918	0.18302292	0.5219359	0.5404217
HIP14096	0.0025	1.0	0.58261603	0.50454897	0.6796969	0.61317855	0.6010156	0.514849	0.37557128	0.5427402	0.64141047	0.68414617	0.5704487	0.67579424	0.43663687	0.41720167	0.5694006	0.5038063
HIP14103	0.0025	1.0	0.46424216	0.48143306	0.65155536	0.6291522	0.46849844	0.7144169	0.45085806	0.5322592	0.6209556	0.71163297	0.58037215	0.79041743	0.50122076	0.52057606	0.61809146	0.4427453
HIP14106	0.0025	1.0	0.26852155	0.21302205	0.29715094	0.5083436	0.06859931	0.57908905	0.4424925	0.7927575	0.6747015	0.5165479	0.60365707	0.41188994	0.24946716	0.1760884	0.26411647	0.39259413
HIP14107	0.0025	1.0	0.5285674	0.6565249	0.65839255	0.7094925	0.57197237	0.62628025	0.6663662	0.5545068	0.51557684	0.549291	0.57337517	0.4667583	0.59267086	0.42393237	0.46957812	0.707073
HIP14109	0.002136752136752137	0.0	0.2621509	0.2614177	0.28012642	0.44696826	0.29694575	0.5468622	0.43203312	0.36491883	0.45383793	0.59946465	0.47982886	0.5101728	0.2466099	0.3110118	0.434747	0.5265658
HIP14110	0.002136752136752137	0.0	0.12200585	0.1215983	0.16451746	0.4338815	0.1029771	0.42131326	0.38726735	0.4913541	0.45114246	0.48767388	0.3720168	0.2567786	0.25762847	0.075087994	0.33835727	0.40242213
HIP14114	0.002136752136752137	0.0	0.27751327	0.28230983	0.30607086	0.6246748	0.35732237	0.6180112	0.28403008	0.29576665	0.4539604	0.72910416	0.4925327	0.62388307	0.33088988	0.23768738	0.5821005	0.6307687
HIP14118	0.0025	1.0	0.324453	0.35961187	0.64760315	0.5412887	0.24985391	0.59207475	0.31087828	0.3673493	0.4904784	0.7818754	0.54865116	0.62063724	0.38750932	0.19111738	0.7128583	0.73980075
HIP14124	0.0025	1.0	0.5290376	0.44161028	0.42428964	0.4356249	0.705812	0.43683368	0.670455	0.477398	0.44827974	0.41873488	0.55239266	0.71392924	0.43527532	0.5193379	0.51363134	0.5865768
HIP14127	0.002136752136752137	0.0	0.5026403	0.29654586	0.49021888	0.4742001	0.5979295	0.4113391	0.2907707	0.33356434	0.42387277	0.5644995	0.5684544	0.7221806	0.3965668	0.44926888	0.61610436	0.7172965
HIP14129	0.002136752136752137	0.0	0.43720436	0.41524494	0.38808775	0.46939343	0.45627925	0.46228373	0.42329925	0.4600383	0.35581422	0.5605983	0.44570178	0.44107163	0.38580018	0.35282305	0.47966117	0.6388184
HIP14130	0.002136752136752137	0.0	0.48375094	0.5899157	0.6546179	0.3732603	0.419408	0.5248423	0.33727977	0.5926955	0.48226407	0.3425718	0.31643766	0.33837304	0.5752353	0.3948932	0.55067164	0.40620905
HIP14136	0.0025	1.0	0.44245303	0.5167491	0.40888825	0.47711366	0.49704036	0.72531635	0.3621477	0.5287898	0.5245576	0.6158357	0.62882334	0.40279114	0.56538045	0.6077601	0.497158	0.58618104
HIP14140	0.002136752136752137	0.0	0.4962164	0.60951996	0.47786543	0.49526724	0.50956285	0.5100376	0.53936404	0.43138358	0.3173126	0.22911885	0.6100735	0.46830565	0.6065973	0.63661164	0.44578338	0.54805696
HIP14142	0.0025	1.0	0.79913515	0.7723929	0.681471	0.5405481	0.74513704	0.66230893	0.7418301	0.74318767	0.6022057	0.24803165	0.5255562	0.8169242	0.7610338	0.8164772	0.40683246	0.46744305
HIP14148	0.0025	1.0	0.709653	0.6921834	0.6010052	0.58213574	0.75969625	0.5735452	0.63253176	0.7445489	0.6580616	0.23714074	0.38506147	0.41486853	0.8437384	0.8115138	0.3283097	0.3118685
HIP14152	0.0025	1.0	0.606466	0.48623565	0.48163256	0.48566326	0.43489864	0.8048901	0.4829907	0.6686443	0.6100044	0.86174476	0.5062626	0.620956	0.45165226	0.5531623	0.50775313	0.65223855
HIP14157	0.0025	1.0	0.6720265	0.7299738	0.54286486	0.43815646	0.80708945	0.74647725	0.6518117	0.78916883	0.78856707	0.4255354	0.43088108	0.30506378	0.6794744	0.7639469	0.3869518	0.31558853
HIP14174	0.002136752136752137	0.0	0.29687554	0.18629351	0.21155444	0.56655306	0.15863314	0.4301588	0.20170292	0.19173262	0.258666	0.60820633	0.46269765	0.4853818	0.27816665	0.14054224	0.5432035	0.6171648
HIP14175	0.0025	1.0	0.24445882	0.58622134	0.33741528	0.7864239	0.26927042	0.5584141	0.2553903	0.24087489	0.5985921	0.8286746	0.78731126	0.5965111	0.20802197	0.44782788	0.6888107	0.71212614
HIP14176	0.002136752136752137	0.0	0.5992087	0.64949983	0.6281254	0.6100183	0.70860493	0.44257158	0.4930285	0.3956461	0.6213963	0.35689035	0.36120456	0.4447435	0.6683247	0.72123355	0.5975159	0.37489665
HIP14181	0.0025	1.0	0.3593189	0.2753455	0.44392893	0.58482474	0.5685162	0.32777637	0.40971574	0.2583062	0.33981764	0.46470535	0.68711245	0.7083259	0.30305958	0.45724288	0.59162986	0.78137493
HIP14187	0.0025	1.0	0.5217044	0.50475144	0.6299711	0.68385017	0.3616166	0.81102264	0.45066652	0.62217176	0.52348584	0.8010484	0.43187788	0.43411744	0.5401134	0.55932987	0.6292119	0.46097517
HIP14192	0.002136752136752137	0.0	0.26907164	0.36702135	0.3508479	0.57117635	0.4191366	0.33903933	0.5169888	0.23853597	0.25601983	0.43125692	0.55441815	0.6287252	0.35656595	0.39096305	0.4791464	0.546088
HIP14194	0.0025	1.0	0.41570085	0.46668062	0.40482676	0.57154334	0.26618338	0.4527258	0.6713557	0.56075287	0.4814635	0.47717303	0.54379773	0.46254566	0.4423263	0.33411345	0.44584107	0.6128578
HIP14196	0.002136752136752137	0.0	0.34564316	0.25118965	0.57581353	0.7698811	0.31533056	0.63498306	0.26120234	0.23316121	0.4407959	0.7652126	0.7373954	0.5626663	0.23453757	0.25404918	0.7195757	0.68382454
HIP14202	0.002136752136752137	0.0	0.7246771	0.70785445	0.5805846	0.26513082	0.7500725	0.35309255	0.7795487	0.7570275	0.64756703	0.29208434	0.4575384	0.52793497	0.81384563	0.65932465	0.38972837	0.39387834
HIP14205	0.0025	1.0	0.3712064	0.38230374	0.40078408	0.7773472	0.3620695	0.37763605	0.30064124	0.35706347	0.46071598	0.67830265	0.4287336	0.32937032	0.38930547	0.26597926	0.5011014	0.6140244
HIP14209	0.002136752136752137	0.0	0.31057787	0.30604863	0.28008458	0.6243111	0.3991996	0.3921684	0.37977824	0.16402447	0.59791374	0.62953275	0.6986875	0.71719575	0.39584896	0.25523227	0.5596055	0.80833817
HIP14211	0.002136752136752137	0.0	0.60910904	0.68909556	0.6322595	0.2665434	0.60383517	0.30205202	0.6094514	0.5590637	0.38072962	0.1923163	0.3630517	0.45878637	0.6737665	0.50230217	0.2881667	0.22639307
HIP14213	0.002136752136752137	0.0	0.2571787	0.27675718	0.30294532	0.7687813	0.27223894	0.36941716	0.2427282	0.12662387	0.19881007	0.60454667	0.56026113	0.7987253	0.37615228	0.23743641	0.5773829	0.7959951
HIP14214	0.002136752136752137	0.0	0.1913484	0.1700736	0.26361758	0.58353	0.19812691	0.41639295	0.19535735	0.24551535	0.32452473	0.8339221	0.6653618	0.5286372	0.20477259	0.2280705	0.591585	0.6566721
HIP14218	0.002136752136752137	0.0	0.53622985	0.4319226	0.4813363	0.41463393	0.54626346	0.33812362	0.5324376	0.36690843	0.29058987	0.24427173	0.38571218	0.24797025	0.60039425	0.5244924	0.45708123	0.30296764
HIP14223	0.0025	1.0	0.4946029	0.53945225	0.621992	0.70872104	0.60352254	0.70207345	0.46107396	0.6439333	0.6688729	0.7513317	0.40996733	0.5929268	0.50515956	0.5756104	0.58693826	0.48311412
HIP14226	0.002136752136752137	0.0	0.50542575	0.3134933	0.30816495	0.40678984	0.3709666	0.49253738	0.41089565	0.28049746	0.3279661	0.43978578	0.53339493	0.57378644	0.37469873	0.42190245	0.5356928	0.6757154
HIP14230	0.002136752136752137	0.0	0.2523415	0.22525075	0.480921	0.37534145	0.22098416	0.33962536	0.2585649	0.102413	0.119718015	0.4846196	0.5569806	0.6286121	0.2615254	0.2515865	0.65079623	0.7293394
HIP14231	0.0025	1.0	0.39776552	0.45589703	0.46768248	0.44282335	0.36458164	0.552995	0.5173957	0.46179432	0.48623753	0.47915402	0.4835458	0.39031112	0.38468784	0.54670745	0.582256	0.42967606
HIP14237	0.002136752136752137	0.0	0.65711504	0.38319504	0.4124914	0.3351863	0.5386624	0.36059374	0.8132168	0.38402978	0.3539428	0.34562767	0.6092062	0.5517181	0.46972638	0.5231581	0.4471093	0.6271198
HIP14240	0.002136752136752137	0.0	0.5750075	0.6496692	0.47895846	0.26459628	0.5670798	0.43785304	0.61300874	0.7394518	0.41908205	0.1931937	0.4482324	0.4097513	0.5783804	0.7589507	0.4582825	0.5221665
HIP14241	0.002136752136752137	0.0	0.6787362	0.787647	0.72691876	0.19299033	0.68538785	0.46169442	0.7240682	0.64395136	0.37527922	0.15651673	0.25102687	0.25559562	0.7906096	0.7484363	0.37310869	0.21197274
HIP14494	0.002136752136752137	0.0	0.7869637	0.8603883	0.59215736	0.077502996	0.6865851	0.29803532	0.7215675	0.73177063	0.4013095	0.07226673	0.23706284	0.20059556	0.8121062	0.80360115	0.18522003	0.15713367
HIP14911	0.002136752136752137	0.0	0.3760982	0.46948555	0.34341124	0.36282545	0.3945777	0.40848133	0.3847463	0.2719035	0.25560737	0.3453543	0.55755615	0.47871357	0.41742143	0.5596188	0.49816316	0.5981998
HIP15685	0.0025	1.0	0.5226577	0.44748437	0.5985611	0.5931612	0.6185907	0.63932216	0.3494797	0.46298692	0.6189307	0.82831264	0.52032256	0.57292354	0.4293496	0.57924336	0.667322	0.7122786
HIP15861	0.0025	1.0	0.53125167	0.59725076	0.55159694	0.56038725	0.5204608	0.51863647	0.49713522	0.30070293	0.49239337	0.86078084	0.61466193	0.65561414	0.61613363	0.44106293	0.6334635	0.65985125
HIP16515	0.0025	1.0	0.6810367	0.58453274	0.6360475	0.5365612	0.6457362	0.7718295	0.42380983	0.83200777	0.75460243	0.6360228	0.41406268	0.41441032	0.6973262	0.66148895	0.5149141	0.47261047
HIP16867	0.0025	1.0	0.5418321	0.44372535	0.5164146	0.627735	0.47977996	0.63099754	0.47325283	0.520229	0.4576516	0.56170195	0.59094715	0.51728755	0.5095359	0.40659362	0.57439685	0.6211081
HIP17370	0.0025	1.0	0.23592708	0.3598141	0.33092153	0.51365197	0.32929897	0.5677968	0.5086953	0.48573282	0.4526466	0.61789006	0.5112129	0.5857731	0.34328485	0.41909873	0.3650908	0.58098227
HIP17440	0.002136752136752137	0.0	0.82109797	0.8372766	0.694945	0.1441437	0.71274984	0.2493332	0.80298674	0.69868624	0.57771945	0.17449427	0.29293132	0.28931803	0.80325973	0.7534565	0.2609978	0.19442904
HIP17454	0.002136752136752137	0.0	0.28242636	0.3034796	0.29666454	0.36218894	0.51996136	0.33663347	0.5149354	0.3112679	0.43339553	0.48167998	0.4888219	0.72280496	0.33112052	0.55025876	0.42319256	0.655301
HIP17457	0.002136752136752137	0.0	0.30881464	0.21151245	0.45433486	0.44257385	0.3091231	0.51183856	0.47945347	0.31636083	0.53124434	0.5200677	0.5364833	0.61840475	0.37826836	0.2680416	0.51449203	0.6275766
HIP17462	0.0025	1.0	0.35831857	0.39295912	0.6205139	0.74031734	0.4316896	0.42491287	0.500326	0.55164987	0.603074	0.89106	0.7808347	0.37027875	0.47164008	0.28257167	0.6249724	0.5633663
HIP17534	0.0025	1.0	0.40184098	0.42853588	0.44349283	0.63226163	0.4154553	0.66820735	0.23311612	0.37086266	0.35885313	0.588904	0.46358776	0.5717942	0.26727402	0.35061938	0.60609245	0.7065847
HIP17577	0.0025	1.0	0.46711224	0.43538943	0.36156988	0.523178	0.36601484	0.65149546	0.4122867	0.474338	0.5248836	0.72536975	0.37733313	0.48384568	0.5091429	0.41222835	0.5304348	0.4342522
HIP17585	0.002136752136752137	0.0	0.22211316	0.38382322	0.3204912	0.5387967	0.19189936	0.31366423	0.19741186	0.260941	0.38477463	0.6590185	0.51006603	0.42572394	0.18609506	0.20084783	0.5194699	0.50526047
HIP17698	0.002136752136752137	0.0	0.5902786	0.4237149	0.38038963	0.6569406	0.41322297	0.46126533	0.44426504	0.662732	0.5346079	0.5489397	0.48101047	0.6162222	0.61726457	0.5218547	0.42600667	0.6614058
HIP17723	0.0025	1.0	0.57092136	0.47379237	0.49917498	0.60185796	0.68282235	0.40928254	0.4902583	0.61165833	0.53764427	0.66834617	0.40830737	0.38617373	0.56500375	0.59985745	0.48228952	0.4463217
HIP17760	0.0025	1.0	0.3735667	0.43349147	0.49176317	0.44738233	0.29167557	0.43597868	0.39597416	0.29551834	0.22516733	0.6852323	0.5781125	0.5932508	0.3429468	0.38631487	0.6189638	0.6246463
HIP17837	0.0025	1.0	0.62924933	0.6218093	0.62649286	0.3854511	0.6085252	0.5704406	0.4840246	0.73062986	0.5608408	0.8287126	0.3961594	0.37027645	0.626844	0.70179975	0.34552875	0.30223155
HIP17845	0.0025	1.0	0.7033572	0.74079436	0.5815896	0.66115075	0.51350355	0.56708777	0.60272396	0.528875	0.6364165	0.5270864	0.55000913	0.4532445	0.52731633	0.6313202	0.4519268	0.3661382
HIP19048	0.002136752136752137	0.0	0.2696237	0.16128528	0.37367797	0.47600016	0.19834161	0.6174555	0.24328166	0.19318494	0.35452116	0.5075777	0.6390429	0.5375994	0.1944854	0.22916877	0.460528	0.7887318
