# Supplementary material for: Dynamic kernel matching for non-conforming data: A case study of T cell receptor datasets
Source: PLoS One. 2023 Mar 7;18(3):e0265313. doi: 10.1371/journal.pone.0265313 (PMC9990938; doi:10.1371/journal.pone.0265313)
Supplement: S1 Data — (ZIP) [file pone.0265313.s009.zip › source code/repertoire-classification-problem/model/bin/model_3_ps_val.csv]

Sample	Weight	Label	Prediction_0	Prediction_1	Prediction_2	Prediction_3	Prediction_4	Prediction_5	Prediction_6	Prediction_7	Prediction_8	Prediction_9	Prediction_10	Prediction_11	Prediction_12	Prediction_13	Prediction_14	Prediction_15
HIP00777	0.008620689655172414	1.0	0.6151573	0.7353745	0.5372241	0.36447823	0.60958606	0.41336882	0.6891129	0.7661228	0.5633097	0.21097568	0.3245959	0.38614398	0.7971605	0.58790517	0.44203067	0.1940966
HIP01055	0.008064516129032258	0.0	0.6510426	0.54388297	0.72296727	0.41548574	0.46747887	0.41537464	0.55773485	0.614464	0.50985545	0.34966856	0.4019082	0.37619582	0.67710537	0.3573963	0.3295049	0.23410293
HIP01091	0.008620689655172414	1.0	0.33136538	0.21906084	0.28877836	0.5810167	0.4327122	0.56238645	0.29557556	0.29274493	0.47143424	0.6863164	0.66253424	0.57934266	0.3737235	0.46754998	0.50108325	0.7890442
HIP01180	0.008064516129032258	0.0	0.57115144	0.5053656	0.5477032	0.5608511	0.5127656	0.32624766	0.61241764	0.46020755	0.4436544	0.42781544	0.7751431	0.4643475	0.47590756	0.4534534	0.36904538	0.67043793
HIP01266	0.008064516129032258	0.0	0.6884269	0.49942055	0.503732	0.36432832	0.47624835	0.38593605	0.5591414	0.5476156	0.37002885	0.4521728	0.42961472	0.5828453	0.4735325	0.59949017	0.3647697	0.37535948
HIP01393	0.008064516129032258	0.0	0.61863023	0.62105054	0.62380266	0.49322292	0.51064104	0.34029832	0.84268713	0.56535727	0.5871865	0.25353268	0.54560465	0.3972618	0.59294426	0.5473535	0.34516862	0.3256433
HIP01765	0.008620689655172414	1.0	0.2099461	0.32096457	0.25807598	0.63369185	0.24712914	0.42030716	0.32312804	0.32514757	0.27739024	0.47494122	0.5408699	0.67981696	0.20181948	0.40874675	0.5247415	0.6212017
HIP02024	0.008620689655172414	1.0	0.3261884	0.28227592	0.2634167	0.7244082	0.24788871	0.49922222	0.42571202	0.49681637	0.6805349	0.8631245	0.706473	0.5062422	0.5137627	0.25693452	0.513996	0.66886294
HIP03111	0.008064516129032258	0.0	0.7851853	0.87532365	0.7008539	0.49205524	0.77905285	0.5283745	0.796472	0.7401194	0.6367732	0.30507004	0.39956743	0.33252612	0.78595835	0.83394974	0.4763583	0.38031098
HIP03194	0.008620689655172414	1.0	0.54897565	0.648481	0.5397881	0.35515267	0.5660085	0.6390394	0.7596695	0.64406526	0.58930546	0.5167853	0.57047236	0.38547355	0.5201527	0.6540051	0.52732104	0.36475962
HIP03197	0.008064516129032258	0.0	0.63635254	0.6265325	0.44387332	0.3653692	0.57580537	0.34985065	0.6344355	0.5983926	0.5162997	0.5438272	0.41077816	0.22524855	0.62578446	0.5426311	0.30828682	0.17666358
HIP03370	0.008620689655172414	1.0	0.5207092	0.51978827	0.40540186	0.6394658	0.38572836	0.73886466	0.43873805	0.83960956	0.3998381	0.5183126	0.6475464	0.36523026	0.48205036	0.47722608	0.6277537	0.49525064
HIP03494	0.008064516129032258	0.0	0.57955253	0.5654208	0.75734615	0.30864614	0.5542811	0.61866766	0.50484467	0.6699946	0.40520582	0.31751043	0.4072878	0.31295973	0.5797164	0.7163584	0.43017375	0.20863071
HIP03592	0.008064516129032258	0.0	0.56662685	0.5047182	0.4039895	0.4362132	0.6525942	0.30337566	0.69764334	0.45229617	0.529266	0.27007973	0.4566685	0.66241914	0.5733018	0.6544658	0.35990024	0.757356
HIP04455	0.008620689655172414	1.0	0.2436496	0.38175637	0.3416434	0.52786016	0.19481742	0.5911778	0.33454174	0.4131437	0.64878553	0.73574847	0.49870545	0.39688945	0.2763483	0.32225782	0.491338	0.55468214
HIP04475	0.008620689655172414	1.0	0.24091038	0.29873756	0.38900203	0.6509917	0.29379356	0.6701211	0.2554011	0.34530264	0.3353248	0.71909857	0.56164515	0.38630104	0.3250522	0.22422454	0.53715235	0.51865506
HIP04509	0.008620689655172414	1.0	0.74445856	0.7732273	0.70267284	0.5499009	0.9170188	0.6638209	0.754156	0.8702643	0.77003473	0.57640445	0.47086093	0.3297131	0.7529704	0.84832954	0.7261815	0.28508994
HIP04545	0.008064516129032258	0.0	0.562243	0.40459025	0.39251512	0.5610804	0.5178584	0.51094246	0.29489103	0.4420538	0.2733299	0.3933811	0.36071357	0.49796057	0.41103408	0.42320257	0.5935011	0.3808111
HIP04555	0.008620689655172414	1.0	0.74832094	0.8513737	0.5651438	0.31964904	0.7079786	0.36234346	0.8305397	0.7771205	0.55687934	0.30037397	0.36158514	0.52575624	0.7368307	0.7955319	0.30089265	0.19071132
HIP04605	0.008620689655172414	1.0	0.2697068	0.29225776	0.38353246	0.6351759	0.28716767	0.7354528	0.36368826	0.54510665	0.32216454	0.6866993	0.5943371	0.44603655	0.28751117	0.35556483	0.5361218	0.69185305
HIP04634	0.008620689655172414	1.0	0.79674387	0.85317254	0.5745684	0.24291772	0.7596853	0.4165548	0.735206	0.89947474	0.57194585	0.123541266	0.23692629	0.19687498	0.75536	0.7327596	0.19223088	0.14761275
HIP05390	0.008064516129032258	0.0	0.40881857	0.41811693	0.48641425	0.45219508	0.42610505	0.57852185	0.6142597	0.39919978	0.31781423	0.4431432	0.50175613	0.52087444	0.3503748	0.4464853	0.6778116	0.58561677
HIP05405	0.008620689655172414	1.0	0.48309812	0.44947138	0.43698442	0.6675937	0.4407458	0.5404462	0.4562532	0.51989496	0.7049835	0.574757	0.37863368	0.39529896	0.5127512	0.63847697	0.4787131	0.34306312
HIP05551	0.008620689655172414	1.0	0.39919698	0.37341648	0.6542907	0.7006222	0.4317097	0.6079199	0.36861545	0.3838407	0.55595154	0.65703976	0.43241608	0.464539	0.42719516	0.3687601	0.6053755	0.7223561
HIP05574	0.008064516129032258	0.0	0.75737774	0.7350869	0.64759564	0.3663485	0.8464887	0.40979946	0.8501896	0.8103126	0.6579682	0.25730777	0.33568746	0.32591176	0.85400885	0.8662614	0.2802827	0.327075
HIP05763	0.008064516129032258	0.0	0.12974036	0.038760692	0.054630816	0.8901729	0.066461146	0.57604575	0.66679716	0.70628273	0.70096123	0.628548	0.86082554	0.69304156	0.1210413	0.046458304	0.061845005	0.6409591
HIP05948	0.008064516129032258	0.0	0.42565224	0.5042046	0.4400429	0.388822	0.4286563	0.49156603	0.40132284	0.49672	0.40092283	0.49996606	0.338203	0.39301968	0.45046413	0.48775268	0.3988114	0.4111679
HIP08346	0.008064516129032258	0.0	0.41241014	0.52072954	0.3374959	0.51968646	0.42124277	0.47141826	0.65580416	0.5324761	0.68084323	0.7650255	0.6625987	0.5365886	0.32138747	0.34709585	0.6550048	0.5735123
HIP08507	0.008064516129032258	0.0	0.3065663	0.3829411	0.29240304	0.29654592	0.3458901	0.3054774	0.3302497	0.24299213	0.27321523	0.37818325	0.42218152	0.3526425	0.3659069	0.2591505	0.7367947	0.5825099
HIP08598	0.008620689655172414	1.0	0.45747697	0.3586455	0.36686265	0.32565606	0.44166952	0.5063137	0.54806215	0.59547544	0.3883661	0.49540997	0.6496297	0.6354505	0.5253946	0.33941016	0.4206207	0.7434295
HIP08792	0.008620689655172414	1.0	0.42227405	0.53034157	0.3765757	0.50264436	0.27001688	0.8286499	0.46993643	0.50209594	0.4794398	0.7185379	0.70280224	0.5838312	0.3753861	0.24739394	0.4637987	0.7110916
HIP08805	0.008064516129032258	0.0	0.7660495	0.8263203	0.7031584	0.34742314	0.7931301	0.46983716	0.8145727	0.7905822	0.45273158	0.073807925	0.25798672	0.6078897	0.8171754	0.69970584	0.19728413	0.120300174
HIP08821	0.008620689655172414	1.0	0.30811587	0.2095564	0.43041998	0.6601778	0.34548926	0.57579595	0.19409308	0.28825405	0.47136155	0.60053	0.5410812	0.4604902	0.24974185	0.3175745	0.5808377	0.5131982
HIP08972	0.008064516129032258	0.0	0.3077853	0.28749773	0.394462	0.47995004	0.45515752	0.5906677	0.46190292	0.44549513	0.29840702	0.5738576	0.5130613	0.70976275	0.3404914	0.5785548	0.47666433	0.8209859
HIP08977	0.008064516129032258	0.0	0.59175575	0.7225628	0.4996416	0.2869936	0.54393834	0.35766006	0.5346373	0.6965427	0.640713	0.44511378	0.24995822	0.26766026	0.7314563	0.64646447	0.37091738	0.2263501
HIP08986	0.008620689655172414	1.0	0.61042726	0.6702185	0.5457906	0.46234244	0.77085054	0.6338831	0.70920837	0.7387073	0.61587363	0.46747625	0.58777213	0.6275962	0.5061569	0.65886164	0.5125278	0.46320012
HIP09022	0.008620689655172414	1.0	0.4174547	0.3816222	0.4431495	0.49627253	0.44823617	0.6178671	0.31461546	0.35209313	0.69531333	0.6699635	0.5120016	0.5260817	0.36473045	0.43537104	0.50768405	0.5045087
HIP09029	0.008064516129032258	0.0	0.6019851	0.59934884	0.62164444	0.36117297	0.51127595	0.36025894	0.5688813	0.8363712	0.5316256	0.28926378	0.28202355	0.39435273	0.6470868	0.5578149	0.3815919	0.23903817
HIP09235	0.008620689655172414	1.0	0.37044173	0.34920782	0.24659047	0.7591702	0.2517653	0.4864456	0.6102433	0.3188135	0.4164707	0.47976682	0.65355605	0.65252346	0.3054324	0.36662	0.6074369	0.7894683
HIP09559	0.008064516129032258	0.0	0.5135611	0.57731014	0.44403693	0.36223	0.40877354	0.3602577	0.6569386	0.52282596	0.4406944	0.29344037	0.4206927	0.38450915	0.6298542	0.6069542	0.3944698	0.29305255
HIP10358	0.008064516129032258	0.0	0.54196733	0.5992434	0.38746795	0.3300783	0.46179438	0.5398931	0.42453617	0.4761635	0.4145066	0.31768343	0.42089388	0.37520468	0.509614	0.5297353	0.6895358	0.4092211
HIP10445	0.008064516129032258	0.0	0.37935516	0.42218336	0.29317296	0.56595373	0.335567	0.47367272	0.5406144	0.31938654	0.46593082	0.5881637	0.69087964	0.7034795	0.3679661	0.3603012	0.5708234	0.6594961
HIP10480	0.008620689655172414	1.0	0.80134594	0.69614685	0.855449	0.24786907	0.676044	0.38905555	0.672072	0.6942142	0.77463305	0.15132362	0.28162894	0.40723628	0.80772626	0.74210656	0.33895165	0.13719285
HIP10514	0.008064516129032258	0.0	0.46686834	0.61145395	0.43497843	0.47544962	0.4355476	0.44808614	0.7201153	0.48247394	0.38969013	0.33476776	0.7985321	0.53219026	0.45602965	0.48431867	0.42868763	0.48069113
HIP10597	0.008064516129032258	0.0	0.66146034	0.8616942	0.6116128	0.34578654	0.708762	0.43998972	0.8582643	0.6477654	0.42505	0.27407837	0.52574384	0.2584747	0.66483974	0.799382	0.59871686	0.38444817
HIP10694	0.008064516129032258	0.0	0.37645185	0.38437217	0.3177992	0.4521314	0.38371623	0.6710988	0.49607518	0.5458745	0.60922563	0.64614356	0.52068204	0.42969838	0.30521995	0.32293	0.3236493	0.31520706
HIP10716	0.008620689655172414	1.0	0.27243388	0.24721292	0.35567904	0.723503	0.30131063	0.51084346	0.36468413	0.2297844	0.2944733	0.66260004	0.7477567	0.72886455	0.20165217	0.22602847	0.69271344	0.87738246
HIP10726	0.008064516129032258	0.0	0.5838319	0.65432656	0.4824289	0.3874688	0.5096419	0.3697583	0.70137	0.53351676	0.62085205	0.32441753	0.5226727	0.49180597	0.66099226	0.6522268	0.43431085	0.34516692
HIP10821	0.008064516129032258	0.0	0.31139356	0.40405896	0.2533107	0.54743433	0.20516199	0.4910016	0.34096527	0.22010362	0.23982665	0.6435213	0.6843316	0.7141948	0.3794648	0.2719546	0.58166397	0.72751105
HIP11518	0.008620689655172414	1.0	0.38084647	0.46264976	0.4640081	0.46544087	0.32546127	0.4670216	0.46821904	0.69033265	0.4758471	0.4986277	0.5949416	0.54238075	0.40345186	0.39693478	0.6109243	0.5338405
HIP11553	0.008064516129032258	0.0	0.86716795	0.84355485	0.7180315	0.33257198	0.7557694	0.36951983	0.7076836	0.77106464	0.64070225	0.21786061	0.3210485	0.15567827	0.8163222	0.88774675	0.3933731	0.14610136
HIP11613	0.008620689655172414	1.0	0.24628043	0.17907706	0.4486725	0.8575783	0.20308101	0.5196108	0.3374792	0.363534	0.46717474	0.89168495	0.5457455	0.63096297	0.34955272	0.28246504	0.62222576	0.7529267
HIP11845	0.008064516129032258	0.0	0.5598116	0.5583301	0.44356143	0.2698915	0.6241756	0.4221119	0.65886796	0.5438454	0.41167986	0.45129105	0.5662228	0.6323333	0.50416124	0.6511618	0.37077862	0.45676407
HIP12099	0.008620689655172414	1.0	0.81289315	0.911481	0.68386304	0.35335988	0.82077086	0.6544492	0.680713	0.8439367	0.74589777	0.4231177	0.27659017	0.20792061	0.7856671	0.6938236	0.3577637	0.26173484
HIP12743	0.008620689655172414	1.0	0.24666595	0.24907222	0.7449449	0.86376613	0.32648033	0.6559438	0.17419049	0.29607493	0.5170802	0.81498265	0.5818726	0.6235297	0.37029293	0.26147842	0.67770743	0.6778001
HIP12980	0.008620689655172414	1.0	0.37691948	0.32426333	0.39881155	0.5181042	0.46389064	0.6096264	0.58541334	0.57838756	0.5438109	0.6004466	0.7563436	0.6318234	0.38807666	0.4633815	0.60892785	0.7316195
HIP13176	0.008620689655172414	1.0	0.4645744	0.5018723	0.4125067	0.5502914	0.4618425	0.3006663	0.55306375	0.5326903	0.34089965	0.324795	0.40948808	0.46339846	0.513761	0.5284557	0.40595618	0.3365584
HIP13198	0.008064516129032258	0.0	0.390404	0.42375994	0.39285177	0.746348	0.4380303	0.6204131	0.4393267	0.41458848	0.5051979	0.6749564	0.83753157	0.62716913	0.44609463	0.56668466	0.54194826	0.7275015
HIP13244	0.008064516129032258	0.0	0.64423716	0.64039737	0.4004134	0.54094905	0.5182184	0.58792466	0.60169864	0.48414513	0.53861964	0.36715537	0.6716773	0.6170262	0.60561657	0.6329561	0.45456478	0.6720286
HIP13256	0.008064516129032258	0.0	0.2194306	0.12171823	0.44641885	0.55221224	0.39182985	0.62102336	0.31139666	0.25896132	0.25572687	0.68588793	0.5789752	0.9602239	0.18108153	0.48361498	0.5881568	0.8833462
HIP13263	0.008064516129032258	0.0	0.47837344	0.44099107	0.58913934	0.36581635	0.5038518	0.46182114	0.44607317	0.53700155	0.49542385	0.66057825	0.5224576	0.47882456	0.6057831	0.5017719	0.43268818	0.3773566
HIP13276	0.008064516129032258	0.0	0.22675037	0.31959182	0.3971964	0.3138619	0.389713	0.35083967	0.2843212	0.20654923	0.21620673	0.48444524	0.53921044	0.82211536	0.256594	0.4014434	0.69258523	0.6672461
HIP13306	0.008620689655172414	1.0	0.573822	0.6213986	0.59082544	0.35959947	0.61790293	0.4254092	0.6955338	0.63999087	0.622002	0.4522643	0.5224417	0.56235605	0.5731583	0.5522625	0.49232104	0.32018435
HIP13311	0.008620689655172414	1.0	0.55642045	0.63890034	0.46667486	0.61001	0.7118988	0.7025449	0.42524147	0.7751819	0.7166279	0.40935504	0.27876008	0.49893108	0.62166524	0.54994136	0.4820181	0.28899977
HIP13350	0.008064516129032258	0.0	0.54267657	0.5686493	0.5984355	0.5711443	0.48947585	0.45761853	0.6948132	0.51168406	0.49038634	0.39479756	0.39739075	0.46149868	0.6212098	0.6942624	0.597255	0.512101
HIP13396	0.008620689655172414	1.0	0.40221727	0.2901909	0.34345093	0.5327978	0.19921511	0.626572	0.24670008	0.37365785	0.43283176	0.758334	0.45791256	0.44918483	0.25872725	0.31183487	0.4753269	0.57606083
HIP13449	0.008620689655172414	1.0	0.27521613	0.13923049	0.2574553	0.7606771	0.23291111	0.4723176	0.20727924	0.1597721	0.5088567	0.92819834	0.7352079	0.66224164	0.21114331	0.22054991	0.72238845	0.8740176
HIP13463	0.008064516129032258	0.0	0.70452476	0.75212646	0.5321493	0.30983788	0.6086964	0.40438217	0.6153637	0.74920046	0.49600017	0.23619252	0.19614029	0.19907999	0.7288226	0.7269626	0.37477827	0.21004152
HIP13478	0.008620689655172414	1.0	0.28246957	0.33959562	0.5358614	0.88417757	0.20432547	0.6442597	0.27235025	0.32175383	0.5401557	0.8325993	0.8188221	0.64976174	0.21196815	0.21152493	0.8300278	0.86176085
HIP13489	0.008620689655172414	1.0	0.36408302	0.44745034	0.44537815	0.59631634	0.55070555	0.5048151	0.31043896	0.45085806	0.48633048	0.5487194	0.54102343	0.59159803	0.3275327	0.42872807	0.47277212	0.5977517
HIP13511	0.008064516129032258	0.0	0.26775506	0.4950117	0.4292305	0.41460347	0.33651572	0.354619	0.63633686	0.25489652	0.36961582	0.4683884	0.59882253	0.7259947	0.36913157	0.32953167	0.63889396	0.64014727
HIP13513	0.008620689655172414	1.0	0.23078021	0.22264832	0.31427875	0.50006104	0.21485978	0.41027686	0.16127539	0.32878685	0.36268586	0.5392357	0.42675376	0.483216	0.24376813	0.32753134	0.56332064	0.57796234
HIP13610	0.008620689655172414	1.0	0.5297583	0.541919	0.509415	0.44456884	0.60389686	0.5439437	0.72794795	0.57812464	0.6047401	0.46933052	0.4017171	0.6053032	0.45477113	0.51334125	0.41459256	0.43377316
HIP13625	0.008064516129032258	0.0	0.65110505	0.6214457	0.67159927	0.41621643	0.6311568	0.46828058	0.6581128	0.80066633	0.62050873	0.4201188	0.3108641	0.35542047	0.67843467	0.6103834	0.34842977	0.22886768
HIP13658	0.008064516129032258	0.0	0.85751176	0.9040562	0.60655314	0.14238277	0.7997626	0.29028416	0.7730397	0.8760518	0.55730855	0.26464665	0.21988443	0.3992609	0.8760241	0.823697	0.22230819	0.14406806
HIP13671	0.008620689655172414	1.0	0.29850605	0.41686577	0.28980473	0.5846086	0.3502078	0.496039	0.4435033	0.48148754	0.5962087	0.56300724	0.525103	0.47381467	0.3310926	0.34019995	0.51521575	0.49363777
HIP13709	0.008064516129032258	0.0	0.63476115	0.78453183	0.5582455	0.5684601	0.69851536	0.36653763	0.6942236	0.74920726	0.5141396	0.27432534	0.42154625	0.43907633	0.7041194	0.6898821	0.36327603	0.54187393
HIP13736	0.008064516129032258	0.0	0.6426557	0.58661646	0.54314053	0.39052945	0.6430458	0.3766318	0.62013996	0.78059816	0.43150556	0.43678337	0.5819686	0.43109673	0.6895353	0.4898423	0.58453274	0.33760995
HIP13746	0.008064516129032258	0.0	0.59919536	0.5912742	0.57426083	0.57577705	0.49335465	0.43355313	0.5940462	0.55524856	0.5754712	0.6013855	0.44673613	0.5020475	0.60123116	0.608882	0.38090566	0.50464106
HIP13754	0.008064516129032258	0.0	0.5635635	0.5852961	0.46753502	0.27388543	0.74839956	0.2941569	0.84871864	0.51090133	0.38217545	0.28803158	0.48125085	0.48953092	0.635671	0.45374748	0.46174085	0.42418048
HIP13780	0.008064516129032258	0.0	0.45996612	0.37864247	0.41293374	0.2887324	0.5602268	0.3147247	0.35905737	0.27553722	0.20019886	0.22732836	0.4406483	0.4612674	0.4430223	0.40597308	0.46481618	0.49369118
HIP13796	0.008064516129032258	0.0	0.49683377	0.403422	0.31863338	0.36857	0.3064313	0.30957484	0.21557972	0.26494098	0.23566642	0.27687034	0.2931044	0.5191537	0.45443258	0.3290062	0.42563844	0.38486835
HIP13806	0.008064516129032258	0.0	0.7192748	0.6237219	0.49067175	0.5024969	0.6263904	0.7676742	0.6281872	0.48727196	0.35927665	0.58160603	0.5329341	0.6726597	0.41657466	0.55821884	0.5506595	0.5676412
HIP13810	0.008064516129032258	0.0	0.4637179	0.45465675	0.34560543	0.55491835	0.25671977	0.39753518	0.57175666	0.5411464	0.5680074	0.6482629	0.42422596	0.33071786	0.38545057	0.36514068	0.40236032	0.3954854
HIP13848	0.008064516129032258	0.0	0.5691645	0.5188802	0.38205817	0.38381052	0.58311737	0.42336908	0.7980491	0.51795816	0.39964053	0.40836805	0.50800186	0.43723056	0.5168228	0.7730529	0.7412081	0.47713143
HIP13853	0.008064516129032258	0.0	0.7973434	0.78322154	0.6952204	0.172232	0.71688306	0.27402383	0.80049086	0.73273075	0.5220805	0.07632047	0.3464156	0.20254934	0.84346294	0.6358966	0.27762377	0.18483105
HIP13857	0.008064516129032258	0.0	0.5110553	0.46046415	0.42611104	0.33451778	0.29611158	0.533715	0.6611629	0.48888776	0.3744675	0.333822	0.52870756	0.5492689	0.3273142	0.39748654	0.42528105	0.5142009
HIP13871	0.008064516129032258	0.0	0.57620245	0.4325279	0.3730352	0.39022127	0.4725529	0.35421753	0.3651011	0.3678726	0.3664437	0.46771112	0.45178825	0.67252505	0.5582	0.36525163	0.50571686	0.5290863
HIP13875	0.008620689655172414	1.0	0.3367107	0.30139852	0.34875485	0.48725337	0.25421816	0.6074727	0.38513714	0.70005584	0.67002857	0.92899805	0.41223758	0.40531716	0.31536722	0.31603503	0.4693716	0.37401333
HIP13880	0.008620689655172414	1.0	0.3342625	0.34583518	0.30115354	0.6088596	0.6343518	0.7806067	0.16322729	0.48225948	0.55486286	0.62080365	0.39928803	0.42671287	0.34895134	0.37562376	0.4331609	0.4931035
HIP13902	0.008620689655172414	1.0	0.29780057	0.3594265	0.43499798	0.6453045	0.3032225	0.70946074	0.34490544	0.35239977	0.36164665	0.67508	0.6132048	0.506848	0.42287552	0.2854365	0.7115973	0.6610312
HIP13903	0.008620689655172414	1.0	0.53111327	0.5771025	0.3930147	0.602754	0.5035411	0.5857473	0.47314048	0.55952257	0.6072344	0.72654694	0.4409577	0.37180147	0.63503796	0.5110246	0.43761486	0.49043947
HIP13939	0.008620689655172414	1.0	0.4249596	0.40095893	0.50067383	0.46727693	0.44751826	0.36011732	0.4722292	0.2960364	0.3615134	0.37565723	0.47331524	0.578656	0.37571684	0.3359609	0.60167515	0.5582509
HIP13949	0.008620689655172414	1.0	0.5912326	0.4065646	0.47730884	0.6893977	0.6195189	0.53633296	0.54948467	0.5083815	0.42653078	0.70954895	0.45547414	0.47624862	0.6121468	0.46972996	0.55353814	0.6110717
HIP13962	0.008620689655172414	1.0	0.42086837	0.35389367	0.53048635	0.7692096	0.48230034	0.7962507	0.48013717	0.68246233	0.7243388	0.55605495	0.48441082	0.46207124	0.4311838	0.5969546	0.66941965	0.5807888
HIP13975	0.008620689655172414	1.0	0.68625975	0.8147703	0.6159088	0.24893546	0.59584904	0.3936282	0.53386885	0.518955	0.467966	0.20455772	0.33904356	0.30479532	0.6162329	0.7136236	0.36484635	0.46565348
HIP13987	0.008620689655172414	1.0	0.6489132	0.6700947	0.5241229	0.37253517	0.6145777	0.36505938	0.4505008	0.6677464	0.71687907	0.3328582	0.2982989	0.28117025	0.74368095	0.66652876	0.40201485	0.24111637
HIP13996	0.008620689655172414	1.0	0.43645057	0.5479456	0.52345765	0.664417	0.47160158	0.40645626	0.5358375	0.5262081	0.48200947	0.5305864	0.5896116	0.5000507	0.36115342	0.4975229	0.4818706	0.3536306
HIP14009	0.008620689655172414	1.0	0.17913994	0.27545857	0.27117574	0.5852755	0.27711183	0.53845626	0.316231	0.21660066	0.34892467	0.8344906	0.9272809	0.8562698	0.1307064	0.21489823	0.776639	0.9019058
HIP14014	0.008064516129032258	0.0	0.41779768	0.4074509	0.36265168	0.6551533	0.33439475	0.40827408	0.51056373	0.3455692	0.5389174	0.5691933	0.51498526	0.5020027	0.59830344	0.28735265	0.6060701	0.5926595
HIP14018	0.008064516129032258	0.0	0.21246263	0.2183826	0.2900995	0.41827604	0.27187157	0.486481	0.26489627	0.30217522	0.34875244	0.65322065	0.4588863	0.5549076	0.35616463	0.20886216	0.57133585	0.7911228
HIP14041	0.008620689655172414	1.0	0.36913687	0.28848702	0.31261727	0.71170723	0.26240313	0.8558297	0.44190258	0.5681009	0.55143595	0.8029902	0.68348706	0.54664016	0.3478406	0.36876202	0.6832901	0.4253951
HIP14051	0.008620689655172414	1.0	0.42106134	0.5176772	0.311305	0.74182487	0.4188248	0.60480714	0.35894924	0.5544689	0.47570446	0.69031256	0.55271596	0.487534	0.39480713	0.26706278	0.48040745	0.70419574
HIP14074	0.008064516129032258	0.0	0.23124638	0.26281804	0.33488762	0.5963449	0.15071079	0.5135496	0.27194875	0.24857005	0.40928292	0.69347996	0.5762503	0.57253426	0.18949729	0.38180113	0.45614874	0.8484901
HIP14089	0.008064516129032258	0.0	0.4548619	0.4267037	0.57361114	0.52391547	0.4690497	0.38082644	0.3700454	0.35709694	0.42454365	0.5044674	0.58750325	0.43678457	0.57383627	0.3184272	0.47812083	0.4621285
HIP14121	0.008064516129032258	0.0	0.34616822	0.356341	0.37464	0.47424716	0.3086949	0.3757732	0.4478114	0.39366612	0.3612045	0.6949779	0.5790498	0.5441556	0.50428843	0.4179725	0.6100044	0.6054668
HIP14153	0.008064516129032258	0.0	0.33643436	0.26365408	0.2200475	0.3421017	0.2793072	0.35405904	0.21090952	0.19008803	0.28397864	0.8707632	0.5796401	0.61246824	0.1988706	0.4878119	0.5592977	0.71367127
HIP14161	0.008620689655172414	1.0	0.5670018	0.5560455	0.56612587	0.44549337	0.439814	0.52232033	0.32460627	0.59517264	0.47116497	0.44933015	0.35754704	0.40076345	0.5343378	0.7134068	0.5168712	0.28307277
HIP14183	0.008620689655172414	1.0	0.24616542	0.20958674	0.5431942	0.81777	0.45430675	0.7017044	0.14639717	0.42603308	0.68602127	0.84847355	0.54371303	0.4450276	0.23168129	0.2349967	0.51988465	0.8041458
HIP14184	0.008064516129032258	0.0	0.5782432	0.2756883	0.32680666	0.6676965	0.51737887	0.373369	0.35944915	0.3343054	0.32332563	0.50872713	0.57608575	0.649711	0.29503226	0.44319707	0.627323	0.5855497
HIP14206	0.008064516129032258	0.0	0.3969371	0.42126736	0.5141008	0.61172724	0.3816463	0.39956203	0.3450681	0.43626386	0.4609236	0.42782128	0.31520188	0.64341366	0.45749667	0.44185635	0.5294834	0.51314753
HIP14217	0.008064516129032258	0.0	0.4764898	0.49956718	0.42806703	0.39665848	0.5326837	0.50057113	0.42119488	0.31400186	0.31963652	0.34107083	0.5005897	0.54921126	0.34555984	0.47123846	0.5361343	0.6482718
HIP14221	0.008620689655172414	1.0	0.15325654	0.26551604	0.286077	0.8302901	0.15362269	0.4810816	0.30208796	0.27921355	0.36907032	0.8976711	0.53086644	0.5519777	0.27825332	0.20238784	0.60103136	0.89675057
HIP14227	0.008620689655172414	1.0	0.4235382	0.5436985	0.437051	0.61896455	0.3298571	0.7009589	0.7713889	0.5179139	0.4969849	0.6858839	0.56600416	0.7257959	0.4235408	0.33421707	0.54017586	0.67814255
HIP14236	0.008620689655172414	1.0	0.3286366	0.22976136	0.57207555	0.78237045	0.5128013	0.8275459	0.29703295	0.35475108	0.82679355	0.8109509	0.5395534	0.56607693	0.3263938	0.29747865	0.7080461	0.6173376
HIP14244	0.008620689655172414	1.0	0.78282535	0.81369096	0.716896	0.20862678	0.752711	0.6134502	0.72641665	0.7493839	0.5389445	0.22347134	0.24609825	0.39956602	0.77245975	0.7823876	0.34701228	0.1321334
HIP15854	0.008620689655172414	1.0	0.55707353	0.6059953	0.59319097	0.49103218	0.50101537	0.50563836	0.8833394	0.73102677	0.54380333	0.3211077	0.82926166	0.26450187	0.5405875	0.5822792	0.559162	0.25736475
HIP15855	0.008064516129032258	0.0	0.18431687	0.18756938	0.23361844	0.50310224	0.301032	0.3758522	0.32194307	0.2063145	0.23273835	0.6270631	0.69966507	0.6698218	0.2851659	0.44849765	0.54126537	0.7318145
HIP17445	0.008064516129032258	0.0	0.49154857	0.4318803	0.4483568	0.47171524	0.40704143	0.49187672	0.38361436	0.5170062	0.47167522	0.58488744	0.42142007	0.49338448	0.38523364	0.36391234	0.55363417	0.55631703
HIP19717	0.008620689655172414	1.0	0.3645435	0.32174915	0.46358678	0.57398593	0.27332693	0.6385219	0.5459333	0.46229362	0.4604687	0.56386167	0.5310257	0.43200192	0.29795521	0.3345966	0.5439922	0.6665274
