# Supplementary material for: Dynamic kernel matching for non-conforming data: A case study of T cell receptor datasets
Source: PLoS One. 2023 Mar 7;18(3):e0265313. doi: 10.1371/journal.pone.0265313 (PMC9990938; doi:10.1371/journal.pone.0265313)
Supplement: S1 Data — (ZIP) [file pone.0265313.s009.zip › source code/repertoire-classification-problem/model/bin/model_4_ps_train.csv]

Sample	Weight	Label	Prediction_0	Prediction_1	Prediction_2	Prediction_3	Prediction_4	Prediction_5	Prediction_6	Prediction_7	Prediction_8	Prediction_9	Prediction_10	Prediction_11	Prediction_12	Prediction_13	Prediction_14	Prediction_15
HIP00110	0.002136752136752137	0.0	0.3808781	0.7405658	0.27983347	0.3570931	0.41101372	0.48444095	0.6964853	0.5613942	0.6935793	0.59062034	0.42831814	0.5992702	0.5491825	0.37756976	0.5358991	0.24925989
HIP00169	0.002136752136752137	0.0	0.56059474	0.5701783	0.42512855	0.56379735	0.59463674	0.824098	0.37576595	0.46777585	0.7853086	0.694857	0.42421174	0.48097235	0.6209086	0.3969094	0.31404072	0.48251617
HIP00594	0.0025	1.0	0.71937656	0.3723724	0.69786346	0.72103727	0.7887522	0.2248478	0.6390428	0.5285003	0.7483034	0.39036524	0.5399864	0.52824485	0.27048594	0.73287064	0.31163883	0.7783049
HIP00602	0.002136752136752137	0.0	0.74006045	0.6312964	0.35943192	0.6006078	0.5415803	0.6023016	0.53521025	0.64680517	0.48049682	0.5347568	0.38453856	0.54178715	0.67760193	0.43769872	0.38906118	0.35289907
HIP00614	0.002136752136752137	0.0	0.819793	0.25326848	0.49256012	0.7989433	0.7188067	0.49538928	0.3685884	0.42068234	0.29609826	0.3443898	0.36752355	0.35673115	0.39579284	0.66300285	0.41582435	0.44948414
HIP00640	0.002136752136752137	0.0	0.69350487	0.41037512	0.2871482	0.41914678	0.49511296	0.7495168	0.4055019	0.46330142	0.21056008	0.548013	0.4462181	0.62043667	0.50531435	0.42732197	0.4139875	0.5373725
HIP00710	0.002136752136752137	0.0	0.44403565	0.24510932	0.694005	0.36185926	0.52276707	0.3298501	0.444173	0.37215495	0.7642931	0.47310898	0.39403313	0.21058223	0.5877172	0.59415984	0.30395973	0.51045775
HIP00715	0.002136752136752137	0.0	0.40379214	0.35282993	0.27846676	0.41682735	0.41412938	0.44327027	0.3314478	0.54756284	0.6267501	0.37496436	0.24639285	0.5041246	0.39170665	0.40037853	0.38481712	0.3758499
HIP00734	0.002136752136752137	0.0	0.57463866	0.43411463	0.6978689	0.63399595	0.5465214	0.34702724	0.4804351	0.59115505	0.54701376	0.4499142	0.6686146	0.45062515	0.47122845	0.7910386	0.48355633	0.6644424
HIP00761	0.0025	1.0	0.620784	0.6625322	0.73698086	0.813187	0.6947888	0.26438916	0.48995906	0.58620393	0.6071043	0.44455203	0.722204	0.44516924	0.6312282	0.6050178	0.66193205	0.5513108
HIP00769	0.002136752136752137	0.0	0.6121159	0.44743365	0.5278811	0.60260403	0.65798867	0.47252205	0.28238574	0.4168933	0.37588087	0.38720742	0.581028	0.66978353	0.43233335	0.61875385	0.26951903	0.7849599
HIP00771	0.002136752136752137	0.0	0.40477005	0.43544573	0.5925829	0.5119783	0.4665431	0.41324422	0.33317277	0.4901017	0.3059767	0.38564965	0.2959888	0.33655024	0.3523472	0.40894255	0.29830948	0.58144665
HIP00773	0.002136752136752137	0.0	0.7891618	0.10341209	0.6736481	0.75157106	0.7975968	0.15466663	0.14051837	0.22007093	0.04439181	0.2502988	0.35228258	0.15162131	0.42603633	0.77806467	0.13350016	0.7631124
HIP00775	0.0025	1.0	0.47256488	0.4382538	0.72777414	0.45568857	0.60507715	0.5988152	0.6632181	0.49597394	0.8547748	0.6428331	0.5751453	0.37373453	0.4437704	0.60791016	0.5495007	0.8429632
HIP00779	0.002136752136752137	0.0	0.5793525	0.39633223	0.6546169	0.5495738	0.5694549	0.36344206	0.44198713	0.37550783	0.37019968	0.35342062	0.55298203	0.33655265	0.40273747	0.5627578	0.5183353	0.6174392
HIP00805	0.002136752136752137	0.0	0.15846425	0.5997382	0.21727338	0.2977295	0.21825612	0.6577427	0.39926624	0.35902566	0.14354107	0.58920366	0.32328072	0.49145615	0.42122498	0.2544099	0.55365443	0.25672722
HIP00813	0.0025	1.0	0.6088819	0.52764064	0.5497392	0.60321915	0.6542381	0.4271817	0.5671335	0.4316888	0.6685223	0.40777442	0.54722	0.4300745	0.5612817	0.57704926	0.60844994	0.54961175
HIP00819	0.002136752136752137	0.0	0.6949004	0.3434146	0.5477261	0.69570816	0.6499323	0.3481043	0.33851367	0.41313344	0.32695135	0.4601504	0.37289566	0.44707373	0.36594152	0.63784564	0.2839809	0.561702
HIP00822	0.002136752136752137	0.0	0.7565757	0.5120645	0.36921746	0.75417995	0.75787306	0.52524817	0.30917293	0.6806874	0.12441409	0.40856186	0.40410566	0.52201444	0.4948771	0.7460481	0.3659018	0.55622095
HIP00825	0.002136752136752137	0.0	0.656209	0.14620104	0.7426622	0.7540419	0.7442591	0.12710416	0.3207081	0.46036172	0.3392688	0.2681194	0.40128505	0.32659763	0.35999885	0.7408335	0.17703667	0.67598945
HIP00826	0.002136752136752137	0.0	0.59159005	0.45717233	0.73656946	0.5776229	0.4965916	0.4640726	0.5498602	0.5409768	0.5356976	0.60501915	0.5699266	0.54155207	0.63421243	0.5661168	0.53911924	0.5462696
HIP00838	0.0025	1.0	0.70143557	0.41937497	0.6561741	0.5399983	0.6572927	0.4843634	0.42739612	0.47811994	0.34360787	0.51598823	0.4877491	0.73718786	0.4952385	0.63161725	0.3328637	0.68979824
HIP00851	0.0025	1.0	0.5144213	0.48440114	0.5879931	0.5556914	0.51956093	0.41386577	0.4274503	0.5197765	0.6214475	0.51481616	0.47355866	0.47758022	0.414614	0.53034866	0.7647259	0.50404567
HIP00898	0.0025	1.0	0.3830462	0.4438845	0.5718946	0.49334675	0.53680336	0.56041896	0.58154416	0.44612777	0.45170686	0.6108875	0.567185	0.31974328	0.416305	0.47110352	0.6264591	0.5537809
HIP00904	0.002136752136752137	0.0	0.61107755	0.6080662	0.33216763	0.56303406	0.5266091	0.5668964	0.4334223	0.43519956	0.3189388	0.53925014	0.43637928	0.51442224	0.65433764	0.6374187	0.42539024	0.7046049
HIP00924	0.0025	1.0	0.45475733	0.47953683	0.47291765	0.57416767	0.7012598	0.52261657	0.3840884	0.4078895	0.24921724	0.38102114	0.67806053	0.5153333	0.47987592	0.6383445	0.42145914	0.4579407
HIP00926	0.002136752136752137	0.0	0.5143502	0.36703843	0.6856016	0.56732523	0.67216885	0.5656595	0.33098054	0.26704705	0.20885116	0.38055822	0.45177647	0.5279957	0.47999078	0.5635676	0.4134221	0.50218177
HIP00971	0.0025	1.0	0.31840694	0.6106849	0.433186	0.45344618	0.36251545	0.6110677	0.6269443	0.5603266	0.6817247	0.5137115	0.7259098	0.6835868	0.54386866	0.32419604	0.72229207	0.36502093
HIP00985	0.0025	1.0	0.32699907	0.7431708	0.35370404	0.46527073	0.3751519	0.621004	0.42773882	0.69419056	0.44117463	0.5216237	0.41550487	0.6831472	0.6064463	0.3338677	0.49772194	0.23482382
HIP00997	0.002136752136752137	0.0	0.71647334	0.2858749	0.5192942	0.64021844	0.5344914	0.38960868	0.34874082	0.5051969	0.17029119	0.46329698	0.39260328	0.41957906	0.5479489	0.7721894	0.29477057	0.6365358
HIP01022	0.002136752136752137	0.0	0.4153318	0.41777444	0.11521575	0.339181	0.431246	0.40285248	0.25573617	0.44311407	0.09937692	0.4671263	0.24278864	0.49817544	0.54275537	0.25002012	0.4360598	0.21365872
HIP01160	0.002136752136752137	0.0	0.7415365	0.5392612	0.56386715	0.6490248	0.6379585	0.25558978	0.49640834	0.5365582	0.4867102	0.42509794	0.5130638	0.4542611	0.44920498	0.5899012	0.4884542	0.6470298
HIP01161	0.002136752136752137	0.0	0.784957	0.40987697	0.6216301	0.8021927	0.66415423	0.39862335	0.3035056	0.5313276	0.49394515	0.4290238	0.3061446	0.70478004	0.44032755	0.83703196	0.19531065	0.6897725
HIP01206	0.002136752136752137	0.0	0.4596825	0.47481358	0.67494607	0.584888	0.4589799	0.34876013	0.50538206	0.60774994	0.4068337	0.43525124	0.42125955	0.4715304	0.47847694	0.49783188	0.62883705	0.47063145
HIP01219	0.0025	1.0	0.59773487	0.7107184	0.65664065	0.4261505	0.40334016	0.49448028	0.7204421	0.51451224	0.8533913	0.60402393	0.4774398	0.72087514	0.47250447	0.46679378	0.51716805	0.5535704
HIP01220	0.0025	1.0	0.466526	0.67307144	0.51268286	0.41348094	0.57655156	0.57522625	0.5080413	0.6364953	0.86780035	0.37669212	0.47848195	0.7603828	0.69153434	0.3309367	0.48117974	0.35511345
HIP01223	0.0025	1.0	0.5514893	0.4188279	0.654742	0.6009879	0.6694951	0.32701316	0.6199028	0.47317728	0.6921592	0.7852957	0.6710531	0.54801	0.48069927	0.8050082	0.35675257	0.84520507
HIP01232	0.0025	1.0	0.4041975	0.7674668	0.53991324	0.39142373	0.40025312	0.7226312	0.5634705	0.5580258	0.58008397	0.45426282	0.6770724	0.7044617	0.6066669	0.41648763	0.57166445	0.46646804
HIP01253	0.002136752136752137	0.0	0.56715786	0.72195137	0.32926506	0.38820234	0.39757368	0.80892944	0.36342067	0.6272068	0.36883774	0.5470114	0.31436402	0.8421396	0.6167089	0.38834375	0.5388207	0.39762783
HIP01313	0.002136752136752137	0.0	0.52839124	0.51459247	0.39409631	0.555809	0.6141708	0.42820546	0.46079132	0.53138226	0.15816718	0.41420484	0.37757045	0.40871578	0.44483018	0.63838947	0.33967108	0.46094078
HIP01359	0.002136752136752137	0.0	0.30753744	0.32788706	0.30932164	0.510629	0.47301307	0.4921021	0.30000228	0.40634167	0.1572203	0.37189752	0.32677668	0.24881098	0.45407483	0.4249392	0.30796695	0.34275663
HIP01391	0.002136752136752137	0.0	0.47826606	0.55653286	0.4017095	0.43630883	0.5091685	0.54431885	0.4221636	0.55848974	0.26261282	0.47267327	0.46022454	0.52148324	0.5202556	0.48543614	0.45930505	0.4195686
HIP01392	0.002136752136752137	0.0	0.5402879	0.5991752	0.33971906	0.69749665	0.43527055	0.56136954	0.40101004	0.54620713	0.18815279	0.47774595	0.3249973	0.5080363	0.71464527	0.35396844	0.39825782	0.4198915
HIP01470	0.0025	1.0	0.6567006	0.46351385	0.525319	0.8250715	0.7237152	0.42133877	0.48428926	0.6335927	0.2027235	0.3484087	0.3547067	0.5455769	0.43958628	0.5585485	0.3171984	0.46404856
HIP01596	0.002136752136752137	0.0	0.43724188	0.5949554	0.2840504	0.45704427	0.50773215	0.63088346	0.33934417	0.5685427	0.34862107	0.44483152	0.25091314	0.5484686	0.6182669	0.425847	0.5830062	0.32000244
HIP01597	0.002136752136752137	0.0	0.5384798	0.30651784	0.53760225	0.6184625	0.5131539	0.19336957	0.37017304	0.38498342	0.43910843	0.3234753	0.4707771	0.41599777	0.38571426	0.66987365	0.21565256	0.63678867
HIP01797	0.002136752136752137	0.0	0.6926743	0.431542	0.4711432	0.5918167	0.5795677	0.41308329	0.33888036	0.38676745	0.81822795	0.53836966	0.4936593	0.46291423	0.69826066	0.60330606	0.365224	0.76597655
HIP01820	0.002136752136752137	0.0	0.6265242	0.23297971	0.5656761	0.5321297	0.62317765	0.35457635	0.28699678	0.49612203	0.17195481	0.39992487	0.65790355	0.2679166	0.28727344	0.48152846	0.21773434	0.63917124
HIP01850	0.0025	1.0	0.5739931	0.37308323	0.7612222	0.57532203	0.61712384	0.44271666	0.587531	0.59918886	0.35974103	0.59835684	0.74443626	0.41352218	0.6263851	0.53662115	0.6159729	0.5075693
HIP01870	0.002136752136752137	0.0	0.47064552	0.68905693	0.29443568	0.58861196	0.3751741	0.4638203	0.7058129	0.5743475	0.6153777	0.37319088	0.42714733	0.46091092	0.5039467	0.3884854	0.4358697	0.54752994
HIP02078	0.0025	1.0	0.6026337	0.534896	0.8481334	0.7842665	0.76241225	0.43416938	0.6370709	0.45403436	0.656974	0.6770857	0.652261	0.39193967	0.5230432	0.6770292	0.4102532	0.70977974
HIP02090	0.002136752136752137	0.0	0.81180537	0.2374734	0.659947	0.67722523	0.6661614	0.16979593	0.26390815	0.36128098	0.07991487	0.31481895	0.36018535	0.31506738	0.3762117	0.7232939	0.19968063	0.6376971
HIP02103	0.002136752136752137	0.0	0.6254445	0.1501739	0.62353355	0.60355544	0.66019773	0.098958135	0.40482503	0.32944584	0.09139782	0.22417864	0.36183307	0.24032009	0.19594613	0.7253577	0.13830951	0.60298103
HIP02112	0.002136752136752137	0.0	0.8076458	0.13959163	0.7097497	0.7538155	0.742726	0.25290024	0.24388212	0.28782567	0.07763922	0.25216055	0.36704302	0.3126713	0.47824955	0.7361724	0.098567754	0.6771319
HIP02126	0.0025	1.0	0.75982416	0.20054254	0.84205735	0.7756766	0.7097755	0.2107656	0.25157097	0.304111	0.66289514	0.51339424	0.54608214	0.42633396	0.48088267	0.66271544	0.26017368	0.6824857
HIP02271	0.0025	1.0	0.4260254	0.66961753	0.43868268	0.52782875	0.4582615	0.54755676	0.70716774	0.5335435	0.7005451	0.74938834	0.6393563	0.52611595	0.76876944	0.41598448	0.6214571	0.32528806
HIP02734	0.002136752136752137	0.0	0.7529564	0.34881824	0.66064626	0.7777319	0.6903037	0.48878184	0.37284178	0.64668316	0.29006118	0.28280002	0.45958182	0.46580455	0.5142641	0.73777723	0.2930316	0.6920342
HIP02737	0.002136752136752137	0.0	0.62182534	0.69443274	0.7225749	0.4992143	0.42408866	0.6227636	0.54447347	0.5295568	0.74537003	0.75083053	0.47259194	0.63485724	0.48429534	0.35257542	0.52760386	0.48703426
HIP02790	0.0025	1.0	0.83949995	0.21789294	0.8167484	0.728752	0.7017564	0.33749235	0.33927092	0.4651705	0.3231106	0.27463463	0.5296084	0.34635043	0.23821586	0.84949034	0.31092602	0.7208976
HIP02811	0.002136752136752137	0.0	0.3525136	0.34417766	0.4231034	0.46868053	0.5398143	0.25855485	0.39469427	0.5136677	0.18953332	0.41524583	0.35898435	0.31815827	0.35558188	0.46526116	0.4011662	0.40725023
HIP02820	0.002136752136752137	0.0	0.39178675	0.4481238	0.48073745	0.61138713	0.5151372	0.2101886	0.4045562	0.4894269	0.2188938	0.3311355	0.5321035	0.28323856	0.33896995	0.64530087	0.22533432	0.4046734
HIP02877	0.002136752136752137	0.0	0.41306537	0.39754847	0.4836455	0.3424348	0.32246768	0.40822425	0.61311805	0.4765987	0.7305856	0.4504156	0.39220327	0.38928735	0.28249824	0.39638457	0.5747301	0.47612035
HIP02931	0.002136752136752137	0.0	0.6344186	0.54917675	0.29199797	0.5980073	0.45526153	0.47738993	0.3570161	0.4914077	0.092523545	0.41402453	0.3556565	0.5529859	0.43522593	0.46276873	0.3411919	0.44719666
HIP02947	0.0025	1.0	0.32606018	0.5626625	0.3904605	0.4635976	0.55783796	0.65033966	0.4881134	0.4477074	0.50835854	0.6287309	0.6380855	0.39426425	0.5822433	0.43481094	0.48575902	0.51192725
HIP02962	0.0025	1.0	0.41576448	0.74820817	0.55350226	0.31554443	0.3529491	0.8781849	0.73677385	0.63872826	0.87930095	0.70684433	0.7034204	0.6337231	0.6055214	0.3066591	0.8629186	0.33867392
HIP03004	0.002136752136752137	0.0	0.49414572	0.7399701	0.529456	0.5472914	0.48763818	0.48871812	0.521353	0.44658774	0.31567603	0.44867134	0.413949	0.69752485	0.4842982	0.3669108	0.49412903	0.37739965
HIP03099	0.002136752136752137	0.0	0.450815	0.5959664	0.32294133	0.58672565	0.32844606	0.52356935	0.37387493	0.42597073	0.18366098	0.40361035	0.4448389	0.3826635	0.4292994	0.5959969	0.60409474	0.41714552
HIP03107	0.002136752136752137	0.0	0.4878492	0.6243307	0.5810305	0.49872053	0.42759055	0.6443711	0.4675401	0.36637825	0.67305154	0.5984904	0.5959859	0.34172022	0.44554132	0.57206786	0.44753596	0.77691615
HIP03125	0.002136752136752137	0.0	0.26295364	0.5181508	0.36373168	0.44096065	0.33878833	0.37004757	0.5080412	0.45844635	0.33385247	0.4543897	0.42178515	0.49465415	0.4287975	0.4032671	0.42402148	0.30563828
HIP03184	0.002136752136752137	0.0	0.08563489	0.31686378	0.25460407	0.1243214	0.108442634	0.57568353	0.45818093	0.66248053	0.3974973	0.51937985	0.41540384	0.25157988	0.51951045	0.07933831	0.78617084	0.21356446
HIP03216	0.0025	1.0	0.36062074	0.56184965	0.30760086	0.34937674	0.47152835	0.6336938	0.62789667	0.5911739	0.7748817	0.54707366	0.36967865	0.43214092	0.37675062	0.4570425	0.64777327	0.59625584
HIP03228	0.002136752136752137	0.0	0.6596918	0.24861184	0.713432	0.8187972	0.6793726	0.13764223	0.33570802	0.21917096	0.11157033	0.19122344	0.39566487	0.2613173	0.2724629	0.6906483	0.13554406	0.7347032
HIP03233	0.0025	1.0	0.57015586	0.45442724	0.3747378	0.3980735	0.39833522	0.6324432	0.39344144	0.50668555	0.18550336	0.35481137	0.45110106	0.54366595	0.53694034	0.35119414	0.57967186	0.40579668
HIP03236	0.002136752136752137	0.0	0.53850925	0.3042468	0.50281274	0.43771097	0.6412624	0.23236266	0.19127813	0.36818132	0.40741378	0.34306407	0.2775481	0.30474535	0.3276705	0.55291957	0.16808781	0.6847886
HIP03275	0.0025	1.0	0.27929658	0.61759245	0.38773113	0.40038174	0.3333023	0.68214196	0.5982581	0.52261233	0.7135167	0.6990969	0.58217764	0.58013785	0.68956244	0.3249097	0.6507558	0.52284014
HIP03378	0.0025	1.0	0.27129525	0.7318057	0.43802553	0.32189283	0.30204123	0.63042456	0.5110587	0.62720716	0.60513276	0.7876611	0.3952553	0.7699634	0.6113635	0.30525863	0.6861175	0.26732057
HIP03381	0.0025	1.0	0.65775204	0.5362148	0.43364865	0.6899486	0.6249722	0.697772	0.38453582	0.5282303	0.42806593	0.51487976	0.5798484	0.58083963	0.6928356	0.49475968	0.5302587	0.45783365
HIP03385	0.002136752136752137	0.0	0.35317338	0.60591644	0.1441924	0.5071918	0.5805565	0.7719039	0.36312437	0.42840534	0.04532829	0.3648413	0.24671099	0.5917912	0.50667286	0.3666651	0.53927076	0.23326722
HIP03484	0.002136752136752137	0.0	0.5662316	0.45357212	0.23516572	0.47135422	0.44221467	0.51083636	0.39811385	0.522782	0.20395014	0.5993595	0.5016936	0.5232935	0.54793376	0.48289198	0.53230524	0.35873276
HIP03495	0.0025	1.0	0.44612792	0.746741	0.17332044	0.25956112	0.28285658	0.70526373	0.5587029	0.5669477	0.36515278	0.57906854	0.37075537	0.4020489	0.6860884	0.33390278	0.5797662	0.1465984
HIP03502	0.002136752136752137	0.0	0.3094737	0.47095558	0.41755673	0.311503	0.5064538	0.34970176	0.6175372	0.4037719	0.80302143	0.6379044	0.49152142	0.3055486	0.32106835	0.37005073	0.6973305	0.6796702
HIP03505	0.002136752136752137	0.0	0.57364535	0.62407494	0.38937175	0.43062112	0.45418826	0.7774276	0.5932716	0.5204745	0.8160031	0.5746666	0.71334803	0.74042606	0.76544386	0.4609213	0.5233467	0.4196705
HIP03511	0.0025	1.0	0.2874619	0.65922123	0.39177227	0.49722084	0.4764241	0.48710856	0.74541783	0.5413434	0.35697448	0.700097	0.6861743	0.45917803	0.6087758	0.41764057	0.5549537	0.5008336
HIP03591	0.002136752136752137	0.0	0.5834094	0.46948478	0.47895312	0.50213647	0.47345558	0.6897103	0.43302143	0.48097748	0.42875275	0.52112997	0.47105646	0.40884292	0.5790456	0.42515516	0.564034	0.57768047
HIP03597	0.002136752136752137	0.0	0.40586844	0.35123888	0.33539605	0.31443518	0.4673612	0.41124117	0.4930627	0.4164408	0.14091724	0.34840122	0.4487173	0.328651	0.43909913	0.4508497	0.41038468	0.25403214
HIP03618	0.0025	1.0	0.37307954	0.8188832	0.24754363	0.39183915	0.43107337	0.55786806	0.81978345	0.5205447	0.905648	0.818014	0.42249858	0.8035198	0.58477134	0.2769511	0.70076096	0.40362048
HIP03630	0.0025	1.0	0.4524328	0.5365993	0.6287731	0.47130054	0.613315	0.5244623	0.7314202	0.6197508	0.35285452	0.5118732	0.40734908	0.62264556	0.5701082	0.4312115	0.76538974	0.24072456
HIP03651	0.002136752136752137	0.0	0.5777833	0.42901555	0.53065276	0.37036526	0.55435604	0.48606598	0.3438455	0.40020293	0.25121456	0.5267685	0.46282542	0.45100117	0.44642782	0.6710712	0.29826325	0.4454803
HIP03677	0.0025	1.0	0.83227575	0.1576797	0.74927104	0.68623066	0.69315946	0.21638465	0.3036719	0.6246096	0.6027833	0.33247018	0.4731706	0.27486923	0.38463524	0.83549285	0.19284666	0.8002328
HIP03678	0.002136752136752137	0.0	0.71956897	0.8223912	0.46707347	0.69775295	0.8241136	0.31292844	0.31539917	0.72215354	0.17124766	0.45655012	0.5239082	0.807872	0.58747876	0.6263813	0.3812359	0.48094556
HIP03685	0.002136752136752137	0.0	0.31980383	0.29002208	0.3621928	0.36180282	0.32083476	0.5634693	0.35707617	0.31914672	0.11794588	0.3896079	0.35377803	0.36156303	0.54154426	0.34600252	0.46826753	0.5432121
HIP03693	0.002136752136752137	0.0	0.5491613	0.36857247	0.3237826	0.5768299	0.5363431	0.508458	0.27783692	0.5920713	0.6362593	0.61903113	0.40872258	0.40138748	0.34437045	0.4127807	0.31003976	0.60420394
HIP03695	0.0025	1.0	0.78492403	0.39865297	0.69656664	0.79778385	0.6694739	0.36707854	0.7536391	0.60263574	0.7684927	0.38488597	0.69538796	0.42069724	0.5194419	0.5998367	0.67623484	0.5782429
HIP03720	0.0025	1.0	0.62941897	0.7065705	0.572193	0.6629342	0.6253343	0.5471025	0.42682374	0.58965266	0.27932933	0.37267584	0.50716466	0.63475573	0.487658	0.45745012	0.51011854	0.38933536
HIP03732	0.002136752136752137	0.0	0.34877208	0.5901668	0.2861148	0.40361965	0.32617593	0.29252172	0.42171434	0.5604342	0.30854958	0.54115176	0.45788255	0.65177107	0.3602544	0.35143507	0.4206283	0.26991957
HIP03746	0.002136752136752137	0.0	0.39752448	0.6396779	0.63348186	0.5751917	0.50070244	0.43705302	0.45246142	0.41770723	0.44093978	0.3981072	0.8272336	0.6273776	0.62052107	0.41759932	0.5125144	0.36418593
HIP03807	0.0025	1.0	0.45775354	0.72318035	0.4350633	0.612279	0.58172446	0.6685589	0.6450152	0.4899407	0.87106884	0.7082386	0.40641174	0.7133521	0.65876913	0.4929528	0.5175407	0.6879297
HIP04464	0.0025	1.0	0.7125485	0.30261406	0.90669984	0.73889387	0.82163155	0.41950023	0.59636045	0.41964555	0.4829596	0.45999774	0.586626	0.6118761	0.44246054	0.7317483	0.450377	0.8073807
HIP04471	0.002136752136752137	0.0	0.49798945	0.24159777	0.55377936	0.41702566	0.5482716	0.3780019	0.30575627	0.4656437	0.24387601	0.38929048	0.41082463	0.19285631	0.45843422	0.58160967	0.30633318	0.40279835
HIP04480	0.002136752136752137	0.0	0.63414884	0.46292856	0.30001616	0.5908757	0.57910436	0.42425343	0.35521454	0.36862147	0.2323193	0.34984025	0.35463035	0.43166518	0.37712488	0.5890216	0.23721054	0.520611
HIP04498	0.002136752136752137	0.0	0.51376915	0.63706267	0.6157647	0.65488005	0.5443221	0.6600629	0.5932859	0.53576386	0.7545873	0.56778336	0.49962375	0.67759377	0.66749614	0.6591232	0.41911846	0.7370384
HIP04510	0.0025	1.0	0.7075904	0.7167815	0.46005765	0.53375727	0.74912965	0.5691453	0.88548684	0.63769156	0.89545625	0.8334907	0.70907646	0.82392526	0.6837055	0.6250967	0.6756141	0.72051346
HIP04527	0.0025	1.0	0.60830426	0.72769976	0.65766805	0.39819476	0.41382468	0.5781056	0.6763431	0.6107391	0.76826453	0.7527483	0.7584536	0.7590357	0.6862109	0.5610283	0.8283613	0.69509083
HIP04532	0.002136752136752137	0.0	0.4962746	0.20752555	0.78439367	0.50150084	0.43158808	0.1998344	0.3281486	0.344384	0.20873472	0.3369445	0.5103566	0.3932598	0.24992806	0.70387757	0.32199627	0.42914736
HIP04552	0.002136752136752137	0.0	0.6766792	0.3898834	0.5281578	0.6289085	0.5710165	0.2951774	0.26396227	0.3286181	0.20976487	0.31318873	0.45618156	0.5235386	0.3555407	0.7390897	0.17519024	0.5466011
HIP04576	0.002136752136752137	0.0	0.72181433	0.17523596	0.6346297	0.68816	0.6849859	0.17120859	0.29506058	0.34540063	0.23942995	0.30392286	0.6167626	0.3513202	0.35356098	0.64362633	0.12380892	0.82966167
HIP04578	0.0025	1.0	0.43598077	0.6301516	0.5493032	0.66878474	0.3986097	0.25915235	0.6226707	0.4006267	0.84268916	0.4731478	0.6611893	0.30948848	0.37235022	0.3326599	0.470207	0.51385236
HIP04597	0.002136752136752137	0.0	0.5448016	0.5624355	0.43396884	0.3683193	0.392307	0.5141998	0.4104106	0.41533998	0.28759164	0.41841695	0.47547197	0.59392583	0.43398646	0.3916998	0.48066115	0.5382782
HIP04611	0.002136752136752137	0.0	0.43122008	0.2901048	0.5993424	0.400095	0.3885925	0.29700297	0.3660726	0.4265126	0.6397717	0.6680963	0.40743393	0.35477456	0.28779054	0.6210898	0.47498775	0.7286534
HIP04958	0.002136752136752137	0.0	0.26700327	0.114711404	0.66018975	0.24536571	0.26728302	0.32274163	0.4612958	0.17748895	0.47270006	0.41152838	0.5892117	0.08189285	0.34233177	0.5816176	0.5806703	0.74090487
HIP05311	0.0025	1.0	0.78672695	0.7536887	0.7181818	0.51517034	0.5424755	0.7316302	0.8010843	0.69767755	0.97861564	0.7164918	0.7087911	0.6715723	0.46032673	0.45618075	0.7651775	0.7904395
HIP05331	0.0025	1.0	0.4261977	0.53621215	0.56586635	0.39775938	0.46349016	0.2890547	0.5636639	0.5920588	0.8281671	0.56566024	0.6130327	0.5189738	0.36149946	0.5665215	0.71911746	0.5588728
HIP05377	0.002136752136752137	0.0	0.37353992	0.549385	0.42856884	0.46583292	0.46100745	0.3503565	0.45209992	0.46830517	0.3174037	0.38300228	0.48849654	0.5098826	0.6451717	0.5198416	0.46329963	0.5321005
HIP05388	0.002136752136752137	0.0	0.56987095	0.389941	0.5482267	0.5815018	0.49705052	0.4397034	0.53435594	0.52297175	0.45601538	0.48289362	0.56451815	0.6125904	0.34857726	0.64595056	0.43151283	0.5021072
HIP05398	0.002136752136752137	0.0	0.6219178	0.19111285	0.45581883	0.6635998	0.64514387	0.120806396	0.27095443	0.41519725	0.18406618	0.32841605	0.3146249	0.2822585	0.28445747	0.8190034	0.19554037	0.6518887
HIP05409	0.002136752136752137	0.0	0.5809309	0.23804024	0.51349074	0.639912	0.6296021	0.2533348	0.27871037	0.26707432	0.108765125	0.3026755	0.33548146	0.29998058	0.269785	0.6225606	0.22709212	0.6794436
HIP05434	0.0025	1.0	0.59746206	0.51779824	0.6891006	0.63461983	0.6327731	0.5751766	0.7510782	0.5928367	0.7094313	0.41820368	0.7282672	0.74207723	0.6681591	0.77529097	0.5379441	0.482446
HIP05437	0.0025	1.0	0.57851005	0.34247094	0.62272537	0.71011245	0.5249393	0.34810746	0.4913414	0.5733008	0.7211634	0.5969149	0.4734257	0.63590467	0.46491665	0.7710479	0.49612275	0.6460453
HIP05444	0.002136752136752137	0.0	0.27540827	0.42626265	0.26842552	0.2897196	0.4830186	0.5535604	0.28268728	0.52251524	0.035826504	0.41538882	0.25400788	0.37851635	0.58763224	0.3867423	0.2798893	0.35746506
HIP05455	0.0025	1.0	0.67255896	0.48860985	0.61297387	0.7466051	0.50479305	0.40482154	0.7482362	0.69257456	0.81850463	0.45527387	0.74762905	0.47846666	0.48711425	0.5329822	0.37585995	0.7979393
HIP05460	0.0025	1.0	0.5704603	0.610154	0.542422	0.48363113	0.512129	0.64854157	0.80664974	0.48382086	0.96033156	0.69840825	0.5558893	0.7296887	0.634373	0.37830186	0.7310598	0.58363694
HIP05467	0.0025	1.0	0.40953058	0.43129906	0.8865062	0.5557274	0.56084293	0.7482046	0.60776883	0.5117382	0.7174594	0.70677245	0.59924877	0.668334	0.62396955	0.48171288	0.43750185	0.6502079
HIP05524	0.002136752136752137	0.0	0.5793301	0.5515032	0.44703835	0.6649081	0.66388506	0.36735305	0.48764065	0.5245508	0.2856232	0.38808283	0.42045188	0.46323943	0.521242	0.56416154	0.4050267	0.36323792
HIP05533	0.002136752136752137	0.0	0.65164983	0.32487398	0.54807043	0.8411403	0.627537	0.5216446	0.2972562	0.37546504	0.34618318	0.4305873	0.4342989	0.4636848	0.46875086	0.6074884	0.22546992	0.75881994
HIP05535	0.0025	1.0	0.6491815	0.3681958	0.6930446	0.6598732	0.6411512	0.3082466	0.37602535	0.3485141	0.36161235	0.40286422	0.6291079	0.3890164	0.3679266	0.5708001	0.28888917	0.5209761
HIP05540	0.002136752136752137	0.0	0.5015975	0.30053484	0.50560564	0.53279185	0.6807493	0.23487622	0.28755245	0.40021503	0.19862634	0.2734196	0.4454404	0.21791044	0.30128008	0.7482811	0.1841208	0.63568294
HIP05552	0.002136752136752137	0.0	0.44342583	0.6505412	0.20351243	0.278386	0.23579422	0.37404993	0.38512915	0.5420748	0.15452442	0.36384618	0.27753463	0.44910663	0.44053057	0.32597876	0.54262793	0.20362002
HIP05559	0.0025	1.0	0.70058703	0.39771637	0.69224745	0.56718725	0.64183766	0.27203518	0.54846126	0.30579284	0.79351914	0.3695339	0.483689	0.6337988	0.3382115	0.6173411	0.34940124	0.68964136
HIP05561	0.002136752136752137	0.0	0.43726254	0.6080363	0.37501532	0.3904549	0.39427444	0.7196216	0.45062503	0.5751436	0.39270797	0.48162138	0.500613	0.5550272	0.66564393	0.50044435	0.4764546	0.34214884
HIP05563	0.0025	1.0	0.25317252	0.7569804	0.2528491	0.2848065	0.34905687	0.8025515	0.72616506	0.7269102	0.44618005	0.6188152	0.40710992	0.7947936	0.685243	0.27275085	0.86017156	0.17790711
HIP05578	0.002136752136752137	0.0	0.3995434	0.2745301	0.5886308	0.47155273	0.5360236	0.4285761	0.36888045	0.47766638	0.41330558	0.4769465	0.34655148	0.2891559	0.42335916	0.4621407	0.4551209	0.50034773
HIP05590	0.0025	1.0	0.37817606	0.46333104	0.5612389	0.40789363	0.35103774	0.5631281	0.6070634	0.5823176	0.7587817	0.64709157	0.770092	0.36153913	0.5958168	0.29614037	0.70354307	0.39545065
HIP05595	0.0025	1.0	0.5848044	0.32818127	0.49274144	0.47472924	0.5485187	0.28444582	0.40623876	0.48227784	0.4138439	0.5924533	0.5216955	0.4147991	0.37177184	0.69540465	0.6571709	0.4446217
HIP05665	0.002136752136752137	0.0	0.45752284	0.5307008	0.53189045	0.70888805	0.5363855	0.30677772	0.45227796	0.37590194	0.6934422	0.43236902	0.4948898	0.5981436	0.47115496	0.5292681	0.27803266	0.525531
HIP05757	0.002136752136752137	0.0	0.4208842	0.41961843	0.30447352	0.36883318	0.33754492	0.29206634	0.38712382	0.49748644	0.20206046	0.4416247	0.36964703	0.37253067	0.3991215	0.35203815	0.45956004	0.3831416
HIP05832	0.0025	1.0	0.8950151	0.68559694	0.4240339	0.71084857	0.80525255	0.7601309	0.93997824	0.8337273	0.98463625	0.5432041	0.6688407	0.8720926	0.67148995	0.56900215	0.6853545	0.42365935
HIP05838	0.002136752136752137	0.0	0.52322304	0.46641847	0.35506493	0.52203685	0.47304145	0.46294093	0.45566997	0.4197449	0.25080946	0.6050258	0.33899447	0.41412407	0.4277151	0.56088346	0.57795775	0.39635718
HIP05841	0.0025	1.0	0.7030544	0.3856729	0.641257	0.7871058	0.6782754	0.4465489	0.7215171	0.39467984	0.8010653	0.5520121	0.6479515	0.39306173	0.55186427	0.7337621	0.36059773	0.63726485
HIP05934	0.002136752136752137	0.0	0.39606848	0.22793946	0.46433166	0.3367669	0.4636973	0.31803736	0.39883205	0.33657604	0.17203692	0.2689438	0.29151675	0.32744646	0.2858376	0.38365662	0.4601578	0.5561689
HIP05941	0.002136752136752137	0.0	0.5201536	0.32336378	0.5939002	0.5527167	0.57680625	0.33728808	0.2873336	0.3152267	0.19576511	0.49535954	0.37747785	0.22066307	0.3704525	0.5529293	0.28619784	0.59440607
HIP05942	0.0025	1.0	0.6578449	0.45182577	0.49662063	0.63134885	0.62292045	0.5427474	0.43283573	0.44290707	0.6050229	0.5397009	0.66843545	0.4343546	0.5151835	0.6335422	0.5111083	0.66952926
HIP06191	0.002136752136752137	0.0	0.7329117	0.3813405	0.52378917	0.7538738	0.57049125	0.50996834	0.6330497	0.3716951	0.28011394	0.342372	0.41628858	0.46830618	0.35127074	0.5940144	0.5979124	0.43803924
HIP07754	0.002136752136752137	0.0	0.392881	0.38273382	0.4312102	0.48044816	0.49049196	0.14020488	0.38364488	0.4556557	0.34831816	0.3116147	0.4449827	0.2035937	0.23475695	0.5555999	0.4013377	0.6242213
HIP08200	0.002136752136752137	0.0	0.44202402	0.6891569	0.29934314	0.61714	0.4910407	0.3822955	0.4892582	0.53075004	0.56846094	0.36711752	0.3862087	0.48635152	0.4997726	0.5028734	0.6618673	0.17875233
HIP08230	0.002136752136752137	0.0	0.5256834	0.5512538	0.46009034	0.61402035	0.51241577	0.49467117	0.566568	0.47175422	0.339421	0.44295073	0.30889028	0.5149404	0.44255772	0.53354144	0.33673766	0.48444253
HIP08236	0.002136752136752137	0.0	0.4796739	0.21986085	0.43085465	0.48830137	0.4838251	0.21458232	0.30408585	0.40663147	0.27345204	0.29623002	0.33296043	0.2563779	0.3335753	0.48153457	0.23451087	0.67422163
HIP08305	0.0025	1.0	0.7278661	0.6411501	0.7400501	0.5926407	0.49082434	0.5871566	0.5691812	0.50274265	0.57593113	0.7435614	0.5877031	0.5245014	0.5970547	0.5144551	0.4981627	0.57175225
HIP08337	0.0025	1.0	0.5443902	0.6982085	0.49868995	0.48693052	0.4830884	0.42415485	0.6313464	0.70131797	0.5724815	0.7603705	0.5736727	0.85031724	0.64069533	0.685077	0.77488387	0.31788927
HIP08339	0.002136752136752137	0.0	0.624161	0.35889977	0.6485878	0.6421336	0.71684897	0.21526417	0.26411715	0.40865415	0.2038978	0.2617548	0.26248246	0.3712935	0.42808723	0.66469747	0.2179228	0.5664193
HIP08389	0.002136752136752137	0.0	0.57466394	0.25704104	0.75789344	0.51908576	0.5042223	0.26163256	0.3682691	0.59490067	0.23455325	0.41699457	0.41590434	0.33299085	0.27195132	0.51175314	0.372816	0.5265108
HIP08399	0.002136752136752137	0.0	0.2662077	0.6060668	0.29985136	0.31263134	0.41268492	0.5147382	0.5159288	0.4052626	0.713562	0.42967448	0.57272196	0.46865377	0.4658219	0.35386616	0.5479971	0.40878475
HIP08400	0.0025	1.0	0.5157209	0.6727266	0.6211445	0.5839193	0.43320358	0.7246352	0.5655199	0.500809	0.46884623	0.49943528	0.67374617	0.5510991	0.6217187	0.5771429	0.5386436	0.6722982
HIP08439	0.002136752136752137	0.0	0.7027136	0.2264182	0.52755666	0.5655456	0.6655468	0.27974063	0.33862972	0.45854488	0.12387198	0.36299616	0.47801626	0.30679747	0.267793	0.61729944	0.52552986	0.467554
HIP08499	0.0025	1.0	0.7179451	0.5913611	0.72630644	0.4077083	0.33230364	0.56996995	0.5447702	0.55700815	0.7233295	0.68233144	0.704224	0.5501906	0.4181191	0.521323	0.7612547	0.5317485
HIP08521	0.0025	1.0	0.3916918	0.50565356	0.69225234	0.48533008	0.4733867	0.55644214	0.53911716	0.47222078	0.826139	0.4548665	0.54644984	0.7255868	0.30854902	0.34154743	0.45398596	0.68818116
HIP08596	0.0025	1.0	0.15178105	0.54935724	0.3736727	0.19154817	0.23929194	0.8057761	0.59381485	0.6243702	0.5137822	0.59816015	0.58785737	0.4595102	0.76532495	0.22397366	0.7695538	0.31954506
HIP08653	0.0025	1.0	0.32333207	0.6507236	0.549045	0.46715358	0.3758823	0.54990906	0.59256685	0.5098051	0.6313546	0.56046444	0.6129854	0.45247093	0.7022891	0.42243585	0.6683098	0.3885148
HIP08725	0.0025	1.0	0.8480395	0.47735605	0.5960924	0.8186171	0.60060096	0.5680922	0.636459	0.52428454	0.58664256	0.43590096	0.63231796	0.81673646	0.3348175	0.8820488	0.5547659	0.545892
HIP08816	0.002136752136752137	0.0	0.4421548	0.5865058	0.7714511	0.41337252	0.5568269	0.4423476	0.6564977	0.5825027	0.93773687	0.48019624	0.6916687	0.3104702	0.33767813	0.48192745	0.50112695	0.87190664
HIP08827	0.0025	1.0	0.6805115	0.61085904	0.59130764	0.6505063	0.65730226	0.5538867	0.5865525	0.6008031	0.6634171	0.34602332	0.8482115	0.57077813	0.5119855	0.5913384	0.6104439	0.48211184
HIP08888	0.002136752136752137	0.0	0.24238986	0.445775	0.18732476	0.19758481	0.5123541	0.2749469	0.33997735	0.41246197	0.25648993	0.38232446	0.4238119	0.54509324	0.3356484	0.3538587	0.6287112	0.34783712
HIP08989	0.002136752136752137	0.0	0.25216383	0.40145215	0.6683272	0.25132275	0.27588612	0.64428014	0.45507976	0.5126928	0.56988955	0.4227239	0.51958734	0.30569112	0.2699495	0.3165255	0.5672723	0.38795167
HIP09001	0.002136752136752137	0.0	0.52123106	0.202642	0.49705905	0.77076733	0.69584835	0.08257732	0.14009196	0.34029847	0.062312245	0.22224823	0.33095562	0.2676252	0.17433912	0.7240137	0.107654095	0.604378
HIP09020	0.0025	1.0	0.34330273	0.75405127	0.3162431	0.39614958	0.41474512	0.8402381	0.86848795	0.59107316	0.6206992	0.63958967	0.73950005	0.76435655	0.7745788	0.35527015	0.86405206	0.3541664
HIP09026	0.0025	1.0	0.47959575	0.5513652	0.58127564	0.43131024	0.4218506	0.8313904	0.4782532	0.44713008	0.85586333	0.5478693	0.63048047	0.71122086	0.5595911	0.82922006	0.6828223	0.53132254
HIP09041	0.002136752136752137	0.0	0.2239758	0.5665183	0.27889842	0.2925323	0.4293909	0.5047865	0.5147665	0.58486193	0.42998484	0.66326386	0.38436925	0.47265315	0.5883571	0.30093622	0.5664046	0.3886007
HIP09046	0.002136752136752137	0.0	0.44891638	0.4641591	0.32234088	0.50943	0.48644635	0.7712414	0.673188	0.38525957	0.21208227	0.5093582	0.32061958	0.6809967	0.623674	0.55018353	0.3850651	0.5194787
HIP09051	0.0025	1.0	0.6787497	0.74109393	0.54696035	0.44310567	0.51173776	0.55213505	0.8026733	0.5023757	0.4370432	0.39651376	0.8255248	0.5989	0.75113595	0.55314445	0.6725602	0.42825326
HIP09062	0.0025	1.0	0.45636234	0.35105816	0.71569395	0.43656662	0.6028074	0.7118637	0.58766407	0.46731886	0.7256416	0.44238132	0.3820997	0.55502176	0.3296528	0.55522376	0.45381325	0.86304134
HIP09097	0.002136752136752137	0.0	0.4208402	0.80511105	0.45494938	0.6584786	0.51970387	0.55313027	0.37205586	0.6512152	0.14462975	0.46346757	0.4070087	0.49048156	0.5095501	0.39054665	0.43198588	0.40953276
HIP09159	0.002136752136752137	0.0	0.58169574	0.41489884	0.5008977	0.5205221	0.6081495	0.4395033	0.39787814	0.49024776	0.3157457	0.49238783	0.43068165	0.41453716	0.49740374	0.47741014	0.5135108	0.36887318
HIP09253	0.002136752136752137	0.0	0.24943149	0.526536	0.18991223	0.19918293	0.40649313	0.46082136	0.44634306	0.40977442	0.13733348	0.55811834	0.35057214	0.47357813	0.4393131	0.24229845	0.47102174	0.2668363
HIP09344	0.002136752136752137	0.0	0.41239142	0.5434108	0.37781626	0.5981932	0.54725933	0.30841607	0.32397252	0.4292803	0.13628983	0.28464544	0.59074545	0.5048563	0.3186629	0.45133913	0.4998973	0.35231623
HIP09364	0.0025	1.0	0.7838761	0.38273144	0.76380175	0.8529625	0.8480264	0.2699467	0.4619046	0.41442224	0.45470127	0.39522603	0.7395229	0.41520277	0.41940674	0.7068205	0.24627787	0.78672004
HIP09365	0.0025	1.0	0.5269203	0.44245234	0.29364848	0.70406765	0.43867695	0.33699897	0.6251154	0.5237307	0.31058553	0.59717673	0.32415158	0.40970802	0.5927049	0.36297816	0.4107085	0.26942372
HIP09366	0.0025	1.0	0.70382786	0.31388724	0.79440325	0.61009425	0.75866526	0.354716	0.5466735	0.4776703	0.81188816	0.41575423	0.77000415	0.555525	0.55334634	0.7603475	0.5321396	0.7252447
HIP09430	0.0025	1.0	0.7981766	0.3057003	0.67749095	0.83072746	0.7244908	0.5165636	0.40982857	0.5671175	0.2943885	0.39786452	0.47956264	0.5932103	0.4612669	0.7588688	0.37565064	0.56630206
HIP09624	0.0025	1.0	0.6306252	0.28519118	0.82032794	0.64305335	0.6250759	0.28502837	0.35492727	0.60981053	0.64861673	0.39844736	0.5183993	0.3157888	0.32950544	0.6798283	0.34329337	0.6429259
HIP09681	0.0025	1.0	0.6725595	0.46969333	0.6369065	0.4919865	0.45854127	0.4780148	0.49083522	0.48162955	0.68860465	0.46994948	0.7514696	0.5319633	0.2939788	0.5391592	0.597111	0.6918111
HIP09775	0.0025	1.0	0.6906196	0.481933	0.7514307	0.67736685	0.6385721	0.62311834	0.5307534	0.6010343	0.73755234	0.54682505	0.45561063	0.8841381	0.45064956	0.73795193	0.52942866	0.65743554
HIP09789	0.0025	1.0	0.4621979	0.48566362	0.86085695	0.4740198	0.46463126	0.34280163	0.7762456	0.5382623	0.8155874	0.79705083	0.6447101	0.48948604	0.40128985	0.4239564	0.5327905	0.49150065
HIP10376	0.002136752136752137	0.0	0.46563986	0.44859692	0.54220617	0.5497224	0.5869807	0.5056376	0.39180452	0.5132253	0.49897808	0.45393467	0.35399783	0.34233654	0.40834415	0.55328286	0.35840654	0.47583228
HIP10377	0.0025	1.0	0.22766319	0.61174494	0.16344064	0.28314322	0.18007267	0.67027676	0.49492684	0.48660803	0.3354999	0.6350349	0.41824362	0.41325143	0.48939136	0.34371537	0.6248317	0.27909744
HIP10389	0.002136752136752137	0.0	0.3156679	0.6310332	0.25732696	0.302361	0.36536917	0.5724986	0.4793242	0.58780396	0.32500064	0.42653602	0.39521006	0.3904852	0.60865843	0.27748805	0.6745774	0.46688384
HIP10408	0.0025	1.0	0.33538327	0.7134096	0.6424188	0.19735295	0.31864136	0.6716366	0.7736967	0.53967065	0.6926654	0.493005	0.6823254	0.40117192	0.49101606	0.3145625	0.7963873	0.3687138
HIP10424	0.0025	1.0	0.5373486	0.65582144	0.57638174	0.4234342	0.60179555	0.7435901	0.6046408	0.47290823	0.84970343	0.4518308	0.59879935	0.63380724	0.77382004	0.4452234	0.572944	0.56387436
HIP10443	0.0025	1.0	0.4113701	0.6527451	0.3949992	0.46255046	0.43780014	0.72173774	0.56884015	0.59399724	0.56106526	0.6402997	0.54789424	0.6133832	0.63737154	0.38104972	0.7996211	0.47682732
HIP10507	0.0025	1.0	0.5687496	0.47613147	0.5392519	0.48075536	0.62286186	0.44697797	0.49277225	0.66725576	0.8545768	0.43603963	0.47255653	0.64079845	0.59957653	0.5632073	0.43208528	0.46813482
HIP10545	0.002136752136752137	0.0	0.5690578	0.49604633	0.6413093	0.51208085	0.4529753	0.3942002	0.46427193	0.5079331	0.41137397	0.5050716	0.45043796	0.3621401	0.51840746	0.5583777	0.41573182	0.5443026
HIP10564	0.002136752136752137	0.0	0.31499738	0.36314386	0.2159602	0.36919683	0.34213322	0.43718016	0.36538833	0.47042564	0.1352784	0.30151707	0.4478641	0.3708831	0.24580085	0.33106184	0.60331064	0.27754518
HIP10568	0.0025	1.0	0.56250435	0.7821727	0.45229122	0.5259697	0.43449998	0.7970444	0.58014244	0.5595356	0.66999996	0.6083264	0.6874821	0.6876999	0.67503834	0.49383354	0.70075655	0.52660394
HIP10602	0.002136752136752137	0.0	0.51651424	0.6074563	0.3728528	0.4483862	0.54662544	0.4876674	0.3063398	0.5851696	0.22587183	0.51271915	0.4309148	0.54052997	0.6235278	0.28744435	0.5151514	0.3897476
HIP10639	0.002136752136752137	0.0	0.38227504	0.5558599	0.29976016	0.53110754	0.355012	0.5684298	0.42083445	0.526237	0.6112921	0.49592862	0.41754577	0.5370409	0.5573443	0.41756308	0.47497487	0.3576485
HIP10669	0.0025	1.0	0.50960153	0.43990782	0.7338698	0.584373	0.5065247	0.43267316	0.5290777	0.37467915	0.83874345	0.7059038	0.5085188	0.387762	0.48715243	0.54068464	0.3368436	0.78748417
HIP10730	0.002136752136752137	0.0	0.250076	0.77280724	0.14840019	0.38395226	0.3544489	0.70155835	0.70603406	0.57925415	0.44628683	0.5965207	0.37488148	0.7083297	0.6080016	0.31513467	0.6483008	0.2012156
HIP10746	0.002136752136752137	0.0	0.7241342	0.21238226	0.74245065	0.7521262	0.86386174	0.31298032	0.22630864	0.5359422	0.31621605	0.6171926	0.40156165	0.28144914	0.3444891	0.80900764	0.21081382	0.7413084
HIP10759	0.002136752136752137	0.0	0.328817	0.48744017	0.44700858	0.3041917	0.36519966	0.2969787	0.41421443	0.43967664	0.4436636	0.40719375	0.31675774	0.52107805	0.30696553	0.32754925	0.6176902	0.23741856
HIP10787	0.0025	1.0	0.49255258	0.49685067	0.655085	0.61858064	0.5938482	0.5400868	0.735695	0.5606657	0.8603672	0.47935918	0.6764076	0.6264535	0.64372885	0.6482491	0.50735056	0.6768772
HIP10817	0.0025	1.0	0.5020819	0.18482623	0.78672135	0.43073148	0.41814452	0.33467454	0.55685174	0.544989	0.9230875	0.5763302	0.51364213	0.25441164	0.26125535	0.6612184	0.4957124	0.6751926
HIP10820	0.002136752136752137	0.0	0.77529925	0.35567862	0.5158715	0.5979546	0.5767038	0.33645046	0.41206253	0.5004268	0.30722284	0.5213617	0.38491273	0.29442248	0.4211674	0.57198316	0.36619377	0.44291782
HIP10823	0.002136752136752137	0.0	0.5556264	0.35024208	0.45949957	0.5710512	0.43569833	0.32237118	0.6329297	0.44709617	0.28273875	0.5175982	0.40949497	0.31172585	0.4022416	0.5499495	0.40504596	0.41218096
HIP11513	0.0025	1.0	0.7389275	0.22765255	0.78449774	0.79681766	0.7812294	0.47055757	0.32047433	0.37048745	0.21383104	0.3295892	0.40491015	0.36932594	0.50633025	0.82498646	0.26994878	0.82790196
HIP11649	0.0025	1.0	0.46663207	0.6794749	0.54389966	0.5422309	0.58005875	0.6886186	0.737118	0.6723132	0.7860147	0.54328185	0.5384379	0.9197196	0.57693887	0.46630606	0.66321003	0.39660373
HIP11711	0.0025	1.0	0.7410958	0.49976787	0.5835874	0.61742026	0.53549594	0.49004987	0.48162088	0.47163302	0.56442475	0.47151372	0.6366359	0.54239976	0.47087514	0.5336701	0.4277789	0.3552353
HIP11717	0.0025	1.0	0.21517867	0.74163	0.34910458	0.15707141	0.3003092	0.621727	0.66578174	0.64081293	0.940286	0.83639336	0.5394179	0.63162935	0.7179431	0.16875705	0.78039193	0.4577111
HIP11758	0.0025	1.0	0.6653798	0.3771565	0.59123135	0.54975444	0.5957136	0.51945657	0.52340746	0.47934854	0.8363409	0.6134957	0.71347475	0.6265945	0.44276094	0.6093952	0.510504	0.5353115
HIP11774	0.0025	1.0	0.32865107	0.8914703	0.46803483	0.29679525	0.23471802	0.68361044	0.76228803	0.6403312	0.6268773	0.71079916	0.59654963	0.80093443	0.49040434	0.22446361	0.83851385	0.14486277
HIP11784	0.0025	1.0	0.5290112	0.5307002	0.38762876	0.5661887	0.6223342	0.39840645	0.37953025	0.5532171	0.30692798	0.4510377	0.43042833	0.49692532	0.48674837	0.6813133	0.30926186	0.3905883
HIP11857	0.0025	1.0	0.66277605	0.5677933	0.67805445	0.63484097	0.5882033	0.6133035	0.48436394	0.72051305	0.8220571	0.5672343	0.5205611	0.49958995	0.7176353	0.5413865	0.584517	0.46474636
HIP11937	0.0025	1.0	0.21926981	0.5907076	0.4250813	0.2023041	0.26407087	0.40739626	0.69710255	0.5578753	0.5397538	0.5808547	0.825081	0.5095124	0.54545367	0.3067002	0.8504231	0.38428494
HIP11989	0.0025	1.0	0.5333355	0.65889835	0.42856684	0.26880997	0.3363526	0.64775157	0.7803954	0.602156	0.5757697	0.5500065	0.59612435	0.82070404	0.5460064	0.53900266	0.72660804	0.30253267
HIP12034	0.002136752136752137	0.0	0.7684907	0.13485071	0.6193066	0.6878226	0.85066366	0.16039076	0.13890445	0.29152414	0.049324006	0.21836117	0.3833361	0.19064838	0.1756559	0.873808	0.14836392	0.6649514
HIP12088	0.002136752136752137	0.0	0.2721309	0.68858504	0.114341706	0.49383777	0.22888473	0.655537	0.385239	0.44534615	0.14677975	0.36423153	0.32893044	0.50155634	0.6848888	0.25021744	0.48613265	0.32363236
HIP12091	0.002136752136752137	0.0	0.45947716	0.7214671	0.30308932	0.531047	0.3436991	0.8166015	0.45176083	0.58286893	0.3646599	0.597794	0.40484655	0.6384007	0.7760155	0.47618592	0.68479955	0.3535624
HIP12123	0.0025	1.0	0.4809196	0.57348734	0.63259053	0.42572868	0.55943286	0.8279844	0.584132	0.4053183	0.6397172	0.53527516	0.7120257	0.46008766	0.5798749	0.7191553	0.54487544	0.56407785
HIP12129	0.002136752136752137	0.0	0.72671247	0.5695952	0.69526184	0.4936051	0.7477099	0.5370424	0.43000525	0.4414121	0.68951404	0.651496	0.38667735	0.4308209	0.5472301	0.5681155	0.44048816	0.59489197
HIP12143	0.002136752136752137	0.0	0.36233538	0.531515	0.3921795	0.5935688	0.5321923	0.3941419	0.6070031	0.49144003	0.4856668	0.41198578	0.30789515	0.44153547	0.40195274	0.323385	0.3570708	0.38950616
HIP12165	0.0025	1.0	0.62398654	0.358007	0.6241753	0.77853304	0.7976686	0.33791637	0.30015332	0.37505656	0.59949243	0.52224183	0.45923376	0.33640623	0.48618343	0.6194761	0.42269295	0.7251485
HIP12527	0.002136752136752137	0.0	0.3076094	0.5112964	0.2821899	0.33719108	0.45467657	0.7604841	0.4238977	0.61843157	0.18543771	0.51069576	0.40819657	0.4391015	0.60331774	0.45628366	0.46106914	0.4771988
HIP12533	0.002136752136752137	0.0	0.36797166	0.34935504	0.23430362	0.35906342	0.32081047	0.5039769	0.5501433	0.4408236	0.13372976	0.5144301	0.48306912	0.37401158	0.476548	0.36398757	0.54716825	0.34953743
HIP12534	0.0025	1.0	0.44208497	0.67845714	0.5913103	0.5736446	0.45174065	0.50222945	0.5662963	0.58412635	0.8536639	0.5586906	0.6944159	0.7003282	0.58535767	0.4938476	0.71324253	0.3862669
HIP12538	0.002136752136752137	0.0	0.46061116	0.26911288	0.47552866	0.5393114	0.5018813	0.2963509	0.27418566	0.36793017	0.3422253	0.36806804	0.3740487	0.32123184	0.31861	0.792406	0.31380194	0.6211552
HIP12703	0.0025	1.0	0.29995626	0.7422486	0.56221354	0.22612888	0.24658456	0.6643118	0.7812433	0.5469514	0.9550376	0.49757892	0.688892	0.7603519	0.5797327	0.36304325	0.8320089	0.40098163
HIP12900	0.0025	1.0	0.70604134	0.49101925	0.69296646	0.73012716	0.69247675	0.43307573	0.43281588	0.38672626	0.869009	0.46052876	0.66149795	0.61291105	0.41247275	0.6689168	0.2895792	0.62092084
HIP13015	0.002136752136752137	0.0	0.3079245	0.5233298	0.27935153	0.3726248	0.38874388	0.3465072	0.36788863	0.477352	0.48460418	0.3812485	0.38885856	0.30143082	0.40788576	0.43914646	0.34486234	0.39898032
HIP13122	0.002136752136752137	0.0	0.5151282	0.4016779	0.4860162	0.42143312	0.45059785	0.37859312	0.44374174	0.42764908	0.31795368	0.60750824	0.48488542	0.28774947	0.52180487	0.45997798	0.55846864	0.41145334
HIP13142	0.002136752136752137	0.0	0.32513112	0.579939	0.27043796	0.3820956	0.33119524	0.523477	0.605581	0.46228042	0.42953718	0.42998827	0.38767254	0.55227435	0.49537355	0.38534108	0.6090013	0.28784308
HIP13157	0.0025	1.0	0.44037676	0.4846294	0.62472534	0.59555346	0.59285957	0.3523116	0.3757745	0.59600276	0.3526277	0.49348167	0.47749373	0.7022407	0.33313504	0.5852479	0.57451797	0.44365615
HIP13178	0.002136752136752137	0.0	0.69744724	0.38195938	0.63111174	0.7019677	0.6842113	0.30023187	0.26801062	0.30322313	0.15388271	0.396557	0.35962343	0.42923748	0.476315	0.59841764	0.24739426	0.48841152
HIP13185	0.002136752136752137	0.0	0.45287922	0.5514695	0.4650404	0.61105806	0.5370394	0.537592	0.3972281	0.5257189	0.76418936	0.62389374	0.58269715	0.40526095	0.6106974	0.58315873	0.45540607	0.5228295
HIP13209	0.002136752136752137	0.0	0.43501627	0.43929306	0.6039126	0.4341724	0.4991333	0.48013026	0.4639104	0.5348376	0.5015821	0.63116074	0.6206169	0.55318594	0.41301036	0.5066444	0.410873	0.54944235
HIP13214	0.0025	1.0	0.5208197	0.4666829	0.33886725	0.57750785	0.49984908	0.3833982	0.5916181	0.625132	0.61976486	0.628322	0.8112458	0.48145425	0.6105641	0.4130404	0.54060936	0.52258295
HIP13217	0.0025	1.0	0.7234431	0.5692241	0.6443952	0.578054	0.6806342	0.44359824	0.4475179	0.52354264	0.89071506	0.4126143	0.63339806	0.42685166	0.43178284	0.63301265	0.3780554	0.6359657
HIP13227	0.0025	1.0	0.7826189	0.6003551	0.6171678	0.70366204	0.76897395	0.24510747	0.63708216	0.46199983	0.7744085	0.81052864	0.55453175	0.6920354	0.5128837	0.73468506	0.36035085	0.5788386
HIP13230	0.0025	1.0	0.3246155	0.30857524	0.55862236	0.24738416	0.38778827	0.74265	0.5565306	0.40928066	0.7004349	0.60053176	0.56231946	0.5018543	0.53625894	0.30440676	0.6917448	0.667803
HIP13233	0.0025	1.0	0.63219815	0.36168802	0.55194306	0.6306658	0.47051653	0.3158728	0.4014386	0.4236705	0.45755488	0.364615	0.542411	0.27168658	0.4969185	0.5801521	0.30478686	0.6878882
HIP13251	0.002136752136752137	0.0	0.45703423	0.41696948	0.33714873	0.39655682	0.45246387	0.47179854	0.37534413	0.48282713	0.69768703	0.35675287	0.5298204	0.47311726	0.4106273	0.5222758	0.36836982	0.46433988
HIP13274	0.002136752136752137	0.0	0.28662252	0.40165094	0.54165554	0.35916135	0.34667873	0.16417569	0.45794863	0.38048622	0.2904878	0.3364361	0.57422835	0.34970248	0.31144863	0.38437867	0.40945405	0.45840067
HIP13284	0.002136752136752137	0.0	0.74178475	0.30197984	0.8981542	0.7752671	0.75221103	0.22624263	0.4726928	0.33971682	0.72281766	0.35375053	0.77167064	0.28094012	0.3005316	0.72902477	0.30874047	0.8373481
HIP13291	0.0025	1.0	0.6804444	0.41218108	0.5207622	0.6433567	0.6669373	0.45983025	0.41227984	0.5378618	0.38534188	0.49304497	0.34237695	0.6043956	0.60457087	0.5853215	0.30168414	0.41657406
HIP13294	0.002136752136752137	0.0	0.3555357	0.44434336	0.3519765	0.5376756	0.40352765	0.4114254	0.37305874	0.4795302	0.17840192	0.54312	0.43210807	0.4987767	0.52810496	0.53637743	0.5334378	0.32799655
HIP13296	0.0025	1.0	0.43477646	0.43719453	0.6859684	0.4515398	0.4121237	0.6507612	0.45209894	0.47865137	0.7432423	0.46755004	0.6182998	0.31310552	0.6275482	0.58204895	0.69777346	0.7916899
HIP13309	0.0025	1.0	0.5586105	0.4432256	0.48492944	0.60133314	0.5157395	0.566461	0.6444746	0.37301612	0.16451904	0.48911455	0.5198417	0.3790052	0.5270095	0.6142983	0.3040622	0.49107543
HIP13319	0.002136752136752137	0.0	0.3299102	0.40346843	0.3340566	0.38141355	0.4845877	0.41726255	0.373433	0.4824006	0.39057314	0.330701	0.34426698	0.32247865	0.35932314	0.5658003	0.49339202	0.4626038
HIP13324	0.0025	1.0	0.38880464	0.56139225	0.20061368	0.27429163	0.3808684	0.80315185	0.49069023	0.5138195	0.31063485	0.5510608	0.28260756	0.4748057	0.54056853	0.3532396	0.6622118	0.27242583
HIP13325	0.0025	1.0	0.23422182	0.43454713	0.5138207	0.40910524	0.3935481	0.67322797	0.5320955	0.5638138	0.32111502	0.53264594	0.42404276	0.36739483	0.3850249	0.2965243	0.5117243	0.39792728
HIP13352	0.0025	1.0	0.5199642	0.5074817	0.6398104	0.37171403	0.5250545	0.43643302	0.60212517	0.5310071	0.4876969	0.40562427	0.6011522	0.45633405	0.51524967	0.54758227	0.66448206	0.44437742
HIP13355	0.0025	1.0	0.650669	0.62244314	0.7609192	0.5527413	0.42740908	0.49389493	0.7886268	0.5630876	0.5983199	0.61161345	0.52319956	0.43275622	0.39245975	0.5183933	0.6224025	0.51165694
HIP13360	0.0025	1.0	0.3551662	0.5879464	0.5828509	0.34683803	0.3348735	0.61138654	0.50976205	0.5941506	0.79911363	0.6521164	0.6255963	0.5973936	0.29056072	0.4230934	0.77835274	0.55434704
HIP13361	0.0025	1.0	0.76425457	0.25371587	0.7479334	0.7689115	0.73266804	0.4172392	0.518459	0.5424973	0.5322826	0.37467146	0.693538	0.4324094	0.37281635	0.7867825	0.4230116	0.77156514
HIP13363	0.002136752136752137	0.0	0.46096468	0.46175557	0.6449784	0.49402577	0.6097231	0.42977506	0.45853716	0.6127893	0.26102838	0.3924209	0.54669845	0.5303574	0.38075125	0.55126595	0.4225979	0.44385186
HIP13370	0.002136752136752137	0.0	0.25241035	0.77806646	0.24849856	0.2132707	0.20486802	0.6326633	0.527313	0.5537466	0.3103411	0.4069983	0.50059116	0.6192472	0.67709607	0.21101683	0.7597766	0.27013546
HIP13376	0.002136752136752137	0.0	0.74564004	0.2521376	0.49546885	0.71232754	0.70933056	0.25940597	0.27796417	0.23801932	0.108023405	0.2985398	0.4109282	0.28653127	0.29095405	0.63595736	0.16077691	0.61081225
HIP13383	0.002136752136752137	0.0	0.69690955	0.48098582	0.49866062	0.5117872	0.48084328	0.36356744	0.48859552	0.39489648	0.37919837	0.5326337	0.59592247	0.6088833	0.35614333	0.5126683	0.74799037	0.4085135
HIP13414	0.0025	1.0	0.5547942	0.83441806	0.469056	0.6205651	0.47636274	0.43649995	0.46624509	0.60607195	0.47470695	0.3991351	0.54830134	0.704353	0.61754656	0.42365736	0.5924928	0.35185975
HIP13427	0.0025	1.0	0.27097362	0.46246666	0.40655652	0.24218538	0.37893465	0.3998642	0.40585655	0.73143935	0.7554923	0.51983565	0.49029577	0.73210186	0.4785991	0.5621518	0.60856026	0.69671106
HIP13465	0.002136752136752137	0.0	0.30333713	0.50100535	0.45202875	0.2424433	0.2795277	0.64584076	0.49018776	0.26151067	0.14477623	0.43293554	0.4434436	0.5341798	0.6264109	0.37608978	0.4439392	0.56380373
HIP13473	0.002136752136752137	0.0	0.23719403	0.52665985	0.1912218	0.4355856	0.35761476	0.31913716	0.3957076	0.49574706	0.21503127	0.49038884	0.4199357	0.3801808	0.33010626	0.3687955	0.41378215	0.35810083
HIP13497	0.002136752136752137	0.0	0.3235625	0.5685322	0.28126222	0.19849128	0.31106207	0.77262783	0.4628477	0.52243346	0.5822563	0.4174735	0.33374298	0.3715983	0.38203526	0.3088177	0.4637053	0.41480953
HIP13505	0.002136752136752137	0.0	0.31665537	0.6898061	0.37832892	0.18114471	0.21762887	0.7152866	0.6001254	0.48168772	0.6638827	0.5810141	0.44527376	0.4729619	0.66476995	0.19693461	0.67922044	0.19447488
HIP13515	0.0025	1.0	0.3189264	0.64279276	0.5547143	0.3580135	0.22781837	0.71127045	0.7724974	0.71430486	0.91121554	0.6601328	0.70994246	0.44504738	0.42875966	0.44454387	0.8142705	0.5360227
HIP13518	0.0025	1.0	0.63594574	0.80038464	0.56850576	0.667151	0.7275799	0.7832117	0.7086902	0.74287987	0.96362495	0.69324523	0.6144457	0.8738337	0.5532375	0.47183606	0.67122567	0.47557217
HIP13554	0.0025	1.0	0.5822643	0.7901815	0.46849114	0.49135587	0.40513486	0.89401	0.6557523	0.5711165	0.6887509	0.7271294	0.4083457	0.85418975	0.7801516	0.39947692	0.7827546	0.49374953
HIP13567	0.002136752136752137	0.0	0.46312988	0.60926956	0.31250235	0.450085	0.36002845	0.8357468	0.45243362	0.55529124	0.6109193	0.50439006	0.51995087	0.8176944	0.5341419	0.37077808	0.4661428	0.30814013
HIP13592	0.002136752136752137	0.0	0.33374703	0.5386475	0.28646877	0.25195852	0.23164937	0.45300058	0.4484109	0.4783004	0.17918524	0.4018588	0.38137546	0.50271213	0.44073382	0.28011143	0.4318545	0.27653503
HIP13627	0.0025	1.0	0.33157897	0.73129344	0.41074717	0.32875216	0.46966365	0.8601543	0.5901539	0.60224587	0.8485463	0.83689725	0.6591297	0.6052588	0.49831644	0.45861483	0.7263323	0.47166198
HIP13636	0.0025	1.0	0.22709444	0.4540522	0.52784866	0.2768702	0.37651458	0.56651336	0.6756215	0.44566882	0.6541153	0.38189888	0.4361037	0.33868957	0.28176343	0.3784378	0.722629	0.4288438
HIP13654	0.0025	1.0	0.572824	0.3305627	0.7339934	0.74368465	0.7404901	0.32736218	0.46347213	0.38172686	0.6852482	0.56930494	0.52440554	0.54349375	0.37165922	0.6318553	0.33617932	0.8034026
HIP13661	0.002136752136752137	0.0	0.35981178	0.49768132	0.23785847	0.4794957	0.46648544	0.55545557	0.35471833	0.5574759	0.4921229	0.40143272	0.40617746	0.65722907	0.62457645	0.4659919	0.36972207	0.28722262
HIP13663	0.002136752136752137	0.0	0.60227734	0.2276384	0.7925315	0.81758475	0.6909196	0.24853492	0.2675346	0.3762337	0.3400235	0.27116823	0.4400622	0.21677515	0.21838239	0.66678214	0.4022411	0.7082893
HIP13667	0.0025	1.0	0.499124	0.58787894	0.50663817	0.34894377	0.29575497	0.5227612	0.7868538	0.608699	0.82827747	0.7698834	0.57296884	0.71676266	0.45242968	0.33967367	0.92591226	0.36222658
HIP13686	0.002136752136752137	0.0	0.4117809	0.63193595	0.41426522	0.31961417	0.4252587	0.76142275	0.61022735	0.47281072	0.82934654	0.7268706	0.5675295	0.74019957	0.5167133	0.3123995	0.6278779	0.39829904
HIP13695	0.002136752136752137	0.0	0.4822547	0.50601697	0.46134937	0.30070132	0.27548498	0.47450203	0.53695744	0.35432976	0.42168942	0.4171604	0.56238526	0.44191924	0.4609909	0.34442884	0.4669508	0.49319103
HIP13699	0.0025	1.0	0.276138	0.5163315	0.34365517	0.3454529	0.2851358	0.40019172	0.53852034	0.7476376	0.5165845	0.42682332	0.5706105	0.32364762	0.51169634	0.4490537	0.62601894	0.35697186
HIP13703	0.0025	1.0	0.21874312	0.6074857	0.30655447	0.3359596	0.25272262	0.6591223	0.4622416	0.56216514	0.40370682	0.5387874	0.3587703	0.6008555	0.517848	0.41899586	0.54458994	0.368962
HIP13722	0.002136752136752137	0.0	0.49459517	0.517886	0.4383533	0.6123054	0.5693516	0.42422318	0.49376836	0.4820248	0.3035586	0.5609516	0.4019616	0.33559817	0.36708045	0.62133044	0.31397074	0.52502906
HIP13741	0.002136752136752137	0.0	0.40812773	0.47747594	0.6279391	0.40935194	0.41323227	0.23869124	0.35153696	0.37051773	0.67204225	0.6376229	0.34385455	0.39072782	0.6098326	0.69977486	0.7492466	0.39468798
HIP13749	0.002136752136752137	0.0	0.62676984	0.33069888	0.5764002	0.68428284	0.6246991	0.63392186	0.42518467	0.41994163	0.68767965	0.41903907	0.38477287	0.4914334	0.40189362	0.6532898	0.3048091	0.6574626
HIP13751	0.0025	1.0	0.4866858	0.595953	0.2863482	0.57107824	0.47359338	0.6305987	0.59685934	0.5152626	0.43168408	0.51301354	0.4991574	0.5275803	0.5231099	0.46536145	0.47807273	0.4812174
HIP13753	0.0025	1.0	0.053316295	0.10432172	0.61185795	0.023055732	0.051388443	0.44427305	0.61242497	0.13805982	0.77547705	0.6384824	0.6307159	0.06075698	0.09275237	0.1442428	0.5804301	0.40494385
HIP13757	0.002136752136752137	0.0	0.54072165	0.49300143	0.37477547	0.58283025	0.47170657	0.48348022	0.2818181	0.4014351	0.13265485	0.2893183	0.29104507	0.5507894	0.4395245	0.4331454	0.3042332	0.51595485
HIP13764	0.002136752136752137	0.0	0.763193	0.16024029	0.78149307	0.6893635	0.8149083	0.22167733	0.195896	0.26435435	0.27500588	0.26224303	0.49706995	0.24648309	0.3161047	0.76194453	0.108956605	0.6888768
HIP13766	0.002136752136752137	0.0	0.52766436	0.15645072	0.60665655	0.6990818	0.57120454	0.34021553	0.39628887	0.3055336	0.3024633	0.34342706	0.39621818	0.26215488	0.30754662	0.76917845	0.26177227	0.6537279
HIP13769	0.002136752136752137	0.0	0.66991395	0.34689608	0.5999076	0.6011302	0.5896122	0.29781425	0.31896663	0.43191165	0.612128	0.32349902	0.55168915	0.35003465	0.33908737	0.6734806	0.26002258	0.6194416
HIP13771	0.0025	1.0	0.4166328	0.69487846	0.35120475	0.592216	0.45426762	0.7161852	0.65927976	0.6298727	0.5669128	0.57511914	0.5507636	0.6300976	0.691474	0.6153145	0.5609812	0.3472231
HIP13773	0.0025	1.0	0.6805408	0.4700179	0.733752	0.7710455	0.62436706	0.30438012	0.4633292	0.5016442	0.71134937	0.47276515	0.55289495	0.5823299	0.36433136	0.72697973	0.2860055	0.7107481
HIP13774	0.002136752136752137	0.0	0.40233788	0.4964599	0.53341967	0.44412664	0.53361446	0.67481077	0.4458081	0.51626563	0.31345037	0.5234128	0.6266506	0.6194748	0.5008947	0.43355072	0.52014565	0.51690274
HIP13777	0.002136752136752137	0.0	0.48649314	0.4141056	0.4966419	0.5349502	0.55211437	0.37657338	0.34881186	0.46532312	0.46499768	0.46447426	0.5072364	0.34899664	0.48963845	0.45442092	0.4942875	0.4708152
HIP13782	0.0025	1.0	0.5615814	0.8384343	0.42731735	0.42325956	0.32935292	0.89761794	0.6719914	0.7415702	0.59193826	0.6825362	0.69471	0.7835848	0.83724463	0.39905843	0.8933536	0.3655498
HIP13786	0.002136752136752137	0.0	0.5933142	0.14571446	0.51500314	0.74771696	0.81362534	0.20997518	0.29540145	0.2824822	0.08655158	0.26846313	0.3769073	0.18262681	0.25238624	0.6570765	0.11979532	0.5824299
HIP13789	0.0025	1.0	0.45377988	0.79881096	0.27340227	0.4209473	0.31994617	0.81432486	0.58367765	0.70783037	0.721263	0.58839285	0.38596335	0.6560739	0.73535085	0.27615762	0.77489114	0.2902416
HIP13793	0.0025	1.0	0.52655196	0.6930455	0.61525667	0.42798975	0.45500734	0.84269154	0.8044759	0.5928773	0.81766844	0.5321156	0.7104546	0.59108937	0.6643655	0.64474833	0.715438	0.5972711
HIP13794	0.002136752136752137	0.0	0.5062566	0.5358369	0.30527863	0.60193163	0.5500862	0.48536828	0.28709167	0.42593879	0.2362659	0.4856323	0.39165992	0.5577455	0.55210966	0.4477021	0.27146667	0.4041997
HIP13800	0.0025	1.0	0.18460277	0.7316805	0.33454078	0.14329526	0.17208874	0.82875776	0.8023799	0.47008744	0.73436576	0.6183736	0.5794306	0.58390206	0.5619423	0.13201821	0.89420795	0.29194307
HIP13803	0.002136752136752137	0.0	0.33000228	0.6579773	0.20733824	0.29005086	0.4466086	0.5635568	0.48903808	0.6510357	0.21891844	0.38473272	0.4417109	0.46869346	0.6889738	0.4379996	0.4794661	0.38758314
HIP13809	0.0025	1.0	0.5510397	0.5815009	0.6379297	0.45208997	0.4490189	0.99107933	0.6936966	0.57426167	0.9490766	0.80996335	0.8183718	0.49124536	0.92002785	0.50745183	0.88688874	0.84617263
HIP13812	0.002136752136752137	0.0	0.2823868	0.5915176	0.28196108	0.16074803	0.18667391	0.6437069	0.5166541	0.53056747	0.63181096	0.5168593	0.3642444	0.4418471	0.62662256	0.2342265	0.7638823	0.47013968
HIP13814	0.0025	1.0	0.72593576	0.65839905	0.7033171	0.6714686	0.5648475	0.58349323	0.68259907	0.508488	0.8996171	0.5940021	0.5300489	0.6808447	0.5832068	0.58616763	0.6803333	0.62109965
HIP13818	0.0025	1.0	0.6169317	0.38876557	0.61052734	0.6507834	0.6736072	0.5181072	0.6137638	0.6528684	0.685654	0.4937907	0.48484674	0.33856982	0.65048033	0.49892724	0.47155574	0.5368579
HIP13822	0.0025	1.0	0.47895172	0.5224289	0.6936134	0.3326943	0.4328702	0.78843725	0.6219516	0.50736165	0.73415536	0.64515513	0.62838167	0.43399277	0.5499626	0.46780884	0.5817147	0.6785876
HIP13823	0.002136752136752137	0.0	0.49140579	0.36969548	0.4606603	0.55281806	0.40710256	0.37104365	0.5436463	0.4283203	0.41407037	0.3852527	0.44558963	0.45176554	0.54279435	0.49645022	0.36031446	0.42506772
HIP13831	0.0025	1.0	0.61695784	0.6256568	0.5472001	0.5368112	0.6928069	0.50763744	0.66541445	0.6764892	0.2741475	0.68085384	0.5736564	0.72139716	0.659695	0.55075073	0.37547553	0.53026915
HIP13833	0.0025	1.0	0.7342079	0.38726896	0.72665024	0.7491543	0.8228411	0.3705703	0.6160636	0.41940814	0.66861975	0.36071628	0.62638074	0.5675549	0.62691814	0.81262803	0.41247374	0.7022672
HIP13852	0.0025	1.0	0.3237707	0.7223108	0.41697675	0.26511237	0.4114848	0.55641043	0.7621595	0.5485296	0.8804643	0.81547046	0.45297804	0.7217862	0.5599951	0.4429039	0.8423233	0.2649637
HIP13854	0.002136752136752137	0.0	0.34117004	0.29077613	0.34647214	0.41067344	0.43276602	0.35346246	0.28696406	0.2570156	0.22713828	0.5228904	0.37603915	0.17949802	0.35513872	0.31463885	0.4505146	0.35693938
HIP13856	0.0025	1.0	0.49646965	0.31683886	0.7293593	0.6830536	0.63398015	0.25810218	0.4198684	0.4561645	0.4322676	0.43624842	0.80542636	0.37595513	0.37851256	0.5395654	0.47683388	0.6204653
HIP13859	0.002136752136752137	0.0	0.45416266	0.6754116	0.28202277	0.3709898	0.38912964	0.5961327	0.5993313	0.61122787	0.28955293	0.5323854	0.6476803	0.67137784	0.6040227	0.4585896	0.6223718	0.35347375
HIP13860	0.002136752136752137	0.0	0.5557475	0.42514157	0.40751675	0.50615555	0.55204487	0.30538094	0.3355727	0.49511185	0.14146444	0.47429955	0.3908521	0.5604085	0.37415063	0.5044773	0.30954614	0.50262827
HIP13865	0.0025	1.0	0.52099276	0.5938211	0.47055313	0.43768078	0.61538947	0.49507824	0.51440144	0.6372837	0.7081299	0.521511	0.4791092	0.63937044	0.52639765	0.43912405	0.59203565	0.63046277
HIP13869	0.0025	1.0	0.69557077	0.4181494	0.8262422	0.5971193	0.69682026	0.3508832	0.3784194	0.50193775	0.53905654	0.5300617	0.5322078	0.4703667	0.37201545	0.6413094	0.42365134	0.63711035
HIP13877	0.002136752136752137	0.0	0.7996969	0.17098686	0.7545197	0.79636705	0.801327	0.29757637	0.23216581	0.2540049	0.22665408	0.29090524	0.3769052	0.21832776	0.43361008	0.87901664	0.17909658	0.71378773
HIP13887	0.002136752136752137	0.0	0.41839758	0.6034693	0.19345003	0.39774707	0.32489192	0.72850144	0.51139367	0.65847856	0.19926506	0.49405032	0.27057582	0.606976	0.70004946	0.24962524	0.5204031	0.18354574
HIP13893	0.002136752136752137	0.0	0.7678169	0.3549104	0.4439572	0.52508545	0.5669657	0.413384	0.3220499	0.36559767	0.378604	0.49541235	0.3700431	0.41947144	0.39338303	0.389854	0.5816314	0.6660292
HIP13894	0.0025	1.0	0.5885751	0.69008607	0.48796076	0.639783	0.55764645	0.66372013	0.5969642	0.45512262	0.83731866	0.662223	0.51370883	0.718449	0.713951	0.35388917	0.48027524	0.7417622
HIP13900	0.0025	1.0	0.48967704	0.59177655	0.4159187	0.5699364	0.46219718	0.8722205	0.52869344	0.6937007	0.49584985	0.6374759	0.6085303	0.7726195	0.723351	0.49124333	0.64105886	0.2670679
HIP13911	0.0025	1.0	0.56941676	0.38398188	0.87173146	0.5948635	0.6005133	0.59155095	0.4783485	0.6278543	0.82082903	0.5128805	0.5552554	0.46524197	0.4730551	0.75151485	0.42128026	0.7340939
HIP13919	0.0025	1.0	0.5575914	0.7086946	0.3884998	0.5973659	0.5518416	0.7594835	0.52933306	0.5705582	0.8864158	0.76066566	0.50647026	0.5176383	0.49888912	0.6102936	0.664163	0.5895193
HIP13920	0.002136752136752137	0.0	0.3918469	0.45640874	0.32669157	0.6008388	0.49590054	0.3234571	0.3036169	0.3750627	0.2867538	0.40291718	0.508738	0.5091068	0.4524566	0.5702596	0.38488945	0.45224103
HIP13923	0.0025	1.0	0.17740372	0.30389786	0.5615726	0.107100695	0.16641662	0.70849484	0.7010474	0.49199295	0.9687563	0.81618214	0.8288178	0.13185692	0.53039646	0.26550695	0.87831676	0.5857273
HIP13926	0.0025	1.0	0.16127244	0.7000078	0.39022678	0.3064466	0.31544667	0.6761657	0.69670314	0.607537	0.84712684	0.8027551	0.47267786	0.4392207	0.47326168	0.20933443	0.7503989	0.67463505
HIP13928	0.0025	1.0	0.482647	0.7073895	0.2906688	0.499009	0.27742213	0.7732408	0.54689765	0.58517176	0.6687857	0.6233294	0.5599196	0.6966212	0.725831	0.44580814	0.71816623	0.4367676
HIP13929	0.002136752136752137	0.0	0.27366263	0.6216352	0.31514746	0.42128563	0.3148339	0.5090919	0.51967806	0.53762907	0.42901438	0.3946064	0.5829274	0.43264678	0.45568836	0.278269	0.6255272	0.25050396
HIP13932	0.0025	1.0	0.46749493	0.4713252	0.593424	0.40089798	0.5281426	0.32183522	0.73352623	0.58102876	0.8319528	0.63997304	0.5314266	0.36217535	0.38317505	0.61701024	0.6119825	0.3437743
HIP13933	0.002136752136752137	0.0	0.63861775	0.46981052	0.30700213	0.75451344	0.534646	0.2938903	0.32963908	0.5084959	0.21413618	0.3679399	0.30266565	0.41035476	0.5210864	0.49518657	0.4654096	0.46040314
HIP13935	0.002136752136752137	0.0	0.26301956	0.55703676	0.45234138	0.43438655	0.46761003	0.3750673	0.42626286	0.5172197	0.24081409	0.36675632	0.43437722	0.5197109	0.5041594	0.30877486	0.46787608	0.23235422
HIP13938	0.0025	1.0	0.35533428	0.61150855	0.38469556	0.6012453	0.52546877	0.5487037	0.45216215	0.6521804	0.59074	0.6274128	0.5342246	0.49016365	0.65729296	0.3413735	0.66237056	0.5055698
HIP13941	0.002136752136752137	0.0	0.39800507	0.4693094	0.39316764	0.4039973	0.40795422	0.37522653	0.3071258	0.4317678	0.29031447	0.513918	0.342514	0.40550196	0.41584912	0.41772795	0.3353395	0.48197073
HIP13945	0.002136752136752137	0.0	0.4892002	0.51378506	0.29791167	0.42325413	0.4034594	0.42878383	0.37650988	0.5161605	0.24418154	0.46263093	0.3466184	0.6367027	0.47366306	0.33965105	0.47963938	0.26358813
HIP13947	0.002136752136752137	0.0	0.38601258	0.6071268	0.3227844	0.428838	0.30185607	0.64636874	0.50783956	0.6752084	0.6803665	0.6516738	0.37794846	0.64124036	0.6086909	0.41238338	0.46137372	0.35000592
HIP13951	0.0025	1.0	0.7637386	0.107546836	0.93429136	0.7682254	0.7551289	0.08196908	0.26468796	0.34543756	0.21139127	0.3778471	0.5375861	0.3587491	0.40380284	0.75374675	0.16247603	0.78502345
HIP13954	0.0025	1.0	0.40530694	0.3428136	0.5585392	0.370516	0.3798203	0.6651024	0.45926756	0.5470161	0.27842098	0.50592154	0.4997993	0.45227528	0.4277167	0.5846342	0.4603384	0.5975774
HIP13956	0.0025	1.0	0.27539137	0.5800546	0.5451547	0.4429844	0.6151176	0.83102524	0.39363402	0.5729376	0.2962646	0.5174376	0.7198813	0.6041971	0.67037755	0.25940317	0.48230994	0.35388994
HIP13958	0.002136752136752137	0.0	0.49697495	0.36068553	0.4858117	0.5572973	0.40791363	0.3463992	0.46112865	0.42406052	0.5411696	0.4202802	0.35570168	0.5446076	0.54053015	0.47635978	0.30907243	0.41544893
HIP13966	0.002136752136752137	0.0	0.36377552	0.5602361	0.32580012	0.39870474	0.4035683	0.50307477	0.4892707	0.42724013	0.32524925	0.43764883	0.32419422	0.6187642	0.6028621	0.2926672	0.41250554	0.48327103
HIP13967	0.0025	1.0	0.5583703	0.5621826	0.4241764	0.37327552	0.69373715	0.72856545	0.5944931	0.5303136	0.61542237	0.54638076	0.49431166	0.6555767	0.5597977	0.46409664	0.64799124	0.5768055
HIP13972	0.002136752136752137	0.0	0.67141664	0.25684392	0.5288578	0.44199365	0.6208076	0.23401242	0.34659365	0.36836225	0.19617489	0.4389406	0.38295215	0.24105835	0.43613115	0.563842	0.3282932	0.5492032
HIP13976	0.0025	1.0	0.45441124	0.40657556	0.53642374	0.5994723	0.55265135	0.3823396	0.4930275	0.54140425	0.56548023	0.50269157	0.76281667	0.4292943	0.45775923	0.6370479	0.6709508	0.60661614
HIP13978	0.002136752136752137	0.0	0.7607089	0.39134642	0.5570102	0.61772066	0.6928559	0.31409135	0.37729475	0.46464592	0.61563087	0.46372846	0.5580813	0.6270409	0.5984495	0.547877	0.22935942	0.7870815
HIP13981	0.002136752136752137	0.0	0.4697758	0.6216343	0.3139965	0.48117185	0.42919594	0.5564214	0.47128022	0.47541243	0.3774039	0.4821647	0.5837974	0.55961245	0.41838437	0.4579227	0.41882712	0.2902575
HIP13983	0.002136752136752137	0.0	0.610123	0.6230136	0.2822698	0.5032896	0.45321727	0.4965286	0.5798974	0.49213448	0.7520284	0.40135437	0.5186735	0.41307712	0.6294674	0.40427032	0.4973697	0.39065182
HIP13986	0.0025	1.0	0.61914486	0.73724246	0.24718517	0.5611529	0.45954317	0.71718335	0.4680331	0.5593484	0.60730034	0.57592237	0.786809	0.70947963	0.7963103	0.4594782	0.7136842	0.32390016
HIP13988	0.0025	1.0	0.68719447	0.8119911	0.3667137	0.47647685	0.44100747	0.725709	0.5954581	0.81458735	0.69096434	0.70845586	0.63122416	0.6851443	0.71761525	0.44911563	0.8148698	0.37913138
HIP13989	0.002136752136752137	0.0	0.17612073	0.7938583	0.18648317	0.23985764	0.22853884	0.67451185	0.60393655	0.65536875	0.77742136	0.61342555	0.43027738	0.701293	0.61375463	0.21849266	0.82680607	0.30543488
HIP13992	0.0025	1.0	0.65500784	0.32676852	0.8530098	0.7298178	0.6389472	0.2534443	0.7010931	0.507453	0.6334876	0.48779806	0.6279834	0.3650565	0.34823257	0.7435808	0.43516386	0.7048991
HIP13994	0.0025	1.0	0.32610857	0.7744081	0.3361258	0.29590356	0.38590902	0.93861675	0.7292743	0.6170775	0.9851061	0.88806283	0.5885411	0.618648	0.6586237	0.3044731	0.8442999	0.81164813
HIP14000	0.002136752136752137	0.0	0.46188238	0.18036646	0.6979894	0.50684524	0.45586893	0.1000576	0.42098454	0.3925436	0.31793132	0.25391728	0.43743154	0.15438795	0.17366299	0.4521852	0.389549	0.44072556
HIP14004	0.002136752136752137	0.0	0.78808856	0.4105193	0.57456696	0.6587853	0.51337796	0.5061298	0.5304243	0.38760638	0.7591402	0.6471079	0.4570313	0.4248401	0.4252685	0.59400886	0.4929815	0.6525543
HIP14007	0.002136752136752137	0.0	0.5095691	0.25099218	0.6175741	0.6772566	0.7464007	0.45455676	0.28494453	0.37594104	0.38653156	0.5483755	0.38203642	0.3395384	0.51015526	0.6474053	0.27258205	0.6246395
HIP14015	0.002136752136752137	0.0	0.27233088	0.7554878	0.38723874	0.4568114	0.35925058	0.5805902	0.5750598	0.59484667	0.3463698	0.6644876	0.53873616	0.7215196	0.7218286	0.37848064	0.6185379	0.26223335
HIP14016	0.0025	1.0	0.53439313	0.62842876	0.35564926	0.53635967	0.47842678	0.64361954	0.42909414	0.5100054	0.69010377	0.42511797	0.48465812	0.68697375	0.79092956	0.68025386	0.50182015	0.44753742
HIP14020	0.002136752136752137	0.0	0.6328344	0.2219724	0.5893893	0.79428434	0.7421177	0.21383259	0.20765951	0.3697847	0.22270352	0.46860924	0.4273595	0.38782424	0.29347366	0.7131721	0.15998667	0.6777899
HIP14022	0.0025	1.0	0.39518017	0.34897733	0.37012997	0.48649648	0.41783392	0.5709441	0.50654185	0.5355437	0.3668396	0.4343307	0.4039394	0.24365667	0.42127937	0.595649	0.3284034	0.41732785
HIP14024	0.0025	1.0	0.30337748	0.59508777	0.44218984	0.12954155	0.16062763	0.6380992	0.7610819	0.4417321	0.67619383	0.7234402	0.51127654	0.30556494	0.34905362	0.17603177	0.8248363	0.4501329
HIP14028	0.002136752136752137	0.0	0.3605209	0.6609531	0.36878425	0.4193346	0.3083588	0.61313576	0.49479532	0.6484917	0.6828206	0.5531858	0.33859283	0.59107226	0.5160988	0.35302573	0.74706054	0.22761744
HIP14030	0.002136752136752137	0.0	0.6238626	0.44830275	0.47483957	0.3922127	0.36547002	0.37518275	0.46609765	0.43538007	0.8391496	0.46898112	0.36467838	0.6965995	0.50263035	0.3795895	0.5556434	0.45737958
HIP14034	0.0025	1.0	0.55625254	0.6269398	0.25830206	0.46799782	0.3647172	0.65404046	0.37777367	0.5927829	0.5039021	0.5446473	0.597813	0.7293936	0.79880625	0.36594382	0.50862086	0.27129215
HIP14036	0.002136752136752137	0.0	0.36711812	0.62184125	0.19227642	0.33784768	0.38824874	0.3977031	0.42369536	0.56407094	0.11717522	0.44623467	0.46478313	0.43695447	0.5413261	0.30960092	0.34444284	0.3114715
HIP14039	0.002136752136752137	0.0	0.64901125	0.53566945	0.6651401	0.7629233	0.6518591	0.36918533	0.372891	0.4429552	0.81351864	0.44514856	0.4215415	0.5423903	0.45861077	0.60310125	0.3749677	0.82862735
HIP14043	0.002136752136752137	0.0	0.56326	0.3741986	0.7681568	0.6013491	0.54443353	0.33182466	0.6434158	0.358289	0.6132537	0.34164724	0.66974163	0.43495035	0.4425922	0.45552963	0.41648045	0.41125223
HIP14045	0.0025	1.0	0.14178005	0.7427263	0.34536043	0.121123135	0.16635108	0.8899504	0.7475996	0.5946827	0.7586057	0.8256779	0.3295785	0.63320553	0.59509015	0.14503354	0.8945198	0.22057566
HIP14053	0.0025	1.0	0.3910441	0.31813747	0.47843346	0.37701207	0.4416918	0.65436006	0.47577113	0.40794653	0.4053956	0.3642451	0.5349509	0.33598113	0.4439082	0.4178642	0.39037442	0.71685016
HIP14055	0.002136752136752137	0.0	0.256725	0.73244596	0.26685157	0.49728754	0.3554898	0.6349802	0.4955701	0.48462534	0.69099814	0.53567636	0.53468287	0.5368366	0.6385279	0.2829395	0.5397521	0.30622828
HIP14059	0.002136752136752137	0.0	0.43897128	0.75537413	0.24281088	0.4124378	0.33189136	0.63770366	0.5683894	0.54284567	0.2524379	0.5349163	0.21917975	0.50795656	0.622236	0.38156322	0.42457664	0.38348633
HIP14060	0.0025	1.0	0.40492755	0.73662317	0.45747703	0.5845748	0.51633483	0.7741217	0.65139437	0.5846537	0.6436535	0.5813236	0.6942063	0.59941244	0.5662912	0.55243015	0.7345498	0.44566
HIP14064	0.002136752136752137	0.0	0.32336813	0.6697711	0.16285726	0.34064034	0.31062838	0.62670505	0.36151594	0.4717575	0.13310614	0.42469656	0.3654425	0.6154786	0.63235545	0.24667224	0.5817371	0.1751023
HIP14066	0.002136752136752137	0.0	0.6754968	0.5344216	0.7033577	0.6338577	0.62860084	0.60543436	0.5194799	0.53203297	0.2234186	0.4138098	0.740699	0.62240314	0.4047441	0.6270976	0.4042266	0.49359956
HIP14071	0.0025	1.0	0.4464453	0.53279823	0.5255218	0.38199258	0.64321053	0.5090103	0.6229934	0.4397171	0.5125428	0.5351019	0.4010259	0.47793353	0.5460514	0.5411867	0.70960367	0.49552232
HIP14072	0.002136752136752137	0.0	0.57446456	0.38015515	0.59554905	0.627067	0.7580364	0.23099077	0.37781274	0.41187423	0.4723671	0.3120612	0.43588167	0.37221628	0.28021386	0.694593	0.23101386	0.54174113
HIP14077	0.002136752136752137	0.0	0.5285626	0.25012866	0.6107199	0.4748755	0.59678096	0.23644239	0.30690327	0.39388737	0.5572078	0.31090987	0.43296736	0.30222666	0.2443676	0.6499511	0.23409542	0.6330421
HIP14079	0.002136752136752137	0.0	0.7679481	0.25947613	0.6353552	0.64855325	0.59868956	0.16364291	0.18768072	0.37504584	0.13064215	0.25296092	0.38825485	0.15709278	0.24438685	0.7648866	0.15708676	0.61313987
HIP14080	0.002136752136752137	0.0	0.7010294	0.26842475	0.4933477	0.6133278	0.66205484	0.6704017	0.43031436	0.36991578	0.31419492	0.40901828	0.44932085	0.3921611	0.44178665	0.48810488	0.24611282	0.53585666
HIP14090	0.002136752136752137	0.0	0.4300664	0.70557237	0.18926147	0.2768926	0.19933772	0.834643	0.47917208	0.4712041	0.16414776	0.5812425	0.5154842	0.76275265	0.57330227	0.28973836	0.5670257	0.17511398
HIP14092	0.0025	1.0	0.5511766	0.31786174	0.5493474	0.6249884	0.59296703	0.21724752	0.49509403	0.54318327	0.3339894	0.47622874	0.43943763	0.53059095	0.4446465	0.6024971	0.42281032	0.48897648
HIP14095	0.002136752136752137	0.0	0.21745417	0.5107428	0.24990216	0.17538697	0.23754764	0.36146283	0.4347617	0.49380323	0.28921086	0.63098603	0.35842353	0.46287555	0.29855472	0.22383538	0.5207496	0.3220287
HIP14096	0.0025	1.0	0.5460343	0.63458824	0.594812	0.5864064	0.5263606	0.5015847	0.6571194	0.52487713	0.78396654	0.53435445	0.73190665	0.7380968	0.5986907	0.5137957	0.5595937	0.6702746
HIP14103	0.0025	1.0	0.54725087	0.5303975	0.5537451	0.60582316	0.457635	0.6476294	0.6854186	0.46512115	0.79189235	0.50724393	0.5455711	0.69419277	0.5756641	0.6148044	0.6547218	0.38282788
HIP14106	0.0025	1.0	0.16075933	0.21927756	0.8474829	0.29749918	0.39903152	0.41510937	0.7463158	0.19918603	0.5547705	0.5765593	0.6886177	0.082957715	0.218553	0.19475693	0.52046543	0.5595262
HIP14107	0.0025	1.0	0.69735384	0.5645101	0.5386709	0.5710223	0.5147517	0.47248316	0.47981012	0.58651835	0.59622043	0.5105729	0.67446715	0.71973515	0.7771542	0.56866384	0.5558872	0.68221164
HIP14109	0.002136752136752137	0.0	0.26888892	0.5996808	0.17776507	0.34499675	0.37620652	0.5277536	0.47488892	0.4571198	0.13248602	0.4294042	0.30953634	0.32297814	0.5452531	0.36331314	0.43502954	0.35199732
HIP14110	0.002136752136752137	0.0	0.056886643	0.15097934	0.38581145	0.11372775	0.09199667	0.36554986	0.53000677	0.18213299	0.5085635	0.36995697	0.46777093	0.06131673	0.3340444	0.11733633	0.54652166	0.43906522
HIP14114	0.002136752136752137	0.0	0.2448025	0.5348833	0.47652617	0.32638675	0.23500279	0.57449317	0.60452676	0.6224394	0.4848542	0.4679944	0.52111524	0.3833031	0.6403022	0.31372017	0.7531167	0.37725317
HIP14118	0.0025	1.0	0.21259305	0.59444284	0.33083838	0.19877279	0.47146842	0.62230635	0.6726426	0.5532887	0.317059	0.4745347	0.5566528	0.49248955	0.6313954	0.17139593	0.6256702	0.21745494
HIP14124	0.0025	1.0	0.7278323	0.48279607	0.47828764	0.63776815	0.63280994	0.67875284	0.43281382	0.47316656	0.3777597	0.58479434	0.6083186	0.5920506	0.6710245	0.47923514	0.3642978	0.5466296
HIP14127	0.002136752136752137	0.0	0.80795944	0.68928015	0.472657	0.53931296	0.47735274	0.5850158	0.5820572	0.53416264	0.55769014	0.56465364	0.6428236	0.57744086	0.64019847	0.52944875	0.71510196	0.38887113
HIP14129	0.002136752136752137	0.0	0.45410734	0.43292865	0.3398158	0.44667342	0.4168238	0.46773458	0.50950164	0.54270506	0.37150145	0.3825153	0.47024083	0.4162887	0.63722837	0.44614056	0.42283022	0.5155373
HIP14130	0.002136752136752137	0.0	0.5848124	0.45851803	0.4907246	0.4540045	0.4297648	0.36818206	0.3349871	0.45630744	0.56848025	0.4855661	0.41082078	0.4547148	0.29038665	0.4654748	0.4072998	0.47481564
HIP14136	0.0025	1.0	0.6528467	0.5384481	0.6806389	0.41601107	0.5865491	0.44990012	0.71318114	0.46675146	0.47876287	0.43582353	0.5843403	0.48206112	0.42885914	0.46094668	0.5240471	0.3945764
HIP14140	0.002136752136752137	0.0	0.51310295	0.52505654	0.48676097	0.5791424	0.56412876	0.6111317	0.63268936	0.37173846	0.4071463	0.5025478	0.30201897	0.58127904	0.44111538	0.57540876	0.32257771	0.47359532
HIP14142	0.0025	1.0	0.7509246	0.28949833	0.7700281	0.78224653	0.6925985	0.3621595	0.42543817	0.51855576	0.4828904	0.54865	0.4688418	0.34281403	0.60529685	0.81912124	0.3909178	0.7186606
HIP14148	0.0025	1.0	0.7008362	0.44275397	0.72013307	0.62997293	0.6790236	0.4664038	0.50411606	0.52845705	0.9180001	0.706867	0.6510736	0.47750917	0.44833422	0.6554661	0.5336075	0.87474746
HIP14152	0.0025	1.0	0.669578	0.6956523	0.73319477	0.47284773	0.5070237	0.6175229	0.66104233	0.52026147	0.83296025	0.48246717	0.6770304	0.46553504	0.7722631	0.3515072	0.8695296	0.44128305
HIP14157	0.0025	1.0	0.7078951	0.2751825	0.8104092	0.6151237	0.5858768	0.30936325	0.65925807	0.3998538	0.88378584	0.4625732	0.5933299	0.3662811	0.3234688	0.7182598	0.49005422	0.7648052
HIP14174	0.002136752136752137	0.0	0.23504552	0.56277823	0.21780387	0.24099493	0.22509095	0.5159027	0.4607496	0.4336678	0.3060977	0.48651165	0.47043586	0.60467833	0.60991913	0.22022521	0.549863	0.1986318
HIP14175	0.0025	1.0	0.21143028	0.75238377	0.5752045	0.43258613	0.35317105	0.8231984	0.6381267	0.5856261	0.80540395	0.55771756	0.70587903	0.5606007	0.663874	0.23823348	0.59038	0.6208452
HIP14176	0.002136752136752137	0.0	0.610367	0.4655435	0.65331876	0.73097116	0.6265095	0.81924796	0.5479216	0.47818053	0.63831615	0.6008736	0.48941866	0.5020741	0.3535468	0.609996	0.38055748	0.376128
HIP14181	0.0025	1.0	0.40685135	0.6765013	0.30146986	0.31763577	0.25619483	0.6117395	0.48762563	0.40818998	0.34550986	0.42603484	0.33154172	0.571521	0.544313	0.26487547	0.6024438	0.37931588
HIP14187	0.0025	1.0	0.30568787	0.5836044	0.5510748	0.4980784	0.5019371	0.71728885	0.680577	0.5087929	0.6569459	0.44620928	0.7627395	0.36133617	0.6596417	0.5669876	0.71245265	0.63329655
HIP14192	0.002136752136752137	0.0	0.5378034	0.69544685	0.2557552	0.34931767	0.33623955	0.5822007	0.37059212	0.4318247	0.32583088	0.5941497	0.28453612	0.6080314	0.57277614	0.35134372	0.4379866	0.34451032
HIP14194	0.0025	1.0	0.37404042	0.6090875	0.52235466	0.30688745	0.34024173	0.7542014	0.53816223	0.524952	0.672511	0.5311985	0.5492008	0.42802557	0.51387024	0.3227654	0.5785399	0.4894197
HIP14196	0.002136752136752137	0.0	0.370069	0.69837236	0.29317826	0.4137076	0.33921897	0.74957997	0.6405211	0.573705	0.83796906	0.6845747	0.4681589	0.7705955	0.6587354	0.3992196	0.7009418	0.2590204
HIP14202	0.002136752136752137	0.0	0.71942604	0.38599762	0.6333239	0.77072287	0.7189226	0.54587233	0.3535642	0.37223905	0.64217436	0.3683117	0.44219	0.4824623	0.42950466	0.6267304	0.29473126	0.6496865
HIP14205	0.0025	1.0	0.34289515	0.5634398	0.5190497	0.37572965	0.44073832	0.5718841	0.4946445	0.5736429	0.6602522	0.5849225	0.4724017	0.5203361	0.37143368	0.41841847	0.57889485	0.41531742
HIP14209	0.002136752136752137	0.0	0.5484861	0.76065785	0.20282802	0.31625476	0.37430918	0.8818391	0.667385	0.7298404	0.89090717	0.5698808	0.32772964	0.7641338	0.63948	0.33383673	0.5083921	0.5832685
HIP14211	0.002136752136752137	0.0	0.5475531	0.33698472	0.4947291	0.64202017	0.6982485	0.31186232	0.26137614	0.3903611	0.2110905	0.34120274	0.35257226	0.40042132	0.37733436	0.7136971	0.28293124	0.41767442
HIP14213	0.002136752136752137	0.0	0.41254458	0.7936112	0.10147026	0.25696626	0.24986225	0.63733745	0.5943108	0.5197878	0.6308603	0.69867784	0.35276583	0.7432444	0.6314093	0.3410476	0.5140923	0.29391712
HIP14214	0.002136752136752137	0.0	0.21276644	0.5984141	0.18497443	0.22546929	0.24890277	0.6951981	0.5325539	0.5338038	0.3950491	0.55842835	0.47065687	0.46274903	0.654091	0.22451109	0.58695996	0.21627137
HIP14218	0.002136752136752137	0.0	0.37520486	0.3310086	0.5004679	0.45942757	0.55234045	0.48189908	0.22499546	0.4584939	0.21581554	0.36139566	0.27860403	0.30551344	0.4685392	0.46880996	0.30895534	0.36839062
HIP14223	0.0025	1.0	0.56000435	0.6451484	0.72249687	0.552881	0.6987915	0.7443478	0.59717405	0.5595815	0.89624727	0.6463637	0.79230833	0.56996113	0.49098504	0.5613784	0.7340851	0.61361575
HIP14226	0.002136752136752137	0.0	0.4957736	0.63208854	0.19470361	0.448006	0.41935122	0.5901457	0.43161637	0.483786	0.17736152	0.48677772	0.33124557	0.7171216	0.6467505	0.38754827	0.46810395	0.2790237
HIP14230	0.002136752136752137	0.0	0.32575187	0.5998851	0.1206294	0.31713712	0.33688113	0.61332697	0.3567934	0.5156201	0.045039296	0.38775688	0.2197972	0.62931967	0.6693728	0.18393537	0.55137074	0.16893509
HIP14231	0.0025	1.0	0.34941563	0.40352502	0.5264469	0.42841908	0.35747847	0.3899461	0.44972277	0.45307553	0.30630052	0.54193413	0.43374136	0.46924376	0.574667	0.30147702	0.7033143	0.2961012
HIP14237	0.002136752136752137	0.0	0.44250524	0.39350003	0.35618475	0.44023103	0.4986431	0.69052637	0.29313338	0.44782436	0.515964	0.5169269	0.42101228	0.47714072	0.6884595	0.49022037	0.38593462	0.77522254
HIP14240	0.002136752136752137	0.0	0.6732354	0.33886674	0.47009036	0.78404015	0.71927005	0.39386314	0.22946662	0.37226623	0.21027309	0.37739098	0.60586095	0.48016906	0.43190336	0.697074	0.20766577	0.57980704
HIP14241	0.002136752136752137	0.0	0.75127625	0.16264671	0.5103465	0.63880706	0.6235288	0.17810318	0.20982718	0.35605666	0.05697927	0.26102573	0.36564308	0.2574359	0.3258178	0.65877074	0.1711528	0.57323253
HIP14494	0.002136752136752137	0.0	0.8615606	0.1329197	0.61592805	0.6807252	0.8051306	0.12553585	0.23399565	0.26733774	0.03661999	0.19892842	0.29771212	0.19263744	0.25555053	0.80311763	0.07493335	0.62322855
HIP14911	0.002136752136752137	0.0	0.48576036	0.6992919	0.32995152	0.57112426	0.44103044	0.4325466	0.4472226	0.43592298	0.20548558	0.45025596	0.36258793	0.55249137	0.5847005	0.60101014	0.4223106	0.38686123
HIP15685	0.0025	1.0	0.5970353	0.83766484	0.6527206	0.5996714	0.5182475	0.57280064	0.74828774	0.6692603	0.788507	0.49514067	0.7174062	0.81997347	0.5926843	0.68216425	0.6701615	0.58354944
HIP15861	0.0025	1.0	0.40070927	0.7929175	0.5712742	0.43631372	0.45083877	0.6433025	0.77429944	0.7905675	0.5540408	0.5113126	0.4849338	0.7841623	0.62629557	0.6416812	0.6774014	0.35462692
HIP16515	0.0025	1.0	0.6012768	0.48934674	0.846207	0.55873936	0.55105126	0.3305412	0.5498384	0.53902864	0.7502193	0.6423358	0.813383	0.5358682	0.29686487	0.699005	0.69391525	0.6478161
HIP16867	0.0025	1.0	0.44429207	0.4847896	0.5444977	0.44825232	0.51295435	0.6002483	0.523802	0.6841855	0.4112658	0.47512302	0.45332772	0.68643975	0.69563603	0.47365132	0.64559525	0.43509814
HIP17370	0.0025	1.0	0.29712355	0.4957477	0.35728908	0.326154	0.260592	0.44402447	0.52765715	0.31192333	0.2776234	0.49583626	0.73652184	0.3547986	0.35357684	0.43425173	0.5892122	0.34282446
HIP17440	0.002136752136752137	0.0	0.6789825	0.14541548	0.68162185	0.8464541	0.7455585	0.12942219	0.18968755	0.4385319	0.41579092	0.2626568	0.3944514	0.22608584	0.45557606	0.71109456	0.10406846	0.71519345
HIP17454	0.002136752136752137	0.0	0.56140566	0.63388854	0.26625052	0.44712448	0.48718572	0.6413078	0.40514222	0.4719112	0.15098667	0.42332464	0.2765584	0.55761844	0.6541217	0.46838677	0.562	0.53278446
HIP17457	0.002136752136752137	0.0	0.43827978	0.65474266	0.30384052	0.37681434	0.3760232	0.5041818	0.52044076	0.43222818	0.8915937	0.45489597	0.3724332	0.6737799	0.54411435	0.4603663	0.52229565	0.3598176
HIP17462	0.0025	1.0	0.314343	0.5212005	0.6374985	0.4657213	0.49494234	0.7061857	0.68325675	0.5580186	0.8545898	0.64841413	0.671335	0.6023634	0.5889632	0.33888513	0.60529345	0.54578763
HIP17534	0.0025	1.0	0.45466876	0.72778994	0.29223198	0.34897548	0.42924884	0.5482551	0.45992157	0.44332084	0.53882366	0.5443775	0.4852588	0.54378563	0.6146542	0.4568603	0.7371598	0.3397873
HIP17577	0.0025	1.0	0.23339233	0.55559266	0.6122756	0.2542922	0.2679258	0.6981129	0.655139	0.5356048	0.6465303	0.68076444	0.44209445	0.395783	0.35574856	0.3163846	0.57581425	0.38156646
HIP17585	0.002136752136752137	0.0	0.16132084	0.54971737	0.22291449	0.25266287	0.3243695	0.5257591	0.53989774	0.40887707	0.687703	0.56734294	0.30541962	0.437408	0.42685372	0.21912673	0.5461483	0.5163934
HIP17698	0.002136752136752137	0.0	0.65553814	0.7120063	0.49588835	0.6070527	0.5428761	0.5926255	0.59338367	0.5052346	0.65324503	0.5231495	0.40440366	0.63261765	0.6524838	0.5196332	0.50172853	0.45358774
HIP17723	0.0025	1.0	0.45022175	0.4529721	0.5125038	0.59468293	0.61902136	0.45638922	0.4474882	0.55009234	0.47514296	0.3989918	0.48788106	0.41816068	0.45655409	0.5442901	0.4899691	0.5335687
HIP17760	0.0025	1.0	0.2543212	0.6846349	0.18386391	0.36529106	0.32970876	0.6942298	0.49587527	0.5559425	0.25637233	0.504718	0.47368073	0.7503687	0.52870965	0.32286906	0.6261226	0.21792951
HIP17837	0.0025	1.0	0.5820787	0.30895263	0.5771742	0.5053954	0.5068607	0.2973274	0.6896464	0.5031605	0.49417102	0.40521163	0.63508546	0.6456487	0.31791973	0.7139126	0.36795446	0.5778118
HIP17845	0.0025	1.0	0.78050625	0.44237143	0.65892196	0.66156906	0.63530815	0.5608282	0.4122342	0.5708852	0.8348706	0.6680249	0.5123959	0.532987	0.59365374	0.62915105	0.61379784	0.6156064
HIP19048	0.002136752136752137	0.0	0.33544117	0.52370507	0.19228363	0.23004112	0.3356289	0.69745576	0.44170088	0.54649013	0.31608748	0.5662577	0.4953438	0.4796909	0.5800222	0.19839248	0.5249949	0.25187132
