# Supplementary material for: Dynamic kernel matching for non-conforming data: A case study of T cell receptor datasets
Source: PLoS One. 2023 Mar 7;18(3):e0265313. doi: 10.1371/journal.pone.0265313 (PMC9990938; doi:10.1371/journal.pone.0265313)
Supplement: S1 Data — (ZIP) [file pone.0265313.s009.zip › source code/repertoire-classification-problem/model/bin/model_4_ps_val.csv]

Sample	Weight	Label	Prediction_0	Prediction_1	Prediction_2	Prediction_3	Prediction_4	Prediction_5	Prediction_6	Prediction_7	Prediction_8	Prediction_9	Prediction_10	Prediction_11	Prediction_12	Prediction_13	Prediction_14	Prediction_15
HIP00777	0.008620689655172414	1.0	0.721804	0.31843752	0.8634954	0.8226328	0.60321593	0.18516761	0.42510805	0.35246283	0.25853217	0.3848126	0.436219	0.23575193	0.2959043	0.7144461	0.32154256	0.57583386
HIP01055	0.008064516129032258	0.0	0.41927603	0.24318814	0.6129913	0.54572177	0.45286757	0.30540115	0.4431071	0.3452729	0.5186437	0.43744183	0.6231231	0.17642936	0.41816345	0.47143617	0.37182736	0.63892525
HIP01091	0.008620689655172414	1.0	0.43426397	0.7943766	0.35932434	0.39573145	0.4396952	0.88685364	0.5939778	0.6117649	0.6672323	0.43727025	0.5355034	0.6105813	0.69887537	0.27693743	0.7854705	0.37432194
HIP01180	0.008064516129032258	0.0	0.5736157	0.4641056	0.5011724	0.4374217	0.57569695	0.67784715	0.4148202	0.40551016	0.8949894	0.9558269	0.4537135	0.7575275	0.44765392	0.5328367	0.39565533	0.7716247
HIP01266	0.008064516129032258	0.0	0.48913866	0.42940813	0.5274825	0.60283446	0.4628949	0.30108565	0.31660306	0.49776292	0.1443786	0.37196657	0.45576593	0.33434278	0.4834973	0.44095355	0.28439534	0.48213845
HIP01393	0.008064516129032258	0.0	0.84276104	0.3831059	0.508456	0.56798816	0.68278825	0.49561286	0.61604124	0.3832839	0.85045385	0.55257064	0.3077044	0.33789724	0.5310537	0.71236444	0.33225048	0.8179656
HIP01765	0.008620689655172414	1.0	0.30335534	0.50124216	0.35555828	0.5311249	0.592466	0.48088256	0.46267512	0.2992049	0.6319954	0.4423209	0.3926107	0.27673054	0.55423737	0.3191982	0.55952024	0.362996
HIP02024	0.008620689655172414	1.0	0.30421427	0.53241646	0.57950115	0.31108004	0.3991396	0.5382698	0.6283008	0.6073405	0.75392544	0.7117754	0.51280975	0.45163083	0.65025616	0.39019912	0.85810965	0.4962552
HIP03111	0.008064516129032258	0.0	0.74036026	0.3170722	0.60419714	0.81552	0.73941106	0.2774807	0.39218563	0.6773522	0.59940577	0.5292635	0.5638165	0.46915638	0.5704088	0.79922247	0.52103674	0.71184206
HIP03194	0.008620689655172414	1.0	0.4958322	0.4488806	0.60740566	0.67417973	0.6114293	0.44877928	0.5294458	0.4370903	0.6030263	0.4441762	0.6636777	0.53318566	0.40058655	0.65011925	0.51784813	0.6800871
HIP03197	0.008064516129032258	0.0	0.4588865	0.35702765	0.5497588	0.6428254	0.5139933	0.16907197	0.26621336	0.4618115	0.33570856	0.38493487	0.41491333	0.2536193	0.27978843	0.596229	0.65135556	0.5319227
HIP03370	0.008620689655172414	1.0	0.4969742	0.3963187	0.5543234	0.45181555	0.39483303	0.5192477	0.6086864	0.37401664	0.7596077	0.71648836	0.5639446	0.3780737	0.569852	0.4255543	0.53957635	0.72390306
HIP03494	0.008064516129032258	0.0	0.5332455	0.19919237	0.5308638	0.57540166	0.602168	0.28822076	0.45324415	0.39403874	0.30679432	0.42620084	0.37626642	0.25299534	0.37964308	0.52146834	0.4831933	0.5951108
HIP03592	0.008064516129032258	0.0	0.6317847	0.43074626	0.497126	0.5219984	0.51366824	0.64385986	0.52531064	0.4943412	0.4966022	0.49999216	0.38387617	0.39179838	0.5113802	0.5124277	0.28754282	0.58173287
HIP04455	0.008620689655172414	1.0	0.20334613	0.4891652	0.32722178	0.21195263	0.25976712	0.5192213	0.67439747	0.5199795	0.64606804	0.4419815	0.6213938	0.37018153	0.6683356	0.25645465	0.6606261	0.39069614
HIP04475	0.008620689655172414	1.0	0.18884817	0.5887167	0.4324694	0.24781519	0.24853447	0.4108335	0.8317286	0.4672474	0.6050136	0.49190798	0.6949287	0.506398	0.42144853	0.19034156	0.79414624	0.23640278
HIP04509	0.008620689655172414	1.0	0.73907065	0.4120341	0.70019543	0.696564	0.7668629	0.42868817	0.64572734	0.4971956	0.8957861	0.70156497	0.77085173	0.5773351	0.4596367	0.7355585	0.44560778	0.9241029
HIP04545	0.008064516129032258	0.0	0.4490322	0.4650992	0.21569869	0.42288077	0.43681028	0.34237203	0.5563514	0.5809434	0.14371452	0.4466204	0.3694237	0.37403563	0.4356637	0.39568973	0.4972569	0.36730707
HIP04555	0.008620689655172414	1.0	0.79782355	0.29285038	0.78815424	0.69664294	0.67255694	0.19437215	0.43514365	0.42821947	0.3071292	0.33263046	0.44701946	0.40373948	0.2902754	0.8696135	0.2112037	0.76449937
HIP04605	0.008620689655172414	1.0	0.45578328	0.6660231	0.3453952	0.3206045	0.40056095	0.70873857	0.58717525	0.5427802	0.63321507	0.6093713	0.47236654	0.57008606	0.7172093	0.26838773	0.72051924	0.46578303
HIP04634	0.008620689655172414	1.0	0.7270947	0.15847883	0.7586515	0.7376767	0.67990756	0.112861305	0.33272877	0.32081044	0.21877325	0.2905755	0.44077605	0.21640387	0.33324015	0.8052715	0.25785115	0.6342689
HIP05390	0.008064516129032258	0.0	0.7665337	0.4893183	0.30749348	0.54983646	0.55808586	0.44551525	0.477472	0.49534714	0.36404288	0.41789103	0.42153695	0.6479894	0.69021463	0.4790364	0.5905664	0.4082915
HIP05405	0.008620689655172414	1.0	0.5638203	0.53448325	0.5463586	0.6185018	0.41434193	0.44159892	0.6711819	0.55213386	0.9765156	0.8492155	0.6157788	0.386268	0.6337546	0.40381202	0.46509618	0.67906016
HIP05551	0.008620689655172414	1.0	0.4051035	0.5554111	0.5783633	0.4365204	0.40285173	0.37739265	0.76365465	0.655671	0.5168172	0.49510673	0.30944842	0.37830058	0.49572435	0.40431973	0.66501546	0.4995337
HIP05574	0.008064516129032258	0.0	0.7281045	0.28490198	0.75226915	0.801978	0.7247405	0.21298593	0.6152475	0.34851813	0.4558919	0.47059503	0.77015346	0.6035652	0.33110303	0.7837961	0.12098414	0.7636609
HIP05763	0.008064516129032258	0.0	0.04510671	0.089668274	0.6457789	0.086386055	0.08557886	0.9413477	0.77310085	0.08488846	0.98859715	0.8100168	0.78587914	0.059585184	0.84112	0.0757314	0.6399485	0.8443148
HIP05948	0.008064516129032258	0.0	0.34160227	0.28693873	0.46763924	0.27685928	0.36346072	0.305367	0.3683496	0.34034887	0.15416035	0.33802536	0.3630912	0.30712193	0.27354956	0.5162089	0.32028162	0.38897923
HIP08346	0.008064516129032258	0.0	0.3512602	0.6297663	0.5440954	0.34806967	0.38358864	0.93797314	0.63655627	0.4432227	0.9627689	0.6030652	0.57398593	0.5772216	0.45969352	0.3873292	0.46623933	0.77045494
HIP08507	0.008064516129032258	0.0	0.34083092	0.39179164	0.15621883	0.45208085	0.37249067	0.42664757	0.27467012	0.4037344	0.085065335	0.32521152	0.38685748	0.34396157	0.5104585	0.43655595	0.3918383	0.24669656
HIP08598	0.008620689655172414	1.0	0.38315734	0.6529174	0.5609583	0.36691955	0.4278309	0.4770816	0.37000954	0.48854828	0.22722378	0.4108502	0.53108495	0.6093531	0.4686025	0.44064328	0.43984732	0.5577001
HIP08792	0.008620689655172414	1.0	0.28229547	0.70962965	0.54542565	0.23072985	0.33477703	0.61202484	0.6937369	0.51598704	0.630169	0.68933415	0.49254233	0.7648961	0.69160706	0.42775226	0.7862071	0.29797372
HIP08805	0.008064516129032258	0.0	0.74906874	0.10737601	0.6721479	0.7541454	0.76932025	0.26261318	0.2777461	0.47347066	0.54262835	0.38850793	0.29058716	0.22394666	0.26411036	0.78082854	0.100117505	0.83697295
HIP08821	0.008620689655172414	1.0	0.2273472	0.4939776	0.4015267	0.37442294	0.2622261	0.59255344	0.58990186	0.60436225	0.7360625	0.75254107	0.67458934	0.66843694	0.4002665	0.25787517	0.6430825	0.48965922
HIP08972	0.008064516129032258	0.0	0.75333893	0.7873519	0.26936305	0.36590874	0.44727144	0.6751789	0.55586845	0.48169297	0.2619868	0.40370473	0.5172154	0.90234244	0.79539585	0.41290247	0.571029	0.23860127
HIP08977	0.008064516129032258	0.0	0.5850831	0.22778699	0.8448105	0.67403877	0.59184515	0.3666873	0.30706477	0.42077145	0.3949465	0.415541	0.6810789	0.2649381	0.3182083	0.623679	0.24760449	0.5123801
HIP08986	0.008620689655172414	1.0	0.66603196	0.46343052	0.74573326	0.7049454	0.5970425	0.46097293	0.8033587	0.44808537	0.9121753	0.50474226	0.6702298	0.5511948	0.48528802	0.5309168	0.54192257	0.7175677
HIP09022	0.008620689655172414	1.0	0.34742358	0.56507957	0.47010252	0.30327237	0.5445054	0.31695902	0.5732428	0.5823646	0.70606345	0.5112524	0.41763252	0.6152526	0.4986703	0.4829915	0.567604	0.6794438
HIP09029	0.008064516129032258	0.0	0.6554365	0.2959752	0.6874324	0.6889481	0.49360493	0.28824422	0.43635142	0.3883278	0.4215152	0.5128064	0.5081002	0.5494475	0.38916776	0.73930323	0.3293411	0.5741352
HIP09235	0.008620689655172414	1.0	0.41258106	0.5236045	0.25586757	0.27529752	0.29306242	0.80893445	0.49171	0.5238531	0.6204085	0.6726035	0.29500306	0.5955298	0.61203766	0.25639337	0.49614358	0.41490486
HIP09559	0.008064516129032258	0.0	0.45193455	0.36216408	0.49222833	0.637555	0.51184845	0.51597667	0.28136325	0.40539414	0.32451522	0.29135007	0.27861583	0.27944386	0.58789915	0.49916023	0.31772745	0.5335399
HIP10358	0.008064516129032258	0.0	0.4838811	0.46030775	0.42907298	0.51301146	0.4504346	0.35255632	0.34260952	0.32707202	0.3740645	0.49383727	0.45526844	0.28942737	0.3580472	0.5271591	0.4085415	0.6314501
HIP10445	0.008064516129032258	0.0	0.38307118	0.6276332	0.2954948	0.43974248	0.48826063	0.87639725	0.72295505	0.43722	0.5669721	0.4581829	0.3378324	0.63344115	0.73586154	0.35720554	0.43150684	0.5077242
HIP10480	0.008620689655172414	1.0	0.7165692	0.18649432	0.80453223	0.6602076	0.70456606	0.20573205	0.43791592	0.31827	0.45170912	0.2750147	0.3826476	0.35341448	0.25387192	0.7309848	0.19745556	0.7541684
HIP10514	0.008064516129032258	0.0	0.54975176	0.33498943	0.47321817	0.4327	0.43653563	0.738914	0.459767	0.55450535	0.7657975	0.5358368	0.39299563	0.35776168	0.44808942	0.4483833	0.42352235	0.82816786
HIP10597	0.008064516129032258	0.0	0.7473208	0.39319575	0.5736719	0.7362075	0.5680178	0.3008655	0.3460473	0.41196212	0.27955616	0.42216825	0.53818357	0.45790538	0.37292644	0.6747706	0.32634693	0.55002856
HIP10694	0.008064516129032258	0.0	0.20634106	0.27108097	0.58933514	0.2904312	0.3714109	0.39048156	0.4225565	0.41542897	0.54330355	0.6936506	0.5794268	0.20181826	0.44072154	0.33177495	0.48314252	0.35888112
HIP10716	0.008620689655172414	1.0	0.21459562	0.72892654	0.21657622	0.19525665	0.21068066	0.86135054	0.5721452	0.49133664	0.4659068	0.83647066	0.35952115	0.54760176	0.6737517	0.31436747	0.812328	0.32340634
HIP10726	0.008064516129032258	0.0	0.72034615	0.3518076	0.78860974	0.5515021	0.4926291	0.43387383	0.4950778	0.4824478	0.22834587	0.41162777	0.59180325	0.27396792	0.34163016	0.71953166	0.2936632	0.6499732
HIP10821	0.008064516129032258	0.0	0.36235943	0.62655854	0.18506548	0.39442402	0.36755913	0.71308386	0.5754303	0.5957199	0.24598014	0.40471318	0.32691818	0.49292126	0.6556679	0.29951435	0.48758596	0.3410371
HIP11518	0.008620689655172414	1.0	0.4124092	0.6180947	0.38239962	0.586766	0.40785864	0.5289401	0.42171663	0.49209553	0.50996464	0.5392062	0.43283737	0.3361593	0.5232253	0.3569164	0.8037059	0.35852122
HIP11553	0.008064516129032258	0.0	0.71650225	0.20790389	0.8111807	0.6767873	0.7258115	0.19707796	0.34396553	0.41855466	0.47703022	0.26441944	0.68985534	0.22906548	0.15459573	0.7535526	0.13620096	0.80077446
HIP11613	0.008620689655172414	1.0	0.29883343	0.683369	0.3892411	0.29864424	0.26306328	0.60702705	0.7236579	0.5547172	0.8621905	0.5113377	0.60455877	0.72776496	0.69949245	0.31014657	0.70143515	0.37709212
HIP11845	0.008064516129032258	0.0	0.5237887	0.42579982	0.43087003	0.64450234	0.5049125	0.7534483	0.3954965	0.31301045	0.13865292	0.31045607	0.34644067	0.46343964	0.6219196	0.5981021	0.26847285	0.5064556
HIP12099	0.008620689655172414	1.0	0.7511069	0.25737026	0.86730385	0.6814543	0.7111256	0.2149303	0.5102282	0.37085414	0.656743	0.4383128	0.75444233	0.39914018	0.48970506	0.70163465	0.36149472	0.68846285
HIP12743	0.008620689655172414	1.0	0.30340976	0.7928642	0.40194696	0.3525347	0.30391455	0.5447575	0.765437	0.6173526	0.7466857	0.6906929	0.6639515	0.82787454	0.60081697	0.325427	0.801497	0.1895512
HIP12980	0.008620689655172414	1.0	0.39892447	0.6026772	0.430121	0.45146006	0.5077029	0.87705696	0.6539383	0.43776584	0.71703595	0.8298794	0.45770115	0.49411383	0.8002801	0.45080072	0.63744473	0.53548515
HIP13176	0.008620689655172414	1.0	0.55177474	0.47658738	0.5791566	0.615757	0.42837942	0.36909527	0.4963108	0.42678076	0.33927494	0.37583074	0.43300694	0.40638193	0.4163084	0.37657022	0.5201834	0.4437794
HIP13198	0.008064516129032258	0.0	0.73961776	0.79415107	0.4421145	0.541686	0.6793608	0.70214057	0.562872	0.6156046	0.8145198	0.6594767	0.5296119	0.7869228	0.7199096	0.5946728	0.54972273	0.67651844
HIP13244	0.008064516129032258	0.0	0.5805602	0.48660365	0.45148304	0.58197504	0.5080045	0.51644564	0.46402523	0.4873912	0.36056566	0.42518866	0.35600275	0.40692732	0.6166337	0.43895197	0.53690296	0.45651335
HIP13256	0.008064516129032258	0.0	0.57145554	0.8792831	0.15838483	0.32166457	0.27511066	0.8677546	0.69843054	0.6169616	0.5007652	0.68443155	0.32718092	0.8833131	0.83631754	0.46755007	0.65925175	0.2475535
HIP13263	0.008064516129032258	0.0	0.5846215	0.5616458	0.55970544	0.4408703	0.5554782	0.54038894	0.41873932	0.43841237	0.4058745	0.55594283	0.5466349	0.7952721	0.5552675	0.45497844	0.45613265	0.46010566
HIP13276	0.008064516129032258	0.0	0.33797586	0.7864971	0.13371733	0.26507097	0.30827335	0.7538661	0.34325242	0.47697872	0.1608518	0.60034347	0.2495333	0.6167745	0.7659216	0.4423983	0.5092924	0.33541828
HIP13306	0.008620689655172414	1.0	0.5918862	0.24922395	0.591987	0.5451688	0.6433761	0.7196856	0.48964807	0.4092287	0.52968806	0.39688942	0.45016184	0.80796397	0.3487991	0.6687696	0.3824758	0.6908585
HIP13311	0.008620689655172414	1.0	0.42530203	0.43039128	0.7076746	0.52727365	0.59754	0.24361	0.51364475	0.45726043	0.5827316	0.5694275	0.5290449	0.40754205	0.26477832	0.70448387	0.6153189	0.54801214
HIP13350	0.008064516129032258	0.0	0.7409459	0.5039179	0.5006247	0.6429446	0.6428213	0.61794174	0.5337736	0.71442175	0.4988554	0.4866808	0.4071153	0.46835035	0.52353275	0.5075053	0.609019	0.4523588
HIP13396	0.008620689655172414	1.0	0.30799377	0.5715248	0.37213653	0.34805316	0.25165945	0.5376515	0.63145804	0.51719224	0.58305	0.5452703	0.57377815	0.41243798	0.5354162	0.34088147	0.8441651	0.1699009
HIP13449	0.008620689655172414	1.0	0.21644658	0.85938096	0.22449094	0.36193508	0.30125672	0.9165258	0.64314485	0.7342411	0.64418566	0.6626024	0.5549207	0.71272624	0.6271725	0.3627137	0.8592527	0.2109507
HIP13463	0.008064516129032258	0.0	0.49160042	0.22800583	0.64352393	0.5743686	0.48387462	0.22667259	0.47170636	0.3637762	0.35973015	0.35681826	0.51587254	0.3604002	0.2096076	0.6713869	0.22289088	0.6404169
HIP13478	0.008620689655172414	1.0	0.29134777	0.770393	0.37257028	0.2333734	0.25083214	0.8044303	0.6214841	0.79042953	0.8598607	0.82701087	0.6386386	0.6791183	0.7182979	0.23277032	0.88447225	0.29259405
HIP13489	0.008620689655172414	1.0	0.5507631	0.63266367	0.29417813	0.4625859	0.46344241	0.6439924	0.37437597	0.52153754	0.6271988	0.47550684	0.6202043	0.6810669	0.52467936	0.46130532	0.71935457	0.4387945
HIP13511	0.008064516129032258	0.0	0.5232177	0.43735158	0.26042855	0.3689037	0.29555845	0.76059103	0.44135496	0.36938834	0.33367628	0.40380508	0.31369585	0.37113222	0.682747	0.38255373	0.53042567	0.5372796
HIP13513	0.008620689655172414	1.0	0.13703102	0.69510627	0.5833717	0.2678777	0.30479404	0.40644506	0.5506578	0.5991013	0.54020935	0.4678118	0.3873681	0.52471364	0.5097744	0.19145644	0.5985393	0.32138747
HIP13610	0.008620689655172414	1.0	0.5322914	0.54549104	0.62538046	0.5509701	0.59590006	0.5927367	0.55457395	0.5317582	0.72976846	0.5289024	0.47114775	0.50908715	0.579286	0.56985044	0.6026686	0.68550086
HIP13625	0.008064516129032258	0.0	0.596462	0.26364893	0.60801756	0.50006765	0.5212678	0.29184994	0.34649724	0.3769539	0.43277806	0.42715645	0.4176585	0.3286108	0.33047485	0.7497264	0.42052275	0.6139563
HIP13658	0.008064516129032258	0.0	0.77849156	0.11590788	0.8551576	0.80949426	0.891257	0.18327534	0.26983213	0.42379326	0.118653536	0.40325463	0.53379786	0.2739448	0.35907707	0.78990495	0.11619505	0.75157
HIP13671	0.008620689655172414	1.0	0.50135565	0.5075533	0.38583273	0.42040992	0.44619963	0.53148854	0.4200222	0.44846904	0.25701386	0.4052335	0.38450095	0.5091175	0.57274115	0.4852246	0.5263552	0.43247202
HIP13709	0.008064516129032258	0.0	0.60952675	0.36408693	0.77214915	0.75904155	0.6379647	0.2946574	0.27782208	0.36701888	0.8231399	0.5635657	0.5257626	0.37660027	0.37324625	0.57046926	0.32715666	0.69406176
HIP13736	0.008064516129032258	0.0	0.6351792	0.4042913	0.4746044	0.6208707	0.5535731	0.34088367	0.4660945	0.4757177	0.45066524	0.41073605	0.5355055	0.7611872	0.33415237	0.7327534	0.49811235	0.7475964
HIP13746	0.008064516129032258	0.0	0.63130075	0.4130372	0.4442054	0.52497685	0.4492792	0.39720905	0.5937164	0.4653697	0.58385116	0.38931912	0.53192717	0.32978946	0.5108094	0.5380451	0.46736434	0.6458559
HIP13754	0.008064516129032258	0.0	0.5387906	0.30818674	0.5796992	0.5781823	0.5771202	0.79398966	0.30852705	0.38354504	0.24687049	0.4312285	0.3823954	0.3591962	0.6204953	0.626012	0.26890105	0.5659075
HIP13780	0.008064516129032258	0.0	0.36943045	0.4047118	0.22642496	0.38822126	0.31600004	0.45250976	0.24843654	0.44919074	0.107735306	0.49791127	0.35154352	0.4744823	0.4611804	0.3460387	0.37173396	0.41700923
HIP13796	0.008064516129032258	0.0	0.60290664	0.39217412	0.24045455	0.4322316	0.26199937	0.31428632	0.2588987	0.37733763	0.119062275	0.3298341	0.33851367	0.52276707	0.43794388	0.5155596	0.31726676	0.32388675
HIP13806	0.008064516129032258	0.0	0.41954154	0.65253884	0.43586746	0.5800698	0.45822334	0.732655	0.66194344	0.59692085	0.5338505	0.59019876	0.45524064	0.5982631	0.62705654	0.49683526	0.4556869	0.40763757
HIP13810	0.008064516129032258	0.0	0.26086855	0.30102867	0.8114364	0.33258557	0.3435998	0.35202974	0.5729689	0.5020213	0.66739154	0.5591538	0.5952372	0.14171058	0.33666188	0.3116196	0.4377039	0.50286084
HIP13848	0.008064516129032258	0.0	0.7554747	0.36048856	0.45806322	0.70066714	0.6248429	0.6141974	0.40960705	0.46949777	0.38814738	0.47606003	0.49610874	0.5863363	0.44841063	0.52709776	0.3645116	0.6098398
HIP13853	0.008064516129032258	0.0	0.58331966	0.10481644	0.63857573	0.6819669	0.6459683	0.31559765	0.2962004	0.34693483	0.78425574	0.28114185	0.39696395	0.23403159	0.3139778	0.8933573	0.10508016	0.8649622
HIP13857	0.008064516129032258	0.0	0.6841553	0.41235825	0.44478983	0.5057686	0.44340998	0.59321505	0.46708086	0.386667	0.42171812	0.47004393	0.4809555	0.56147504	0.42443693	0.58985674	0.37063563	0.44146493
HIP13871	0.008064516129032258	0.0	0.6101192	0.56741804	0.35541186	0.5860809	0.5453497	0.66670495	0.51124156	0.52063966	0.21181622	0.39909446	0.35384548	0.80598736	0.5080656	0.594039	0.475032	0.43860096
HIP13875	0.008620689655172414	1.0	0.3038474	0.51809657	0.5794087	0.5072128	0.4960381	0.5527273	0.67436016	0.51442176	0.3335414	0.4591634	0.8484669	0.27623418	0.48365772	0.3808217	0.8829957	0.36602867
HIP13880	0.008620689655172414	1.0	0.37485012	0.6511768	0.47513965	0.39618385	0.3561935	0.51347125	0.61839956	0.48668113	0.740543	0.55162925	0.65593666	0.4188164	0.329526	0.3546961	0.6186591	0.36009657
HIP13902	0.008620689655172414	1.0	0.33533904	0.6462569	0.2628819	0.32694972	0.4527764	0.6438881	0.46663022	0.6200886	0.30583614	0.63850355	0.35468137	0.56641674	0.6644994	0.30072814	0.6531269	0.23527676
HIP13903	0.008620689655172414	1.0	0.5416518	0.5289739	0.7794337	0.65077925	0.55448234	0.40856475	0.5003331	0.45987824	0.9188113	0.453462	0.5348603	0.7057498	0.61557907	0.4163353	0.49878722	0.3822612
HIP13939	0.008620689655172414	1.0	0.5571127	0.5957596	0.25090364	0.48175988	0.5947258	0.49778017	0.31883112	0.50013995	0.40517876	0.49724314	0.40415293	0.5400623	0.82445204	0.46058425	0.36121583	0.55748165
HIP13949	0.008620689655172414	1.0	0.72718894	0.67495966	0.47274652	0.7062551	0.6365144	0.43240595	0.55767435	0.6999367	0.5456049	0.6122502	0.6441367	0.68022525	0.7207453	0.55462945	0.7519072	0.385354
HIP13962	0.008620689655172414	1.0	0.37850526	0.6655022	0.54425514	0.60064363	0.44481438	0.30045396	0.6840807	0.35561267	0.8543656	0.59362173	0.7129848	0.4734784	0.47947082	0.3832284	0.6852466	0.52189445
HIP13975	0.008620689655172414	1.0	0.8329494	0.30542183	0.6531463	0.63471854	0.6467278	0.16401845	0.31731606	0.37001526	0.12669072	0.35035354	0.30665636	0.4263022	0.512802	0.66059583	0.28850824	0.45689255
HIP13987	0.008620689655172414	1.0	0.7453259	0.2685246	0.5799867	0.50781953	0.65390027	0.1874038	0.4426289	0.35767144	0.46120033	0.49476475	0.4960537	0.32533348	0.26751322	0.60339206	0.3330294	0.56859064
HIP13996	0.008620689655172414	1.0	0.28511524	0.46787927	0.4606386	0.35241398	0.31901932	0.6839001	0.5420128	0.46519002	0.659784	0.8212059	0.56816745	0.36573404	0.55742353	0.47434086	0.49639714	0.4232672
HIP14009	0.008620689655172414	1.0	0.22571054	0.8905305	0.13813221	0.33925575	0.20331803	0.9858937	0.76596653	0.6532423	0.49450395	0.72599775	0.36355817	0.7073973	0.82348776	0.25264844	0.85990787	0.44982174
HIP14014	0.008064516129032258	0.0	0.46485323	0.5610239	0.39507344	0.3461554	0.3032543	0.6239729	0.5258382	0.45430136	0.3188155	0.54772705	0.42795998	0.35532972	0.82598424	0.35248864	0.5717915	0.4109672
HIP14018	0.008064516129032258	0.0	0.27840963	0.7254307	0.29035535	0.28514755	0.30056715	0.58813024	0.5152205	0.45121118	0.41320753	0.44330552	0.5396066	0.7286877	0.67276186	0.31081998	0.5552516	0.17966878
HIP14041	0.008620689655172414	1.0	0.18518561	0.50141644	0.42788392	0.17838615	0.29785782	0.74936175	0.60524255	0.61230254	0.80619884	0.6831082	0.7214643	0.46156096	0.31851423	0.31721655	0.69554174	0.7600169
HIP14051	0.008620689655172414	1.0	0.28709483	0.5378042	0.6702608	0.5174487	0.36209887	0.6117383	0.60759133	0.4869108	0.5548277	0.48263988	0.5293204	0.32029843	0.44678432	0.3788866	0.6855575	0.5922906
HIP14074	0.008064516129032258	0.0	0.34064305	0.5809939	0.23943216	0.19224674	0.19318107	0.6461767	0.6140236	0.6779501	0.26691443	0.51234907	0.61045694	0.4202801	0.55824095	0.23796692	0.66384965	0.22245899
HIP14089	0.008064516129032258	0.0	0.3692189	0.3410712	0.43111	0.5064112	0.53498936	0.60943973	0.3754567	0.59559417	0.78812253	0.376562	0.3413809	0.2778964	0.69727874	0.44200033	0.30561125	0.42161876
HIP14121	0.008064516129032258	0.0	0.4923171	0.6292294	0.5019734	0.5327636	0.42451742	0.5446874	0.508685	0.7010665	0.55679893	0.45648852	0.3483522	0.4585768	0.55952966	0.34979278	0.61848485	0.36098158
HIP14153	0.008064516129032258	0.0	0.40401083	0.6451789	0.31516296	0.37990582	0.27943096	0.6270134	0.39601582	0.5938224	0.18946841	0.4297398	0.50920373	0.59130245	0.5934039	0.2753399	0.6323703	0.3208565
HIP14161	0.008620689655172414	1.0	0.6230793	0.379018	0.5232053	0.64410263	0.4274385	0.31603757	0.50781536	0.40516627	0.28760374	0.44078225	0.5600294	0.3794959	0.33509678	0.59729975	0.41600752	0.3984266
HIP14183	0.008620689655172414	1.0	0.42817646	0.522786	0.5593403	0.22136176	0.40799442	0.7934303	0.81836903	0.48888576	0.8186984	0.6715085	0.6914432	0.5088213	0.5645874	0.26642492	0.77007604	0.40546072
HIP14184	0.008064516129032258	0.0	0.45674306	0.6751081	0.2600029	0.42439735	0.42536032	0.6094657	0.5095238	0.65555054	0.30286682	0.536388	0.35876024	0.7378336	0.5941136	0.41325003	0.43882844	0.19330916
HIP14206	0.008064516129032258	0.0	0.30382636	0.5653091	0.65304667	0.45031008	0.39257988	0.6820058	0.53996	0.436596	0.27483535	0.3896656	0.3897207	0.5620328	0.37066233	0.4361241	0.6032998	0.5012877
HIP14217	0.008064516129032258	0.0	0.6157105	0.55218256	0.42818293	0.46638376	0.45020473	0.60287404	0.36471403	0.42103028	0.16933778	0.5201398	0.38830927	0.519386	0.5826001	0.5045053	0.44772568	0.48779583
HIP14221	0.008620689655172414	1.0	0.13058946	0.69761515	0.42461935	0.12589079	0.2585503	0.65421754	0.653506	0.5287245	0.5871611	0.5193101	0.4957261	0.37817743	0.6118731	0.13608846	0.7799034	0.16143417
HIP14227	0.008620689655172414	1.0	0.38963675	0.5185123	0.57989347	0.45862162	0.4197653	0.7381501	0.55842566	0.5694161	0.40956986	0.41281408	0.6718458	0.4124787	0.7825668	0.33364958	0.60583675	0.592769
HIP14236	0.008620689655172414	1.0	0.30185443	0.71823215	0.6778182	0.2905088	0.27419472	0.5321664	0.7621998	0.72294223	0.8765489	0.5144949	0.71945	0.6324643	0.62845623	0.36278564	0.8619665	0.5177108
HIP14244	0.008620689655172414	1.0	0.72346604	0.1650376	0.7002873	0.7834089	0.8013591	0.18159893	0.23918852	0.3441015	0.19056955	0.35175177	0.3710903	0.25775492	0.25755918	0.8158566	0.19667616	0.6124346
HIP15854	0.008620689655172414	1.0	0.46698228	0.27904248	0.5613481	0.52175623	0.5260522	0.83736706	0.39099193	0.35380083	0.9570086	0.66737795	0.5846716	0.35728878	0.3576361	0.7381367	0.46075135	0.92660487
HIP15855	0.008064516129032258	0.0	0.33745092	0.7592015	0.20944849	0.29747579	0.36946845	0.8611353	0.426247	0.68590486	0.27185315	0.6553932	0.32443434	0.52004206	0.75718844	0.21979871	0.5816978	0.3120256
HIP17445	0.008064516129032258	0.0	0.52606523	0.5618864	0.4444334	0.46561313	0.6241117	0.5313256	0.701396	0.49214768	0.46684447	0.61667156	0.41700774	0.5417406	0.72451246	0.38541812	0.40670532	0.35220245
HIP19717	0.008620689655172414	1.0	0.38416797	0.58952844	0.6153807	0.3777305	0.55750203	0.8080523	0.5439983	0.49135438	0.5592845	0.5571462	0.61791545	0.7653631	0.6652118	0.41059497	0.5827862	0.3704269
