# Supplementary material for: Dynamic kernel matching for non-conforming data: A case study of T cell receptor datasets
Source: PLoS One. 2023 Mar 7;18(3):e0265313. doi: 10.1371/journal.pone.0265313 (PMC9990938; doi:10.1371/journal.pone.0265313)
Supplement: S1 Data — (ZIP) [file pone.0265313.s009.zip › source code/repertoire-classification-problem/model/bin/model_5_ps_train.csv]

Sample	Weight	Label	Prediction_0	Prediction_1	Prediction_2	Prediction_3	Prediction_4	Prediction_5	Prediction_6	Prediction_7	Prediction_8	Prediction_9	Prediction_10	Prediction_11	Prediction_12	Prediction_13	Prediction_14	Prediction_15
HIP00110	0.002136752136752137	0.0	0.6948897	0.73482144	0.5591293	0.33323693	0.6381314	0.26096898	0.34765503	0.5264852	0.4886441	0.3838077	0.6119023	0.6642918	0.5971569	0.5647137	0.5808418	0.57299817
HIP00169	0.002136752136752137	0.0	0.40647078	0.43053645	0.67371774	0.35670215	0.5411268	0.43499577	0.5181202	0.36729872	0.5567531	0.54342175	0.65896934	0.45612076	0.34704083	0.29399306	0.3836703	0.59766185
HIP00594	0.0025	1.0	0.39092892	0.3059132	0.4253064	0.7560059	0.3953153	0.7397053	0.70512915	0.7064663	0.48693556	0.50249326	0.42152187	0.49632868	0.34481493	0.5842712	0.43345872	0.396985
HIP00602	0.002136752136752137	0.0	0.59431756	0.524202	0.60473865	0.47717428	0.5033164	0.41725898	0.3668068	0.44020298	0.5406791	0.4288687	0.63426876	0.49635902	0.5431939	0.32945156	0.41653848	0.5921955
HIP00614	0.002136752136752137	0.0	0.49114475	0.29544234	0.4324898	0.51012117	0.21626154	0.61922854	0.547909	0.5620089	0.49783784	0.54165685	0.29102927	0.38610038	0.40017	0.50505644	0.31839508	0.52636737
HIP00640	0.002136752136752137	0.0	0.49238396	0.41641212	0.6197793	0.4946704	0.27565935	0.6021783	0.513101	0.47224522	0.748346	0.42654037	0.70570946	0.54617786	0.34256905	0.21612433	0.4361272	0.5331462
HIP00710	0.002136752136752137	0.0	0.41176146	0.22822157	0.4028027	0.5073514	0.33223712	0.62928414	0.5003648	0.46866745	0.42540544	0.42894343	0.34411624	0.3445683	0.3812118	0.6772312	0.274332	0.27433318
HIP00715	0.002136752136752137	0.0	0.47455803	0.5497322	0.43045026	0.43827897	0.4694043	0.32724816	0.3984354	0.35477656	0.5688239	0.38649932	0.5193411	0.4246558	0.3942975	0.2933907	0.29008403	0.3346923
HIP00734	0.002136752136752137	0.0	0.49479905	0.55371505	0.36410677	0.58524036	0.28977802	0.7077331	0.61622876	0.6309859	0.46364102	0.4961317	0.67078185	0.45921504	0.52865404	0.6853218	0.5571805	0.4626134
HIP00761	0.0025	1.0	0.5050521	0.40648842	0.37984627	0.6220716	0.60162103	0.62272704	0.4308992	0.70487386	0.48158106	0.6922002	0.48943967	0.543342	0.59408015	0.7298823	0.461393	0.5660956
HIP00769	0.002136752136752137	0.0	0.5276458	0.22245076	0.5456698	0.5883532	0.18553475	0.56495655	0.66961586	0.644879	0.48337036	0.4807236	0.5722116	0.36470234	0.19030008	0.108713	0.18297651	0.46405768
HIP00771	0.002136752136752137	0.0	0.47410613	0.44178754	0.3719997	0.4035952	0.29210156	0.37154076	0.519028	0.5462552	0.3687818	0.42744243	0.47695783	0.38080448	0.29374868	0.24847975	0.27673692	0.3689571
HIP00773	0.002136752136752137	0.0	0.332035	0.22521582	0.14042547	0.70530325	0.048621476	0.7662186	0.8004054	0.77980256	0.29571062	0.5139059	0.2858827	0.2203086	0.059483558	0.04658413	0.050368905	0.41043472
HIP00775	0.0025	1.0	0.5120175	0.39791316	0.5188058	0.4270072	0.5449158	0.5336259	0.68105245	0.47093967	0.43977642	0.45252874	0.44978034	0.51815206	0.6368784	0.5218533	0.63899004	0.47315198
HIP00779	0.002136752136752137	0.0	0.49810645	0.30437917	0.3668147	0.56050277	0.4421383	0.62803143	0.55355364	0.544617	0.3987044	0.53165984	0.3642238	0.48549157	0.36900723	0.24918348	0.42101914	0.41333497
HIP00805	0.002136752136752137	0.0	0.39515987	0.5774276	0.63944197	0.38747743	0.6419632	0.23706537	0.29420722	0.2663555	0.5402329	0.28240907	0.56823856	0.54616827	0.51886517	0.6220622	0.5744102	0.3802123
HIP00813	0.0025	1.0	0.4355	0.33064622	0.47524175	0.57209104	0.39799845	0.54436815	0.6255095	0.6680915	0.481932	0.55643016	0.6658286	0.5255562	0.25837296	0.40957853	0.49325246	0.58052826
HIP00819	0.002136752136752137	0.0	0.5145982	0.33282307	0.39643908	0.5521848	0.2742128	0.62671185	0.5773494	0.6744765	0.49598137	0.48820108	0.27826577	0.43774182	0.29117227	0.19953945	0.21635705	0.49307704
HIP00822	0.002136752136752137	0.0	0.56466544	0.52933466	0.6186292	0.6797594	0.43527144	0.64619124	0.38318625	0.59189326	0.5148804	0.5261252	0.5345662	0.5032285	0.35620192	0.46155557	0.43806383	0.5477997
HIP00825	0.002136752136752137	0.0	0.32006103	0.16220051	0.24127969	0.7011437	0.19146958	0.7964325	0.7794271	0.6371558	0.2920398	0.499551	0.27714905	0.33879942	0.24019262	0.15863952	0.12574393	0.39659196
HIP00826	0.002136752136752137	0.0	0.5229851	0.50167704	0.54916036	0.43164003	0.52514535	0.6597949	0.5425644	0.5292886	0.5832974	0.47223902	0.57475686	0.49366432	0.5788529	0.7319294	0.7368565	0.41526562
HIP00838	0.0025	1.0	0.5346614	0.2817182	0.3709749	0.49524152	0.34577668	0.50628024	0.6118823	0.7434317	0.51738393	0.4594138	0.7882173	0.4444281	0.28264415	0.61248857	0.23823178	0.67906916
HIP00851	0.0025	1.0	0.59326416	0.36497658	0.3574357	0.4265833	0.45938182	0.47892338	0.4602799	0.47790053	0.33211118	0.7324029	0.50863665	0.40738398	0.38116664	0.3634119	0.6880576	0.63425094
HIP00898	0.0025	1.0	0.3639953	0.5945371	0.47528094	0.5129558	0.5583148	0.64670473	0.51595896	0.71345055	0.35655278	0.5703639	0.36292315	0.40758556	0.5153096	0.5960833	0.54103196	0.42377782
HIP00904	0.002136752136752137	0.0	0.59424907	0.4866748	0.52807647	0.46161348	0.43558556	0.43572342	0.5070722	0.42774606	0.5480553	0.47868764	0.4699334	0.3919831	0.33756542	0.27858958	0.39303404	0.51336396
HIP00924	0.0025	1.0	0.4149363	0.6476004	0.45271257	0.63722587	0.4046838	0.6021653	0.38162598	0.56425536	0.35774836	0.455624	0.5385065	0.58426034	0.5600841	0.48685867	0.49830687	0.6227237
HIP00926	0.002136752136752137	0.0	0.54783607	0.26961464	0.46614408	0.63412833	0.16059923	0.5905508	0.5897061	0.55399215	0.4228298	0.42151594	0.37657475	0.34416866	0.3059916	0.20864457	0.33857316	0.45970425
HIP00971	0.0025	1.0	0.56801647	0.58387846	0.5408657	0.5365772	0.71671176	0.40137413	0.3127461	0.37214977	0.50126255	0.34755078	0.61805195	0.58986413	0.6684922	0.74113375	0.80754685	0.71549416
HIP00985	0.0025	1.0	0.53464425	0.75921774	0.63975585	0.25833106	0.61153686	0.3292703	0.40695488	0.30179745	0.6743241	0.76449347	0.50943774	0.624653	0.7605239	0.516565	0.5596695	0.5962974
HIP00997	0.002136752136752137	0.0	0.5440218	0.37621635	0.75478816	0.7262114	0.2885915	0.58791643	0.54498905	0.51492184	0.45494142	0.49947354	0.7082649	0.3769731	0.25790602	0.24960324	0.32522482	0.3610891
HIP01022	0.002136752136752137	0.0	0.34965175	0.48392585	0.5280175	0.39987153	0.3258441	0.4226591	0.193223	0.3039124	0.5622909	0.38595897	0.3634324	0.47369438	0.42193532	0.20025697	0.35158688	0.29992533
HIP01160	0.002136752136752137	0.0	0.41886967	0.46508557	0.2762223	0.6538509	0.48972967	0.6676893	0.6643324	0.82778525	0.3517086	0.59303075	0.37795094	0.60494274	0.3649864	0.38768584	0.34982324	0.45934638
HIP01161	0.002136752136752137	0.0	0.56584156	0.45744228	0.4481807	0.73192656	0.29629827	0.8557823	0.6856559	0.86675084	0.58967024	0.7743671	0.38037288	0.55110425	0.2706716	0.24323577	0.22714433	0.6260261
HIP01206	0.002136752136752137	0.0	0.44586194	0.5641968	0.37228632	0.4940068	0.49897122	0.58366895	0.47129583	0.6662044	0.63513106	0.4791335	0.6032532	0.54107	0.49259746	0.60464245	0.46217996	0.46511793
HIP01219	0.0025	1.0	0.62694997	0.52622455	0.5337757	0.48648238	0.8002751	0.65874934	0.5185099	0.46854317	0.5687135	0.5709014	0.51038617	0.6270021	0.6151846	0.6471703	0.8222202	0.5912541
HIP01220	0.0025	1.0	0.6882747	0.58886236	0.60585195	0.53576803	0.62618965	0.3645944	0.325325	0.5437304	0.5512426	0.37429157	0.5215242	0.5644131	0.6804075	0.5905224	0.6065897	0.58410674
HIP01223	0.0025	1.0	0.46460545	0.29432204	0.35393918	0.6727262	0.5356184	0.63372433	0.8345299	0.65286297	0.4246509	0.6137091	0.6006111	0.46132183	0.42717722	0.674865	0.5035626	0.4657083
HIP01232	0.0025	1.0	0.6092235	0.6427696	0.66945034	0.40917426	0.76809394	0.42057386	0.20177191	0.45340148	0.56667674	0.51287085	0.61631685	0.66432154	0.81453896	0.7817873	0.8063243	0.6370956
HIP01253	0.002136752136752137	0.0	0.5827941	0.600557	0.6597749	0.37260538	0.53329265	0.39149076	0.43429646	0.47607273	0.5434819	0.45602933	0.75062096	0.5159868	0.57629216	0.4815938	0.57576287	0.60164195
HIP01313	0.002136752136752137	0.0	0.46192983	0.29987636	0.5438059	0.48269373	0.36551794	0.575586	0.5231144	0.6214081	0.42915905	0.51512516	0.40925217	0.3757553	0.40122414	0.26096267	0.2898997	0.39769965
HIP01359	0.002136752136752137	0.0	0.39019188	0.4211692	0.3899746	0.40024152	0.25924417	0.5584834	0.3369919	0.43837452	0.32058245	0.5879974	0.49541527	0.37791055	0.23980871	0.3082082	0.2640462	0.47693878
HIP01391	0.002136752136752137	0.0	0.5608111	0.50788677	0.48292333	0.43124294	0.4180933	0.37997776	0.27736232	0.46403697	0.40979666	0.40602937	0.5930315	0.4656499	0.579193	0.59120476	0.33163378	0.63282865
HIP01392	0.002136752136752137	0.0	0.567006	0.48484972	0.6666292	0.3675333	0.45034894	0.3751271	0.3332749	0.45815048	0.6528986	0.5313924	0.8282844	0.4751153	0.52642363	0.35645753	0.4133565	0.5643486
HIP01470	0.0025	1.0	0.5056614	0.3095178	0.44355863	0.5963408	0.3832103	0.652676	0.39304003	0.5575846	0.5760788	0.48209465	0.44248486	0.3756614	0.5215378	0.26664943	0.22222602	0.5381331
HIP01596	0.002136752136752137	0.0	0.532712	0.6160062	0.5477182	0.3114685	0.45146528	0.3432158	0.38471887	0.5116504	0.59755766	0.55005217	0.47729585	0.45022577	0.51453465	0.43665338	0.4274981	0.4952943
HIP01597	0.002136752136752137	0.0	0.5077733	0.30254638	0.34823185	0.59864277	0.32997313	0.6484246	0.49237612	0.5163952	0.35175645	0.52857906	0.3280939	0.3807332	0.22862089	0.14572892	0.25474042	0.40405387
HIP01797	0.002136752136752137	0.0	0.6333962	0.3552297	0.5266908	0.6231051	0.4185153	0.44859457	0.77129364	0.5023011	0.6661831	0.49008045	0.39192262	0.38121977	0.3847773	0.39584276	0.34807056	0.52477384
HIP01820	0.002136752136752137	0.0	0.40951535	0.34132594	0.36357135	0.49475142	0.19936079	0.5278352	0.5141714	0.52586883	0.44689238	0.54326355	0.43454632	0.3982648	0.2775544	0.3545756	0.27790195	0.44377837
HIP01850	0.0025	1.0	0.5047174	0.57050514	0.5646262	0.6586958	0.65954953	0.5521873	0.48380613	0.62944394	0.4704067	0.4930964	0.5230101	0.5404521	0.4979506	0.5262833	0.6666087	0.5958928
HIP01870	0.002136752136752137	0.0	0.48732853	0.5681676	0.5491284	0.5375704	0.6097755	0.429034	0.36443323	0.4483909	0.5759521	0.6309512	0.5310694	0.5867864	0.42858133	0.4161915	0.4799379	0.35384822
HIP02078	0.0025	1.0	0.4546657	0.3242529	0.41885835	0.65511274	0.362615	0.61493653	0.7723184	0.54418826	0.44267634	0.573149	0.3828823	0.43800122	0.48088568	0.61502904	0.71083206	0.6950167
HIP02090	0.002136752136752137	0.0	0.33267957	0.26517725	0.26516336	0.7220557	0.121576816	0.6767632	0.61592317	0.6885166	0.4064262	0.5737946	0.25710762	0.36686784	0.14220497	0.13213503	0.09520453	0.3773065
HIP02103	0.002136752136752137	0.0	0.2549011	0.25915545	0.13059038	0.8586036	0.121715456	0.82295847	0.66265386	0.7645149	0.23558101	0.6425574	0.31452698	0.23662901	0.098645985	0.053879797	0.064222425	0.32839304
HIP02112	0.002136752136752137	0.0	0.44496596	0.16204238	0.25513846	0.6825823	0.07018489	0.7658565	0.67483044	0.6537261	0.37672257	0.5867651	0.4785314	0.24434361	0.09905419	0.06807834	0.10997653	0.54182535
HIP02126	0.0025	1.0	0.41062146	0.34677815	0.31365925	0.65748346	0.25165683	0.7912534	0.76221275	0.6626996	0.5813187	0.55917716	0.441014	0.35468394	0.16741508	0.16176862	0.1846878	0.42757383
HIP02271	0.0025	1.0	0.6291728	0.8636327	0.74615204	0.38206372	0.7357614	0.23413977	0.32365835	0.35970005	0.7844876	0.5029007	0.6437756	0.5020024	0.5808129	0.6217044	0.64862174	0.5558358
HIP02734	0.002136752136752137	0.0	0.56372935	0.3541901	0.57743645	0.5637046	0.18881252	0.7819989	0.637182	0.77882004	0.4963278	0.5670258	0.61393654	0.3737095	0.2267851	0.18843484	0.25558966	0.50539064
HIP02737	0.002136752136752137	0.0	0.4427932	0.45377114	0.6300236	0.41540882	0.5379536	0.33371446	0.4319736	0.36196166	0.43463856	0.41814607	0.5171869	0.4070904	0.5322756	0.76589763	0.63215894	0.54973555
HIP02790	0.0025	1.0	0.4068575	0.17229706	0.24675524	0.84045947	0.15093434	0.76990324	0.8469207	0.8500861	0.47636384	0.6512352	0.30051184	0.30640402	0.17430398	0.19916084	0.25064	0.4010858
HIP02811	0.002136752136752137	0.0	0.34893623	0.5213118	0.35304898	0.5568817	0.4639009	0.44374496	0.5134469	0.47078243	0.31496358	0.48356548	0.25076285	0.40241665	0.4808751	0.28449303	0.3800829	0.6549514
HIP02820	0.002136752136752137	0.0	0.31363004	0.36694065	0.29236647	0.5836136	0.21002364	0.6634311	0.57767606	0.45955798	0.4994882	0.50651693	0.4030795	0.4156956	0.21954212	0.3242006	0.26667464	0.53381526
HIP02877	0.002136752136752137	0.0	0.43148917	0.40414256	0.4053294	0.39711714	0.50426185	0.3666396	0.46148077	0.39207238	0.30067116	0.31892014	0.35030425	0.43972015	0.53116745	0.49415165	0.48913047	0.32702643
HIP02931	0.002136752136752137	0.0	0.5102469	0.49538463	0.4278855	0.5417274	0.2754776	0.5667505	0.54937184	0.418682	0.33723974	0.5117796	0.39041653	0.5460486	0.3086263	0.24279213	0.25922433	0.42703918
HIP02947	0.0025	1.0	0.58999693	0.47486204	0.453369	0.46064788	0.5825788	0.3872223	0.5864307	0.40378004	0.40828863	0.48933968	0.48432323	0.49089897	0.45757815	0.3872561	0.3475423	0.7624025
HIP02962	0.0025	1.0	0.56158113	0.7008681	0.68528074	0.42758822	0.9305517	0.2891466	0.5105161	0.32437703	0.60285413	0.4006441	0.6714561	0.83103913	0.9007787	0.8937447	0.8610812	0.5529484
HIP03004	0.002136752136752137	0.0	0.49550483	0.4900513	0.5617957	0.45131648	0.54232186	0.41801426	0.40696102	0.5714557	0.41765526	0.32536393	0.7096929	0.43839622	0.47524598	0.5561484	0.4165432	0.65935165
HIP03099	0.002136752136752137	0.0	0.45070702	0.5402572	0.44394827	0.45166567	0.3468231	0.4660022	0.4555118	0.49597195	0.48048335	0.5930457	0.47192276	0.49713206	0.47562975	0.64058787	0.5089191	0.63197136
HIP03107	0.002136752136752137	0.0	0.5007661	0.31125754	0.5403296	0.5424429	0.5645077	0.5134834	0.69873196	0.471436	0.7316006	0.4394838	0.61730546	0.4177442	0.607088	0.4899239	0.5584925	0.60539293
HIP03125	0.002136752136752137	0.0	0.41816238	0.47841695	0.36268568	0.39961877	0.50998354	0.34006566	0.34316266	0.44829765	0.43610865	0.35714775	0.44678286	0.4751405	0.5300113	0.75799775	0.4551049	0.38256872
HIP03184	0.002136752136752137	0.0	0.23615584	0.39093432	0.4413597	0.22813559	0.6358689	0.081416845	0.27698213	0.09889051	0.39368802	0.19577932	0.33368218	0.36873367	0.7769736	0.5479487	0.74774355	0.21471119
HIP03216	0.0025	1.0	0.43933693	0.7065374	0.533004	0.5803455	0.70901173	0.40849906	0.4844869	0.52648455	0.53540826	0.51033133	0.53486335	0.6439166	0.5670423	0.5346681	0.62201715	0.4735268
HIP03228	0.002136752136752137	0.0	0.36261398	0.11937857	0.280231	0.67612505	0.14622328	0.7626611	0.81211466	0.7085378	0.22043833	0.48943192	0.3218832	0.23173141	0.13417447	0.09709802	0.10699171	0.2604683
HIP03233	0.0025	1.0	0.5484292	0.35169318	0.47835132	0.5089974	0.34261826	0.5263222	0.44049928	0.43654913	0.4301833	0.42345554	0.5653255	0.42891487	0.35885328	0.2532911	0.44945523	0.4870285
HIP03236	0.002136752136752137	0.0	0.3076156	0.3019724	0.26569128	0.56327	0.14134157	0.6248658	0.5561536	0.53104436	0.2747804	0.5078853	0.28508982	0.35197696	0.18864754	0.08711475	0.12829354	0.32722157
HIP03275	0.0025	1.0	0.55469775	0.721335	0.76578176	0.526114	0.7539047	0.4832509	0.523523	0.3490841	0.8338896	0.46184313	0.938879	0.54419816	0.7029154	0.63693583	0.82890683	0.55556315
HIP03378	0.0025	1.0	0.59771043	0.80287254	0.70233524	0.63914675	0.76229095	0.5079026	0.22888473	0.2835854	0.7493561	0.6482236	0.7117992	0.5845997	0.90500224	0.58711594	0.6286995	0.67903024
HIP03381	0.0025	1.0	0.5829493	0.56422627	0.66914874	0.55269206	0.51205	0.6841562	0.41469908	0.58005357	0.5184365	0.5939306	0.51075095	0.5864292	0.632912	0.5743503	0.49006706	0.4584276
HIP03385	0.002136752136752137	0.0	0.6066602	0.72872466	0.5590292	0.30072868	0.43914816	0.2267873	0.185922	0.27929345	0.5084067	0.37511134	0.55168635	0.5353742	0.47547102	0.25260502	0.41920632	0.61124855
HIP03484	0.002136752136752137	0.0	0.62322533	0.57241344	0.6486336	0.407916	0.610834	0.43716437	0.3533132	0.5162248	0.39954296	0.39053562	0.43752983	0.5237261	0.62305456	0.52962214	0.6011422	0.55456483
HIP03495	0.0025	1.0	0.5071085	0.8086269	0.70296514	0.2946663	0.678604	0.19080797	0.22682664	0.2734623	0.7914376	0.2523682	0.6336606	0.61090446	0.72312206	0.48716876	0.60830975	0.6052568
HIP03502	0.002136752136752137	0.0	0.35766768	0.3554314	0.38863504	0.3940797	0.44891393	0.42531133	0.7136378	0.34904537	0.4031613	0.35427248	0.29951403	0.51690394	0.67010283	0.47029182	0.61825025	0.3460198
HIP03505	0.002136752136752137	0.0	0.61735415	0.60377544	0.70962733	0.4453642	0.46925768	0.3284219	0.4335123	0.5814772	0.63307804	0.5530156	0.7436291	0.61609876	0.6131792	0.6375634	0.714778	0.5431091
HIP03511	0.0025	1.0	0.36306882	0.6326506	0.5079318	0.34724268	0.83647627	0.5313254	0.34560257	0.39530927	0.48598668	0.37093657	0.40412182	0.47624558	0.726383	0.6447308	0.60421103	0.4596887
HIP03591	0.002136752136752137	0.0	0.46513692	0.28076977	0.5643433	0.56913066	0.49161413	0.6258127	0.62133366	0.46696264	0.56191254	0.55362636	0.5467824	0.54126745	0.4126031	0.7164641	0.35948747	0.45615762
HIP03597	0.002136752136752137	0.0	0.39446038	0.47073945	0.33827904	0.5644633	0.34292066	0.5242175	0.41072094	0.51878554	0.50409305	0.44715434	0.2593298	0.50371224	0.4669037	0.38774642	0.4833965	0.3028773
HIP03618	0.0025	1.0	0.70181125	0.70800394	0.65237284	0.30716556	0.88789916	0.2624733	0.61904866	0.25622725	0.5199081	0.42559317	0.513773	0.61202776	0.67617786	0.8133529	0.84493846	0.8073752
HIP03630	0.0025	1.0	0.59598565	0.5535127	0.5287636	0.5090375	0.7560048	0.41819966	0.2749956	0.4418367	0.51203394	0.5306642	0.5302659	0.5221562	0.76550436	0.6110761	0.74498236	0.63681287
HIP03651	0.002136752136752137	0.0	0.49203306	0.4514556	0.5250201	0.5176776	0.35651574	0.53545797	0.41799852	0.3942485	0.30129164	0.52194875	0.4820068	0.53885055	0.29589796	0.45607284	0.2640208	0.46215633
HIP03677	0.0025	1.0	0.30237007	0.19587684	0.22653052	0.7519597	0.09842655	0.87133306	0.8181025	0.8518485	0.36482942	0.6193472	0.24513954	0.26526016	0.16769993	0.16207999	0.15124312	0.3494398
HIP03678	0.002136752136752137	0.0	0.66460705	0.8671629	0.418048	0.726283	0.35336977	0.7765242	0.44583234	0.91353416	0.534924	0.75345904	0.5924519	0.79490364	0.42306197	0.39772528	0.33003762	0.83226687
HIP03685	0.002136752136752137	0.0	0.35743362	0.33952653	0.51691234	0.3618129	0.34095505	0.33427146	0.3884151	0.25283596	0.46901503	0.36331826	0.4324815	0.44015044	0.37964123	0.2978103	0.41616544	0.4162473
HIP03693	0.002136752136752137	0.0	0.40537137	0.29701114	0.49451098	0.6339512	0.27874827	0.4516474	0.50650084	0.41710913	0.32660854	0.54457283	0.46397763	0.44703525	0.32888663	0.24188367	0.3129203	0.4028712
HIP03695	0.0025	1.0	0.61284554	0.4689905	0.3561736	0.62198	0.36917406	0.64481896	0.5543211	0.61206514	0.46262217	0.5744747	0.5541817	0.5168408	0.6972625	0.71279895	0.47918028	0.5725534
HIP03720	0.0025	1.0	0.5428454	0.57696533	0.60041505	0.7680526	0.3709606	0.48572505	0.5573681	0.60690945	0.69236994	0.56070155	0.660748	0.536669	0.59238684	0.54573023	0.42711884	0.49163237
HIP03732	0.002136752136752137	0.0	0.5082008	0.6074186	0.509093	0.5595853	0.5327664	0.5415913	0.24307087	0.3988424	0.46666735	0.40620077	0.4284655	0.54616934	0.6097392	0.4915174	0.47693714	0.576471
HIP03746	0.002136752136752137	0.0	0.60176307	0.49187058	0.5434578	0.40675455	0.68867135	0.31938678	0.48924538	0.5302314	0.5621176	0.46781996	0.40901294	0.5831573	0.57375926	0.52879316	0.7171058	0.5915194
HIP03807	0.0025	1.0	0.5632782	0.615918	0.71451396	0.5038921	0.766435	0.36079013	0.36861056	0.49800432	0.80586076	0.53398687	0.7089993	0.6706306	0.5182792	0.5471246	0.6392521	0.7268079
HIP04464	0.0025	1.0	0.4646948	0.2309311	0.42227626	0.72620124	0.21280247	0.6970179	0.8701435	0.6140326	0.48101568	0.7156048	0.48876682	0.33671832	0.28579766	0.35372972	0.26086324	0.41133666
HIP04471	0.002136752136752137	0.0	0.31348115	0.26281604	0.23582041	0.5047349	0.31490016	0.6425905	0.58895916	0.6144111	0.4027559	0.57222724	0.37315854	0.45267445	0.22984105	0.40523255	0.32638872	0.4509591
HIP04480	0.002136752136752137	0.0	0.47036916	0.34590155	0.3972895	0.48232874	0.31631535	0.52880573	0.43530247	0.5249423	0.35775644	0.4521582	0.3034479	0.43655226	0.27288043	0.29115093	0.31068736	0.469489
HIP04498	0.002136752136752137	0.0	0.6031897	0.56765944	0.49583045	0.40913516	0.6550489	0.39859903	0.37792397	0.43835908	0.49266535	0.60987866	0.51887137	0.56759614	0.4627536	0.7125336	0.47063118	0.45417446
HIP04510	0.0025	1.0	0.680766	0.81930923	0.48849872	0.64876926	0.75588167	0.5845773	0.55709016	0.65614474	0.5440056	0.69836557	0.5651908	0.7323998	0.73567986	0.6254377	0.85662115	0.6972647
HIP04527	0.0025	1.0	0.69964135	0.802789	0.7024853	0.5828668	0.8590983	0.48302978	0.5931248	0.5509264	0.7186611	0.56632775	0.5373478	0.6799968	0.83374524	0.8227247	0.92448074	0.613096
HIP04532	0.002136752136752137	0.0	0.28779948	0.26902574	0.476535	0.6240701	0.33131534	0.7059492	0.5958092	0.4919091	0.20066541	0.48270553	0.29482794	0.3518914	0.21364719	0.5179215	0.24496225	0.2790653
HIP04552	0.002136752136752137	0.0	0.41342586	0.18735704	0.40751442	0.642753	0.13937512	0.7116615	0.6492702	0.57988244	0.29216146	0.518658	0.3033923	0.36288404	0.1714665	0.11002526	0.13862875	0.38229722
HIP04576	0.002136752136752137	0.0	0.31755304	0.21273348	0.24984342	0.71425366	0.11236966	0.7299899	0.6970579	0.6159042	0.29776782	0.45807782	0.31437826	0.30286923	0.14466831	0.17296022	0.14308369	0.59239423
HIP04578	0.0025	1.0	0.48770627	0.516139	0.29773802	0.5543359	0.8341162	0.32820714	0.3935894	0.36971098	0.49864838	0.44289324	0.34444132	0.5109128	0.5946926	0.7100505	0.55774003	0.7116718
HIP04597	0.002136752136752137	0.0	0.55989325	0.56995606	0.50253296	0.45116436	0.3681509	0.5426828	0.45367283	0.41646612	0.6638113	0.48413247	0.53621286	0.4603636	0.47965056	0.34922606	0.34724593	0.51298344
HIP04611	0.002136752136752137	0.0	0.4106599	0.36403853	0.19033888	0.46084502	0.2835931	0.5789434	0.8126428	0.50389904	0.3691607	0.4632429	0.44553658	0.44399488	0.5166172	0.28008953	0.2281918	0.4210176
HIP04958	0.002136752136752137	0.0	0.15360105	0.19262138	0.29349735	0.37623504	0.52632695	0.35229295	0.6880231	0.22401962	0.5012977	0.21785814	0.34076083	0.16417742	0.35365278	0.3164264	0.49327216	0.123711616
HIP05311	0.0025	1.0	0.67332643	0.7375754	0.5350952	0.5776308	0.7999108	0.55477846	0.7469814	0.57907474	0.8431732	0.703588	0.5561618	0.68764913	0.8734536	0.8942963	0.8321569	0.6272247
HIP05331	0.0025	1.0	0.5344244	0.7301768	0.44460088	0.60162276	0.7500452	0.6227938	0.4731824	0.90328526	0.57255614	0.6674226	0.3858447	0.7029152	0.45871696	0.5502537	0.7053158	0.4993422
HIP05377	0.002136752136752137	0.0	0.59575725	0.4870478	0.4999628	0.45292437	0.38754445	0.49343556	0.45179978	0.54465526	0.44816938	0.42425287	0.40344617	0.51581085	0.587165	0.4655418	0.37565076	0.42202199
HIP05388	0.002136752136752137	0.0	0.41589236	0.6805261	0.3422984	0.510411	0.41825905	0.5162374	0.6968776	0.5484593	0.665892	0.4803079	0.41465387	0.42461386	0.5146988	0.47652265	0.40566188	0.6653066
HIP05398	0.002136752136752137	0.0	0.27847967	0.17488798	0.21364322	0.67613286	0.13739794	0.6829902	0.67279255	0.6582581	0.39403284	0.52560157	0.3362133	0.3737194	0.13379106	0.1603643	0.10384488	0.4980485
HIP05409	0.002136752136752137	0.0	0.36874476	0.22967646	0.19766885	0.6392987	0.110248715	0.67471147	0.7225944	0.57784605	0.30353916	0.52214247	0.37146318	0.29872155	0.113081604	0.15308473	0.16494295	0.37725514
HIP05434	0.0025	1.0	0.62564886	0.52347326	0.6544774	0.46059492	0.44086397	0.71248853	0.48787192	0.44721007	0.5915402	0.44771737	0.6406696	0.46301192	0.43429312	0.56798285	0.39947155	0.7729159
HIP05437	0.0025	1.0	0.5037342	0.35024986	0.27241385	0.6522879	0.39652592	0.7236854	0.85008395	0.5480021	0.4557312	0.5969238	0.32628936	0.5597454	0.41791725	0.53449297	0.36889166	0.364056
HIP05444	0.002136752136752137	0.0	0.3712452	0.386472	0.4306252	0.40170518	0.24506575	0.40906206	0.38856214	0.38304812	0.5543277	0.41802907	0.3662755	0.359208	0.28377727	0.15791884	0.3115012	0.46135134
HIP05455	0.0025	1.0	0.4774807	0.5247833	0.43092263	0.5789092	0.5900312	0.65575963	0.64830744	0.6258736	0.5794649	0.5765529	0.57613075	0.54327434	0.4778961	0.4985918	0.6158391	0.5316349
HIP05460	0.0025	1.0	0.6167499	0.6697441	0.71774715	0.57859194	0.85727036	0.53648955	0.5393969	0.5247192	0.6549342	0.6310144	0.6942002	0.5803422	0.6302519	0.6261718	0.81246495	0.6068247
HIP05467	0.0025	1.0	0.4323073	0.49303347	0.5950124	0.5182484	0.5581396	0.58933055	0.6713044	0.62155473	0.57294637	0.59621346	0.54302144	0.62658113	0.51603824	0.56370527	0.4568713	0.38088518
HIP05524	0.002136752136752137	0.0	0.5886886	0.37278494	0.45760995	0.6027769	0.2765855	0.47619706	0.48490047	0.53693014	0.42070934	0.5080641	0.4270733	0.49177414	0.29407173	0.3808682	0.28095794	0.56276935
HIP05533	0.002136752136752137	0.0	0.44318557	0.2317316	0.43005258	0.69768393	0.19877681	0.61958224	0.5695528	0.6146288	0.6556051	0.5117904	0.4550146	0.32374316	0.1708197	0.30026504	0.24039066	0.5140129
HIP05535	0.0025	1.0	0.36572602	0.48732275	0.32335603	0.5990144	0.33573878	0.7461668	0.63306075	0.69013107	0.40896663	0.478267	0.42886913	0.401389	0.35459417	0.5348202	0.42475456	0.60531735
HIP05540	0.002136752136752137	0.0	0.3333858	0.24260229	0.36573458	0.78158534	0.21447891	0.7178487	0.5232503	0.62003684	0.27979806	0.50195354	0.20236292	0.35463324	0.16258347	0.12360731	0.16762882	0.31728643
HIP05552	0.002136752136752137	0.0	0.39767465	0.4978092	0.5203438	0.30915844	0.5116562	0.27176225	0.24755928	0.29181194	0.5455539	0.40835488	0.3840189	0.4793837	0.5824499	0.42909396	0.50009584	0.42234865
HIP05559	0.0025	1.0	0.5721072	0.31691813	0.2920239	0.69985056	0.26797605	0.8063999	0.72116184	0.6082157	0.25749895	0.7128615	0.33302772	0.4453559	0.26200032	0.3734895	0.28986627	0.53309685
HIP05561	0.002136752136752137	0.0	0.5772433	0.5529694	0.74185526	0.49748218	0.6293394	0.3196921	0.38772014	0.35523677	0.51305103	0.4136138	0.67208195	0.578504	0.5313294	0.5027449	0.5456538	0.58639
HIP05563	0.0025	1.0	0.63910514	0.833339	0.7772577	0.32828963	0.75629437	0.29157984	0.21644521	0.4746161	0.717595	0.5634048	0.55399185	0.6865845	0.8806473	0.8064153	0.90919065	0.6641413
HIP05578	0.002136752136752137	0.0	0.344153	0.5467576	0.35210976	0.4613117	0.29815233	0.5193554	0.49152467	0.50467247	0.37389413	0.48446992	0.24851018	0.4516776	0.32754463	0.22319022	0.3143266	0.3189993
HIP05590	0.0025	1.0	0.4901501	0.77286804	0.52977854	0.48052332	0.7625692	0.6338058	0.47052342	0.54820365	0.57306874	0.58987737	0.5149795	0.5850226	0.7881477	0.9173442	0.7900943	0.3967831
HIP05595	0.0025	1.0	0.47327757	0.44600126	0.32612088	0.5716612	0.434591	0.5526579	0.5642644	0.54648536	0.51096994	0.48898476	0.3496591	0.41598302	0.48506203	0.70776427	0.37047267	0.45355406
HIP05665	0.002136752136752137	0.0	0.34738976	0.3065884	0.49481067	0.47374117	0.29940903	0.6484487	0.67676765	0.4182516	0.57066107	0.5542329	0.4956143	0.34018168	0.30508047	0.40865827	0.28043202	0.46752965
HIP05757	0.002136752136752137	0.0	0.5021715	0.48301426	0.46897572	0.665576	0.51804584	0.5373571	0.36831304	0.5003788	0.60346526	0.44662735	0.35878277	0.5230806	0.38120157	0.3164146	0.4024718	0.42937934
HIP05832	0.0025	1.0	0.801474	0.91311765	0.6761346	0.7168046	0.8935415	0.76001835	0.44752136	0.90122044	0.67790025	0.86786395	0.5611569	0.87868917	0.77937496	0.73707604	0.86476326	0.75115436
HIP05838	0.002136752136752137	0.0	0.3824708	0.53090626	0.47050613	0.49742934	0.36785272	0.40036547	0.6623613	0.5653347	0.41896224	0.5870077	0.43400052	0.40244254	0.30152678	0.43981257	0.305901	0.47655588
HIP05841	0.0025	1.0	0.49854565	0.35645476	0.4227548	0.5533129	0.63090634	0.6304246	0.66881096	0.56629145	0.5270004	0.6094	0.31054038	0.5854738	0.4985885	0.6182274	0.5383984	0.34322298
HIP05934	0.002136752136752137	0.0	0.23604345	0.20221364	0.36974865	0.4014592	0.40712965	0.37386978	0.5294088	0.36577308	0.3740803	0.33993724	0.3693935	0.29757	0.30751324	0.2533374	0.24746993	0.42556006
HIP05941	0.002136752136752137	0.0	0.40996462	0.26901382	0.22760075	0.6628428	0.36218515	0.565309	0.5539102	0.5314322	0.28061992	0.4333408	0.24951184	0.33611134	0.23278642	0.15856797	0.20153478	0.29741842
HIP05942	0.0025	1.0	0.57684207	0.4208617	0.55953586	0.44349277	0.3786452	0.5313703	0.73899364	0.4616414	0.42060336	0.4501638	0.4765855	0.4265238	0.4557177	0.4414051	0.5691755	0.5953845
HIP06191	0.002136752136752137	0.0	0.46921366	0.2836267	0.52628326	0.58649224	0.3709795	0.5284486	0.48221627	0.5528869	0.37854767	0.5878157	0.5018673	0.379546	0.1844458	0.17507917	0.26597527	0.56792605
HIP07754	0.002136752136752137	0.0	0.28082043	0.3501767	0.26246274	0.45286384	0.28991976	0.5814027	0.64469385	0.50537664	0.24685127	0.42744356	0.25217667	0.34254456	0.34514722	0.3119754	0.32892096	0.3047342
HIP08200	0.002136752136752137	0.0	0.5766168	0.7380501	0.48991108	0.49350503	0.46801746	0.44819003	0.37360486	0.579164	0.55813706	0.51442873	0.37878984	0.6552034	0.45200995	0.46750697	0.4735511	0.46481362
HIP08230	0.002136752136752137	0.0	0.6635939	0.28960213	0.53940403	0.47012556	0.43068683	0.685524	0.5110052	0.5275251	0.5868745	0.45301002	0.5154673	0.41845292	0.28809664	0.32733834	0.4523441	0.51646346
HIP08236	0.002136752136752137	0.0	0.38401118	0.32960984	0.2555412	0.53957576	0.13086003	0.6760358	0.508763	0.58892983	0.45699763	0.40614456	0.24648511	0.39922294	0.14852649	0.11085975	0.1394391	0.28455162
HIP08305	0.0025	1.0	0.6127878	0.5357293	0.5842769	0.44765416	0.5634314	0.47382382	0.55721974	0.6167384	0.44195393	0.6136221	0.63556254	0.51561105	0.51254886	0.71770555	0.46464795	0.6571208
HIP08337	0.0025	1.0	0.7161864	0.71734667	0.56175685	0.5696278	0.6034901	0.4911091	0.3971678	0.6346384	0.5462111	0.6893672	0.6920726	0.7864518	0.68501306	0.53077745	0.8070763	0.5669844
HIP08339	0.002136752136752137	0.0	0.5303657	0.20946196	0.40688893	0.54616946	0.1728575	0.7112433	0.5962371	0.65373474	0.41994625	0.51509035	0.37184024	0.3293184	0.17049104	0.14949197	0.12239134	0.38938656
HIP08389	0.002136752136752137	0.0	0.38404763	0.2712801	0.382669	0.653798	0.3909502	0.52913165	0.5491124	0.49939668	0.3338443	0.4562813	0.3868303	0.33232552	0.28669313	0.3421263	0.30646697	0.35985973
HIP08399	0.002136752136752137	0.0	0.51900804	0.4714412	0.37437832	0.38382712	0.5147954	0.3593705	0.2644413	0.36537355	0.59598565	0.72262025	0.45145783	0.5688758	0.5551329	0.572947	0.6053708	0.5279335
HIP08400	0.0025	1.0	0.5497587	0.6349275	0.60845083	0.5059058	0.7277059	0.47954592	0.54217637	0.40767744	0.60866517	0.40165338	0.73966515	0.67628455	0.6671579	0.651706	0.6674316	0.5489038
HIP08439	0.002136752136752137	0.0	0.37787488	0.3688494	0.2770095	0.6010493	0.21828842	0.6001256	0.5148904	0.6240002	0.4358107	0.48285824	0.3482176	0.38174176	0.5118496	0.27786952	0.4658548	0.6798051
HIP08499	0.0025	1.0	0.52831906	0.44580725	0.4812351	0.44724515	0.57449234	0.45748514	0.48225552	0.3965785	0.5884605	0.46693048	0.40769705	0.45742822	0.760761	0.62292767	0.55877227	0.5355974
HIP08521	0.0025	1.0	0.5481846	0.48463547	0.36840189	0.594992	0.6384377	0.61940646	0.81483936	0.5162307	0.5410541	0.54081666	0.33835745	0.5537252	0.60000753	0.5242131	0.5492188	0.5524486
HIP08596	0.0025	1.0	0.5111497	0.6819923	0.7053536	0.32168043	0.8238045	0.19361639	0.37221694	0.2598282	0.6131907	0.27873272	0.6435774	0.60399055	0.7165219	0.77515435	0.82527006	0.45217702
HIP08653	0.0025	1.0	0.5109025	0.5722548	0.74201953	0.50634485	0.7548952	0.3307598	0.33013985	0.39334634	0.54054344	0.50256574	0.5961839	0.4878306	0.7795522	0.6897093	0.6292231	0.61142397
HIP08725	0.0025	1.0	0.77429724	0.37323678	0.6793859	0.6351853	0.3615644	0.6491773	0.70751673	0.68209696	0.36257032	0.68554914	0.68977153	0.55623955	0.31819472	0.36507666	0.3777278	0.69549966
HIP08816	0.002136752136752137	0.0	0.3894083	0.48003197	0.38025928	0.45222527	0.43801403	0.6120162	0.57861364	0.52395916	0.35950226	0.41603693	0.41105798	0.48222816	0.65163434	0.511803	0.424086	0.37584674
HIP08827	0.0025	1.0	0.6897233	0.58642256	0.40355554	0.5613238	0.6568369	0.7376166	0.31547475	0.68086594	0.39780778	0.72493684	0.42626995	0.73334014	0.6981331	0.7601406	0.5790661	0.6018221
HIP08888	0.002136752136752137	0.0	0.35983622	0.51026505	0.39907092	0.42689472	0.33549672	0.29111344	0.24760503	0.38005942	0.42971554	0.44407538	0.43738732	0.4258054	0.3827635	0.3152548	0.42587394	0.25727925
HIP08989	0.002136752136752137	0.0	0.35730726	0.6338256	0.47055	0.29738158	0.48206982	0.30283153	0.26623833	0.27072972	0.32943824	0.4710334	0.3490009	0.5034499	0.62992996	0.7448617	0.51995635	0.4010211
HIP09001	0.002136752136752137	0.0	0.2841006	0.15001833	0.15505281	0.64672863	0.052975953	0.81063163	0.7224518	0.7161222	0.30294633	0.4911246	0.18728921	0.25371087	0.08374941	0.053871453	0.11667511	0.37826258
HIP09020	0.0025	1.0	0.7481569	0.76688075	0.8370259	0.36499158	0.78096753	0.4505025	0.25827402	0.49114645	0.7765668	0.499984	0.8238525	0.7761184	0.8179272	0.8257885	0.81427217	0.49731204
HIP09026	0.0025	1.0	0.54506946	0.4437391	0.5069717	0.61673045	0.57264805	0.578124	0.42794555	0.46566856	0.4546534	0.51230305	0.61090326	0.5533963	0.4722833	0.7039982	0.7599833	0.41101283
HIP09041	0.002136752136752137	0.0	0.3678565	0.55901957	0.5144114	0.2726655	0.63248795	0.29204452	0.26468164	0.34763646	0.6032477	0.40721753	0.4663745	0.49924415	0.54011023	0.48734322	0.661103	0.47526327
HIP09046	0.002136752136752137	0.0	0.7843014	0.6191187	0.62235445	0.3543185	0.36746943	0.33985692	0.4901618	0.4407571	0.59103984	0.35798615	0.6588545	0.43439332	0.42040306	0.40531164	0.45131537	0.46940103
HIP09051	0.0025	1.0	0.8328584	0.70156395	0.57663995	0.41216704	0.69411886	0.4872159	0.31797963	0.39309782	0.694745	0.3546983	0.6469016	0.6123091	0.8277634	0.8522769	0.66663975	0.59249544
HIP09062	0.0025	1.0	0.33531168	0.4857912	0.25589836	0.6521826	0.35981268	0.6805396	0.8551719	0.5523714	0.40043247	0.4699304	0.41955164	0.44272563	0.35864127	0.64952147	0.32249945	0.44476885
HIP09097	0.002136752136752137	0.0	0.6732758	0.6831085	0.8069944	0.4857485	0.3082922	0.5711741	0.44603315	0.76679623	0.49500322	0.624648	0.6017616	0.60068023	0.6140369	0.48448673	0.49198478	0.70122755
HIP09159	0.002136752136752137	0.0	0.4857781	0.43975282	0.2995388	0.53342664	0.5104409	0.6462103	0.6259318	0.74653125	0.52524257	0.54157007	0.5843602	0.46835884	0.38407454	0.37472585	0.30690074	0.43930545
HIP09253	0.002136752136752137	0.0	0.3845407	0.5816779	0.47774786	0.320724	0.53852755	0.26704	0.25921616	0.31319076	0.50918126	0.39727348	0.39294177	0.49715889	0.568482	0.4236724	0.5539869	0.44358894
HIP09344	0.002136752136752137	0.0	0.45046157	0.49301344	0.3031381	0.5801695	0.30304977	0.4940361	0.3242914	0.4395435	0.56847185	0.5289465	0.38200393	0.4005366	0.3723675	0.26378143	0.44869262	0.51210946
HIP09364	0.0025	1.0	0.46855205	0.17120501	0.2879092	0.6692408	0.50326115	0.7441894	0.68133163	0.76844513	0.3916251	0.64151317	0.53127176	0.30649775	0.22632694	0.2106053	0.31821555	0.40939197
HIP09365	0.0025	1.0	0.3139662	0.6721795	0.51098603	0.48071072	0.6620326	0.41799596	0.3395577	0.4229464	0.41265035	0.46068856	0.50692827	0.5644472	0.3820292	0.2893637	0.6351472	0.3599241
HIP09366	0.0025	1.0	0.46417803	0.38103914	0.38610348	0.6393112	0.3156598	0.6412781	0.74703574	0.6758394	0.40380195	0.54302466	0.6011853	0.4540246	0.4665573	0.5092399	0.55408454	0.43394
HIP09430	0.0025	1.0	0.42801273	0.5859869	0.47085467	0.8165764	0.32141078	0.8173727	0.5732932	0.8570738	0.5051174	0.7176102	0.47813076	0.70087886	0.30884868	0.45181972	0.2852782	0.68549097
HIP09624	0.0025	1.0	0.49771225	0.4106339	0.3839474	0.6034938	0.3099943	0.65071833	0.62238055	0.6251283	0.2917996	0.7227924	0.31892425	0.6552443	0.27020544	0.45054162	0.3706717	0.46415156
HIP09681	0.0025	1.0	0.6567535	0.5829485	0.29884118	0.61047244	0.516918	0.53867966	0.52720666	0.49471724	0.48464352	0.7013432	0.25089696	0.41421735	0.48370016	0.59185356	0.6348137	0.6306508
HIP09775	0.0025	1.0	0.80134916	0.5114811	0.4863109	0.6318409	0.6902236	0.68998975	0.53878534	0.7662974	0.33669993	0.5820224	0.43241736	0.6125807	0.51191676	0.58141404	0.68847406	0.44962758
HIP09789	0.0025	1.0	0.40247062	0.3270016	0.49633086	0.63783395	0.48166135	0.7025567	0.66837054	0.52200806	0.27445495	0.45556092	0.4422199	0.43680638	0.42874	0.81003547	0.5192518	0.48913383
HIP10376	0.002136752136752137	0.0	0.5214622	0.54203904	0.4189285	0.5438554	0.3904146	0.5194688	0.41397905	0.7718991	0.39601395	0.63892436	0.4068489	0.539577	0.2832805	0.2934022	0.40931505	0.4948785
HIP10377	0.0025	1.0	0.52205616	0.70318824	0.73633546	0.2682387	0.70933604	0.2801355	0.3464102	0.18346092	0.56609386	0.3017997	0.5663198	0.52838755	0.811144	0.5445481	0.66008294	0.62235016
HIP10389	0.002136752136752137	0.0	0.5194527	0.46859345	0.5551635	0.42583203	0.4744599	0.37139505	0.45958838	0.41301632	0.72414327	0.4123937	0.7161028	0.5284033	0.4920064	0.33457726	0.48625252	0.5035562
HIP10408	0.0025	1.0	0.54402316	0.6379732	0.55805963	0.3673724	0.8104979	0.39668253	0.3794323	0.30433238	0.39565876	0.40180036	0.39873654	0.624021	0.8418578	0.88164556	0.88453805	0.42602742
HIP10424	0.0025	1.0	0.52064764	0.4211559	0.7660982	0.32677874	0.56592625	0.43007916	0.59680086	0.5766218	0.7876272	0.4488011	0.7031254	0.39152387	0.50794905	0.6218032	0.4765335	0.584371
HIP10443	0.0025	1.0	0.52679014	0.7104913	0.7059387	0.48686224	0.7239832	0.51814055	0.4593163	0.45401877	0.6813811	0.46294534	0.6496629	0.5602217	0.7454052	0.80862784	0.734898	0.60098714
HIP10507	0.0025	1.0	0.61414	0.37977996	0.53853565	0.5202282	0.56448424	0.4530728	0.553085	0.5409474	0.44671774	0.50200164	0.5584221	0.6478622	0.35688153	0.34168863	0.4945952	0.46162868
HIP10545	0.002136752136752137	0.0	0.35992688	0.28335714	0.39814293	0.4519577	0.434443	0.5657252	0.6128413	0.4681605	0.32801712	0.37309802	0.33745906	0.29204693	0.44999078	0.524064	0.29093516	0.47766536
HIP10564	0.002136752136752137	0.0	0.3301546	0.48909336	0.41853556	0.40765277	0.41196507	0.32098836	0.30786312	0.33415335	0.38150707	0.4061922	0.57956576	0.4665643	0.5869808	0.4453316	0.42483228	0.3048467
HIP10568	0.0025	1.0	0.79214513	0.6328707	0.75824225	0.6820322	0.7971355	0.6955514	0.39120224	0.38363194	0.68136674	0.565356	0.7320533	0.497902	0.63320965	0.68803763	0.78757614	0.7475987
HIP10602	0.002136752136752137	0.0	0.44151562	0.44908914	0.64733684	0.30240393	0.43349546	0.34135777	0.44693905	0.3985607	0.5014898	0.32709986	0.49601853	0.48878685	0.56173915	0.4524046	0.34070203	0.38149902
HIP10639	0.002136752136752137	0.0	0.5230558	0.73881775	0.589901	0.39748594	0.54935014	0.28308225	0.643912	0.28803936	0.3314254	0.31621912	0.64855784	0.5543407	0.49575534	0.39878744	0.71496105	0.54405177
HIP10669	0.0025	1.0	0.44499362	0.4394857	0.38052696	0.5233416	0.46395585	0.6598364	0.84034836	0.53435755	0.34271386	0.48959374	0.37914997	0.5419098	0.4094872	0.49220225	0.44056118	0.41217482
HIP10730	0.002136752136752137	0.0	0.63712966	0.8219963	0.7404958	0.31279022	0.8147036	0.324287	0.20098835	0.44119564	0.81026745	0.29955074	0.5729077	0.64470875	0.73273015	0.82021964	0.6831024	0.61989915
HIP10746	0.002136752136752137	0.0	0.45184487	0.3768558	0.22309643	0.7436331	0.21590263	0.7671888	0.66241246	0.7914512	0.35770386	0.5398072	0.40251672	0.2939789	0.13795736	0.097578794	0.120199054	0.3469656
HIP10759	0.002136752136752137	0.0	0.4397485	0.56874204	0.42084962	0.5790621	0.4877021	0.3840227	0.21903107	0.5799488	0.28383082	0.3793224	0.31215817	0.59464395	0.49487948	0.61744547	0.58613473	0.33316705
HIP10787	0.0025	1.0	0.5072337	0.57669204	0.55525947	0.540389	0.5173115	0.6103004	0.4463751	0.5197355	0.5761776	0.5679751	0.5366889	0.5572652	0.40427887	0.7291207	0.63802105	0.52543294
HIP10817	0.0025	1.0	0.30137923	0.3338654	0.363877	0.6107199	0.4951822	0.71674377	0.8998644	0.573805	0.29061773	0.5582478	0.29451638	0.45891258	0.56696	0.51543784	0.37707937	0.19163364
HIP10820	0.002136752136752137	0.0	0.44713175	0.32447743	0.4516281	0.55215174	0.32500035	0.47236457	0.45123875	0.49368888	0.42586994	0.60799575	0.31326875	0.37288508	0.39573234	0.29653367	0.36441278	0.52859324
HIP10823	0.002136752136752137	0.0	0.44074664	0.29206467	0.4077534	0.56354773	0.31700218	0.4278375	0.48121312	0.4437193	0.40910205	0.5481634	0.47483376	0.40357372	0.40994743	0.45898825	0.37294167	0.44681522
HIP11513	0.0025	1.0	0.33881354	0.12247723	0.25942093	0.7579891	0.13855574	0.8359051	0.77219796	0.6853709	0.3949457	0.61768377	0.3515206	0.2986127	0.20117041	0.19240373	0.10455361	0.45100212
HIP11649	0.0025	1.0	0.7252615	0.56922066	0.5900544	0.5988011	0.7336889	0.5126149	0.55378973	0.43311685	0.7110984	0.47834527	0.5749058	0.5158056	0.6698872	0.59964085	0.70745575	0.66185117
HIP11711	0.0025	1.0	0.47487044	0.42992032	0.40090245	0.6854883	0.3745913	0.6185123	0.46472424	0.62869346	0.64587927	0.727493	0.5700189	0.50431424	0.46189165	0.4165066	0.517925	0.70964515
HIP11717	0.0025	1.0	0.53981984	0.8524492	0.6897996	0.3112327	0.81320703	0.28193712	0.4027761	0.31059614	0.47855145	0.39887375	0.42220715	0.6785979	0.85075796	0.9155874	0.9226857	0.5439059
HIP11758	0.0025	1.0	0.50244343	0.3665286	0.5290469	0.5761863	0.52405167	0.51764053	0.74061894	0.464135	0.41703787	0.5840882	0.62999415	0.5258404	0.49548322	0.49462485	0.55368686	0.3807565
HIP11774	0.0025	1.0	0.72519946	0.8273	0.697894	0.31015083	0.8784992	0.23460013	0.15425381	0.29260415	0.6353301	0.5659238	0.7446011	0.6811894	0.9038161	0.85866284	0.8625902	0.643707
HIP11784	0.0025	1.0	0.5351619	0.560332	0.52412766	0.6944679	0.26039508	0.62454426	0.6050223	0.82804465	0.57169366	0.5648647	0.7642442	0.62464637	0.37671584	0.31480047	0.32750648	0.6017688
HIP11857	0.0025	1.0	0.69606394	0.53854394	0.6090278	0.4800277	0.71020025	0.3616951	0.3640058	0.42470574	0.514979	0.423261	0.6727467	0.5814497	0.7193646	0.7047083	0.6413252	0.584846
HIP11937	0.0025	1.0	0.569314	0.7583431	0.50427496	0.32510883	0.8369744	0.34331846	0.29463503	0.3296855	0.5595151	0.3453405	0.66624004	0.56541175	0.8238156	0.76148903	0.84252477	0.5591835
HIP11989	0.0025	1.0	0.7574113	0.7291136	0.7265106	0.2954734	0.8572358	0.38828063	0.46362326	0.38228503	0.64033496	0.3344919	0.7066354	0.5556528	0.72410166	0.59383	0.8408904	0.62185585
HIP12034	0.002136752136752137	0.0	0.3080056	0.12808585	0.120983005	0.72761023	0.042973638	0.7792109	0.74727225	0.7400992	0.26150125	0.54483795	0.21883222	0.3647509	0.08927068	0.03982234	0.054716736	0.2289877
HIP12088	0.002136752136752137	0.0	0.5128228	0.5454574	0.76264906	0.30819312	0.5546637	0.2199975	0.1644448	0.22020441	0.7007102	0.26974842	0.69732326	0.548782	0.5186876	0.31278253	0.51549107	0.4034755
HIP12091	0.002136752136752137	0.0	0.6318913	0.6380123	0.63730264	0.5032851	0.476004	0.37275672	0.386968	0.39846012	0.56511915	0.5200499	0.5878391	0.5392608	0.53227943	0.42462546	0.37479278	0.499658
HIP12123	0.0025	1.0	0.49545848	0.54824793	0.513604	0.50257933	0.63910484	0.44260743	0.59227294	0.5257414	0.6161867	0.47987828	0.5421397	0.5176062	0.5783403	0.70061994	0.66239226	0.4604162
HIP12129	0.002136752136752137	0.0	0.5329705	0.5661117	0.4587826	0.51297903	0.33785504	0.600354	0.57264817	0.5745684	0.36587593	0.46857196	0.4997864	0.50767624	0.47828522	0.3463331	0.3953839	0.544758
HIP12143	0.002136752136752137	0.0	0.5321365	0.43050885	0.53960824	0.41245613	0.35720888	0.45836166	0.43677968	0.44241259	0.4205901	0.3765391	0.49169484	0.52347714	0.37857002	0.22031656	0.48882684	0.5391312
HIP12165	0.0025	1.0	0.4654737	0.23988351	0.45112357	0.6573616	0.19287515	0.81587875	0.66812533	0.69289696	0.49654332	0.7453424	0.4124052	0.426107	0.24537331	0.16023141	0.2640875	0.60631937
HIP12527	0.002136752136752137	0.0	0.46251842	0.5579119	0.63524026	0.48683563	0.42709252	0.44939917	0.5588815	0.5376044	0.58885074	0.4603019	0.5533123	0.46551222	0.4350558	0.672672	0.37880594	0.56777585
HIP12533	0.002136752136752137	0.0	0.48239374	0.45598376	0.5008766	0.40118596	0.57054484	0.40509775	0.24857244	0.29891962	0.5148324	0.35497096	0.50930035	0.4468401	0.6692546	0.35213017	0.5398431	0.25307631
HIP12534	0.0025	1.0	0.6018272	0.70122135	0.55052906	0.55692166	0.68953407	0.6461957	0.37878728	0.59490347	0.646356	0.58840156	0.52569425	0.7028748	0.6305057	0.6193518	0.7394321	0.5819631
HIP12538	0.002136752136752137	0.0	0.41611898	0.23675266	0.2625272	0.641027	0.2376509	0.51937866	0.59334147	0.5449467	0.30324495	0.43009418	0.2622214	0.3980981	0.25125974	0.23796701	0.29446408	0.32721466
HIP12703	0.0025	1.0	0.5886477	0.8678723	0.7705599	0.32090935	0.8562328	0.24100614	0.29467523	0.22773895	0.7392656	0.3325643	0.6229563	0.6194707	0.9181545	0.88219786	0.8642138	0.53226566
HIP12900	0.0025	1.0	0.46148697	0.26078555	0.35088372	0.77194935	0.5998033	0.64473385	0.742959	0.5594104	0.5838128	0.48060673	0.64364696	0.3679954	0.3439436	0.6465518	0.34882635	0.4833015
HIP13015	0.002136752136752137	0.0	0.41082165	0.4265438	0.40503618	0.42879117	0.48010558	0.4547575	0.34511435	0.34672496	0.38510028	0.37859955	0.30243438	0.4344047	0.4190399	0.5456195	0.3032825	0.4114525
HIP13122	0.002136752136752137	0.0	0.3906858	0.48534912	0.3981866	0.42838502	0.50001323	0.43903014	0.41336045	0.4058944	0.42435303	0.39731362	0.32362723	0.5221997	0.59711194	0.49662152	0.46368676	0.49799058
HIP13142	0.002136752136752137	0.0	0.5298706	0.46357644	0.68046516	0.46194434	0.5146902	0.36925167	0.47467807	0.34231985	0.46779022	0.39239106	0.3407553	0.48152345	0.5262455	0.39402857	0.59003997	0.554211
HIP13157	0.0025	1.0	0.5672227	0.44067886	0.3602773	0.7524718	0.49759194	0.71424174	0.450772	0.68664634	0.55588245	0.5367314	0.47619992	0.458251	0.46342972	0.55004996	0.37777683	0.50554943
HIP13178	0.002136752136752137	0.0	0.48463267	0.32741705	0.3237511	0.6301287	0.15309212	0.7505242	0.7146576	0.66419697	0.3609374	0.51950777	0.32286543	0.37375057	0.14247948	0.13602096	0.16640088	0.62294424
HIP13185	0.002136752136752137	0.0	0.54893845	0.36207342	0.6686727	0.51837426	0.3647737	0.4633597	0.4662517	0.5226293	0.5502372	0.48403794	0.6809259	0.5413958	0.48018438	0.3102805	0.3135386	0.4681898
HIP13209	0.002136752136752137	0.0	0.574198	0.51304525	0.6270406	0.5266429	0.46626467	0.5831637	0.4589037	0.6958552	0.5724685	0.6759836	0.42992365	0.5272918	0.43093166	0.53472954	0.39357546	0.44357774
HIP13214	0.0025	1.0	0.46804994	0.68574244	0.50083774	0.6533686	0.5396008	0.39934072	0.5726323	0.4817325	0.6049665	0.47540298	0.37423718	0.5298996	0.5927765	0.3613741	0.7073498	0.47983944
HIP13217	0.0025	1.0	0.6370421	0.7164072	0.43881583	0.83988297	0.5439551	0.632588	0.78589165	0.79692733	0.3233455	0.5259476	0.6317703	0.56448066	0.61765224	0.369224	0.4815613	0.5230796
HIP13227	0.0025	1.0	0.6106747	0.572509	0.40857092	0.79265815	0.48434693	0.74990183	0.6094886	0.7573985	0.55198884	0.71582204	0.42235804	0.5603015	0.32778546	0.58557576	0.49819952	0.67328453
HIP13230	0.0025	1.0	0.42629114	0.2593553	0.53811336	0.25516656	0.5729498	0.26442924	0.6146482	0.22696698	0.7854748	0.4487029	0.47296196	0.32832122	0.63516796	0.46054634	0.69418293	0.33678722
HIP13233	0.0025	1.0	0.29307836	0.33525214	0.4365593	0.57498556	0.42765468	0.6517347	0.57487226	0.6223224	0.3768614	0.6401789	0.43070322	0.4013237	0.46540353	0.49245474	0.39992738	0.40567166
HIP13251	0.002136752136752137	0.0	0.49352193	0.49133328	0.62125665	0.45228124	0.55297536	0.5214058	0.4755875	0.42959726	0.3911984	0.41534466	0.52450335	0.46621755	0.39216045	0.382221	0.36895877	0.3377366
HIP13274	0.002136752136752137	0.0	0.4309414	0.36654875	0.28568897	0.40668863	0.33633605	0.52972996	0.44509947	0.39655858	0.41903514	0.44088545	0.3200568	0.42981255	0.39624673	0.41585928	0.3502497	0.5480924
HIP13284	0.002136752136752137	0.0	0.40282446	0.16733	0.25284293	0.790082	0.20818403	0.76259434	0.7948613	0.8130858	0.29176724	0.6151383	0.37695944	0.30757555	0.23333782	0.50611955	0.30065906	0.5570695
HIP13291	0.0025	1.0	0.5517388	0.611519	0.4480578	0.5423858	0.25903302	0.6505431	0.47688705	0.46392724	0.5803265	0.6158699	0.5495607	0.34221804	0.25925303	0.24468347	0.25676942	0.42905033
HIP13294	0.002136752136752137	0.0	0.36306882	0.4210315	0.33824027	0.4785354	0.4505909	0.47358993	0.36657202	0.39793795	0.5053043	0.45651498	0.4829211	0.5433975	0.49649927	0.28099668	0.50117993	0.35321862
HIP13296	0.0025	1.0	0.3948214	0.37391794	0.42580828	0.6173349	0.59546626	0.5868311	0.5355713	0.5994295	0.49910206	0.5968064	0.49995145	0.41769138	0.50223833	0.67268336	0.6407275	0.4646315
HIP13309	0.0025	1.0	0.38226417	0.43341103	0.4031913	0.5670898	0.45658788	0.60267156	0.48376173	0.43238506	0.54422545	0.51431596	0.35285896	0.5061143	0.43553588	0.23788273	0.30923647	0.5635159
HIP13319	0.002136752136752137	0.0	0.35558528	0.3635019	0.29483294	0.49700207	0.44583878	0.41243437	0.35881245	0.46656853	0.4224009	0.4815348	0.27125186	0.48827896	0.3991224	0.5092637	0.468102	0.28137892
HIP13324	0.0025	1.0	0.5201822	0.7262912	0.63141435	0.31823057	0.6794901	0.31389514	0.27855438	0.43633625	0.57248324	0.42534542	0.65795946	0.5404052	0.62521136	0.70865804	0.55140024	0.47151816
HIP13325	0.0025	1.0	0.43819016	0.47803444	0.3872193	0.511454	0.52039796	0.5703329	0.40574136	0.39776418	0.38215828	0.6429751	0.37352514	0.4359577	0.47195292	0.4693226	0.5143468	0.3733819
HIP13352	0.0025	1.0	0.44235575	0.43562314	0.70825493	0.49683613	0.758572	0.39235985	0.53950983	0.4688658	0.52763325	0.6452252	0.60960937	0.5531038	0.6787702	0.7941453	0.6468932	0.3900571
HIP13355	0.0025	1.0	0.5868791	0.398431	0.5202563	0.40412152	0.51927996	0.7584083	0.4860979	0.4806443	0.69361925	0.6057351	0.54525006	0.48693553	0.8012513	0.70826626	0.65848994	0.5988254
HIP13360	0.0025	1.0	0.37342438	0.5799926	0.53718865	0.5416467	0.5468415	0.39417094	0.44434038	0.54708844	0.47947058	0.45687222	0.44195786	0.53480434	0.71153224	0.67436814	0.6210978	0.5599599
HIP13361	0.0025	1.0	0.33010805	0.35503173	0.33705822	0.67085856	0.4121096	0.66744024	0.70678735	0.8155436	0.32987463	0.75662833	0.40465176	0.46511257	0.5386053	0.54678285	0.29033327	0.43598163
HIP13363	0.002136752136752137	0.0	0.6751643	0.36818945	0.36194003	0.5783312	0.3684286	0.4875896	0.5733135	0.5164528	0.50131524	0.44955048	0.650486	0.4533461	0.33657476	0.33178777	0.37520498	0.4321558
HIP13370	0.002136752136752137	0.0	0.56625503	0.8063878	0.56357676	0.26340812	0.74653995	0.3758321	0.4426978	0.21421379	0.4990866	0.26047117	0.46077776	0.6417206	0.8368547	0.8808688	0.8110124	0.50896907
HIP13376	0.002136752136752137	0.0	0.3291321	0.20970643	0.18582693	0.6973549	0.13411543	0.7381882	0.6879007	0.64478683	0.30753374	0.5224847	0.26777744	0.3819231	0.19491348	0.1351037	0.10589397	0.4309463
HIP13383	0.002136752136752137	0.0	0.4118399	0.48081282	0.34386984	0.43195587	0.5465304	0.38070294	0.2578711	0.37897396	0.3387333	0.5889702	0.49068817	0.5133091	0.6322681	0.61190677	0.5677722	0.5205544
HIP13414	0.0025	1.0	0.6814851	0.7832191	0.5900526	0.5328662	0.7097022	0.48126966	0.33242235	0.509427	0.5335872	0.47742477	0.6073927	0.48463133	0.75865144	0.52997535	0.66224146	0.5769105
HIP13427	0.0025	1.0	0.66711676	0.4196843	0.59465015	0.48654518	0.438985	0.5257333	0.37716615	0.30420956	0.25302106	0.51152927	0.29373133	0.57288456	0.4957305	0.47686255	0.41577882	0.50572205
HIP13465	0.002136752136752137	0.0	0.2814896	0.39763868	0.5120322	0.34115824	0.5400418	0.3529272	0.45423314	0.26617795	0.5235613	0.3791302	0.5552719	0.32199496	0.5309804	0.47691944	0.48837048	0.38907382
HIP13473	0.002136752136752137	0.0	0.43990564	0.5446228	0.357867	0.4491835	0.54570764	0.42657766	0.2965647	0.33987492	0.4877408	0.3336923	0.31019583	0.42568833	0.4448822	0.41981423	0.4468741	0.45739618
HIP13497	0.002136752136752137	0.0	0.39669567	0.6379933	0.567596	0.3705889	0.54216355	0.54730946	0.5678203	0.4144762	0.46557853	0.42627823	0.36307108	0.7158028	0.53347486	0.3393153	0.49173167	0.35457766
HIP13505	0.002136752136752137	0.0	0.5345664	0.5462374	0.6086275	0.30391353	0.70563716	0.25173014	0.23439017	0.20753786	0.8462572	0.360336	0.65794337	0.57070684	0.8022329	0.667288	0.74818075	0.42999765
HIP13515	0.0025	1.0	0.45371822	0.8083447	0.46036157	0.5698404	0.88385266	0.31442082	0.4729555	0.43977743	0.6143187	0.6517112	0.48205343	0.7065268	0.87940884	0.8307085	0.8620747	0.54651153
HIP13518	0.0025	1.0	0.7340207	0.88487095	0.6758403	0.55590487	0.79937506	0.57120353	0.46599194	0.6968812	0.55972266	0.51666534	0.7025761	0.712024	0.8127172	0.801581	0.6524335	0.7122946
HIP13554	0.0025	1.0	0.7172901	0.61972904	0.68030083	0.36395326	0.86891365	0.3729744	0.49083072	0.3080209	0.59864885	0.43692034	0.67912656	0.57672155	0.85380375	0.80661047	0.7893437	0.5937546
HIP13567	0.002136752136752137	0.0	0.8108742	0.7252169	0.6369635	0.38642246	0.7692903	0.41119456	0.39837897	0.36087936	0.51369536	0.38419926	0.6452859	0.58959293	0.52683794	0.57373095	0.55128956	0.572793
HIP13592	0.002136752136752137	0.0	0.4869299	0.71395284	0.573444	0.31430238	0.5857575	0.26566607	0.35996172	0.3928039	0.727756	0.5419255	0.65489507	0.50750965	0.5262781	0.49311972	0.65517235	0.56677085
HIP13627	0.0025	1.0	0.5948557	0.5914688	0.6031945	0.51716256	0.6496455	0.40003258	0.39355147	0.40575355	0.5626513	0.36974704	0.50153553	0.56686676	0.75412446	0.7413576	0.7310785	0.5186509
HIP13636	0.0025	1.0	0.36538935	0.44620264	0.63566893	0.40027547	0.7493917	0.38497132	0.35833952	0.35299194	0.31678247	0.44912004	0.46311393	0.6632055	0.5320083	0.75565016	0.7329426	0.41807896
HIP13654	0.0025	1.0	0.32362676	0.34980246	0.23310971	0.68848455	0.4078659	0.66252	0.61234766	0.714116	0.5382877	0.6111832	0.37371477	0.414244	0.23637742	0.39544722	0.25122747	0.44181147
HIP13661	0.002136752136752137	0.0	0.48121876	0.41922754	0.59465396	0.3977922	0.33707964	0.479356	0.39143604	0.47987273	0.5681695	0.4783171	0.35642993	0.44438723	0.4081102	0.3675879	0.35250133	0.44549823
HIP13663	0.002136752136752137	0.0	0.37635913	0.18127313	0.23959729	0.69176614	0.2604885	0.68510693	0.7473732	0.5886391	0.32753426	0.47636142	0.3025844	0.35282272	0.38671005	0.36857313	0.29297543	0.4116488
HIP13667	0.0025	1.0	0.6704773	0.7362627	0.6378005	0.4527292	0.80259866	0.3891018	0.4245584	0.43672505	0.57195103	0.53434026	0.67905354	0.54882866	0.8685733	0.7655535	0.92811763	0.5238762
HIP13686	0.002136752136752137	0.0	0.62969667	0.6754257	0.7281234	0.4036512	0.69346887	0.3069169	0.509401	0.3944492	0.6105873	0.5201755	0.5002015	0.56046784	0.7607267	0.8238072	0.80909	0.50807226
HIP13695	0.002136752136752137	0.0	0.49109468	0.52830803	0.4090523	0.4392024	0.72743386	0.28619987	0.31912887	0.32964823	0.4331021	0.4048978	0.3393758	0.455199	0.5852969	0.5387792	0.5716035	0.4535731
HIP13699	0.0025	1.0	0.36529285	0.5981297	0.48836917	0.39199823	0.57270885	0.45756936	0.327538	0.39087337	0.6454165	0.6537131	0.61749333	0.54986775	0.50191176	0.485331	0.6033039	0.48423904
HIP13703	0.0025	1.0	0.41169608	0.6384205	0.70013434	0.30286324	0.6210678	0.38785523	0.5548184	0.3526705	0.6329539	0.40532517	0.54922086	0.6903851	0.61845547	0.42701972	0.4659989	0.47618183
HIP13722	0.002136752136752137	0.0	0.51810294	0.40059367	0.35402662	0.6248644	0.33754128	0.49592605	0.5146305	0.6362967	0.70765233	0.4917556	0.48661473	0.4655066	0.42487866	0.25235426	0.28281128	0.4157042
HIP13741	0.002136752136752137	0.0	0.5082634	0.41638467	0.38215524	0.43596888	0.4431029	0.39203483	0.37653294	0.41058043	0.4486534	0.3898073	0.40601772	0.6077167	0.50068194	0.8708672	0.603354	0.4453613
HIP13749	0.002136752136752137	0.0	0.5684379	0.39732748	0.32670859	0.62258136	0.26680845	0.6269451	0.7272613	0.66120636	0.3198849	0.6256736	0.40664056	0.46320063	0.23180202	0.3610401	0.14330348	0.49258515
HIP13751	0.0025	1.0	0.5657333	0.5353384	0.5538855	0.39417708	0.6367621	0.5447664	0.55827105	0.44565624	0.5663221	0.42200145	0.5779215	0.4918229	0.49605396	0.5352223	0.51532775	0.80810285
HIP13753	0.0025	1.0	0.0831427	0.05659488	0.54520386	0.19393206	0.55988216	0.096166044	0.43493778	0.03400868	0.20428911	0.07985598	0.24893636	0.11436808	0.67365736	0.7624042	0.6235653	0.023946881
HIP13757	0.002136752136752137	0.0	0.3311177	0.3500188	0.40807083	0.4605586	0.30578727	0.58467555	0.4475459	0.49064982	0.5232135	0.3482948	0.5298952	0.3667549	0.36194435	0.45190692	0.3348356	0.5809195
HIP13764	0.002136752136752137	0.0	0.2875285	0.092200756	0.18749738	0.6725551	0.09170288	0.8156198	0.812556	0.6793742	0.18302795	0.58567554	0.31367597	0.28700638	0.09673372	0.14808282	0.176099	0.29801667
HIP13766	0.002136752136752137	0.0	0.23810539	0.17729223	0.21843338	0.63764036	0.18217018	0.62304133	0.6780784	0.7383304	0.39924547	0.41577706	0.26583344	0.2476824	0.30462134	0.24217498	0.1690118	0.3321426
HIP13769	0.002136752136752137	0.0	0.55150926	0.42133978	0.35193282	0.5943837	0.21700409	0.7805232	0.5218824	0.59405226	0.33768493	0.58728665	0.26728785	0.38909176	0.31076092	0.34426495	0.2574321	0.4362349
HIP13771	0.0025	1.0	0.57503116	0.78507507	0.8074129	0.5388217	0.7449647	0.3825781	0.5830431	0.4976893	0.7404969	0.4033873	0.8792441	0.64290655	0.60327625	0.6717674	0.5924188	0.699643
HIP13773	0.0025	1.0	0.4645858	0.35748613	0.2690118	0.7222448	0.40324718	0.8091507	0.70743096	0.8202492	0.44479194	0.5781483	0.33281836	0.4870781	0.3182459	0.44699186	0.309704	0.6272503
HIP13774	0.002136752136752137	0.0	0.59887344	0.5778352	0.7095716	0.7236236	0.43845525	0.5242193	0.6445497	0.53675056	0.49427325	0.47857273	0.7084806	0.57749933	0.47786483	0.6894614	0.51382864	0.49725017
HIP13777	0.002136752136752137	0.0	0.55405414	0.42908683	0.3924057	0.44913453	0.41069472	0.424433	0.47926214	0.53077704	0.3605427	0.43340558	0.46650273	0.41989622	0.5207846	0.37248522	0.4256434	0.41537228
HIP13782	0.0025	1.0	0.8318876	0.75501657	0.8965298	0.2708286	0.8185369	0.27480364	0.41402596	0.5229753	0.7984657	0.4038869	0.91421056	0.58947206	0.80918324	0.93732464	0.89795464	0.70270187
HIP13786	0.002136752136752137	0.0	0.2730173	0.20026141	0.23297843	0.69538486	0.16159576	0.7953918	0.5893641	0.60398144	0.16689527	0.56831914	0.19743097	0.2833106	0.09358391	0.06556839	0.12385416	0.44798928
HIP13789	0.0025	1.0	0.61777264	0.74112403	0.88767016	0.29630145	0.8067173	0.1777561	0.19377577	0.26037496	0.7811111	0.3960324	0.8445767	0.70686305	0.8560163	0.82984257	0.80468106	0.63705087
HIP13793	0.0025	1.0	0.6549471	0.69205904	0.5662897	0.49333054	0.84058225	0.45955065	0.7012323	0.5146985	0.50568014	0.6827835	0.41762382	0.6058768	0.82924736	0.67749333	0.79363793	0.68895495
HIP13794	0.002136752136752137	0.0	0.5383178	0.3798578	0.43309182	0.4335007	0.3000036	0.5740223	0.46808657	0.4913497	0.61498684	0.4491328	0.5957721	0.3730017	0.30056596	0.2592656	0.30085677	0.52446526
HIP13800	0.0025	1.0	0.48702845	0.49140775	0.5927708	0.18634751	0.85730445	0.074580014	0.25447637	0.10984382	0.64211243	0.22677118	0.82145774	0.406888	0.92151845	0.978771	0.91365826	0.49667403
HIP13803	0.002136752136752137	0.0	0.5198791	0.50295764	0.5318544	0.35617697	0.5255224	0.3012746	0.26004887	0.3530864	0.75379086	0.35334736	0.38274738	0.54952735	0.44596958	0.38578215	0.41977155	0.47789848
HIP13809	0.0025	1.0	0.5921679	0.5886765	0.96093774	0.38874918	0.67589784	0.38865846	0.8290709	0.49783093	0.8785464	0.35952497	0.9428439	0.60526615	0.8098476	0.87357986	0.8814268	0.45673972
HIP13812	0.002136752136752137	0.0	0.41296387	0.68637717	0.6371145	0.36159304	0.7987839	0.1747818	0.30486453	0.38243943	0.63688755	0.6674573	0.5805764	0.5304247	0.84179616	0.62180275	0.8609718	0.32482442
HIP13814	0.0025	1.0	0.7100656	0.678779	0.66464937	0.45866206	0.6035826	0.71568036	0.52362925	0.54337716	0.62325466	0.5999037	0.6981715	0.54479563	0.6248705	0.7867166	0.564502	0.64639896
HIP13818	0.0025	1.0	0.41476437	0.5736849	0.48188326	0.5849165	0.4732784	0.545309	0.5209638	0.66324997	0.45263353	0.61727965	0.47029948	0.502707	0.40249535	0.6946446	0.41197377	0.5396278
HIP13822	0.0025	1.0	0.57692784	0.7136239	0.68954086	0.36912987	0.5802756	0.47715518	0.55069107	0.3937774	0.6556213	0.43686116	0.6124886	0.49548683	0.5944287	0.69752574	0.61679506	0.4657182
HIP13823	0.002136752136752137	0.0	0.40446797	0.4447861	0.40562907	0.47001937	0.58302677	0.50378305	0.4165986	0.64402175	0.36210775	0.4195441	0.3749453	0.63662344	0.47049692	0.42304546	0.3295885	0.49407396
HIP13831	0.0025	1.0	0.66879684	0.6542176	0.6158971	0.6136322	0.58825594	0.7667316	0.592561	0.6226837	0.5404866	0.5942926	0.48046955	0.5966672	0.48254836	0.66482186	0.42001587	0.670781
HIP13833	0.0025	1.0	0.6701022	0.44869775	0.44806516	0.68530834	0.46630386	0.6145506	0.65196455	0.7376665	0.49953523	0.6376827	0.6871979	0.5567582	0.5204996	0.39515737	0.40783286	0.5300308
HIP13852	0.0025	1.0	0.81386495	0.81532156	0.5961426	0.28353906	0.7983781	0.33254874	0.24847099	0.45253938	0.46467954	0.37272787	0.7232746	0.6871785	0.77391773	0.79307914	0.80772555	0.47575113
HIP13854	0.002136752136752137	0.0	0.24096411	0.20131087	0.35761964	0.3784585	0.24897048	0.31737125	0.5291747	0.33463126	0.5467645	0.41447806	0.35267115	0.28342628	0.4500874	0.20210865	0.30096146	0.21573183
HIP13856	0.0025	1.0	0.403391	0.21392843	0.43838158	0.6381031	0.33665124	0.61058325	0.5821278	0.58250755	0.52774954	0.5615936	0.4555897	0.50933695	0.26634753	0.74305886	0.42469993	0.4788001
HIP13859	0.002136752136752137	0.0	0.56342816	0.7558112	0.5724966	0.4919793	0.66836715	0.5059034	0.3673222	0.5905901	0.42130458	0.47942388	0.46676636	0.6141153	0.6506792	0.5876771	0.7005978	0.6129229
HIP13860	0.002136752136752137	0.0	0.4582765	0.4070806	0.42738461	0.47620535	0.3881219	0.6207383	0.4560463	0.41850477	0.3489058	0.445769	0.41432765	0.43704766	0.3088186	0.34214026	0.3207699	0.45534375
HIP13865	0.0025	1.0	0.66363597	0.66777784	0.4722864	0.61433685	0.5032614	0.60743165	0.34890965	0.62218714	0.42764324	0.6447236	0.6538526	0.7393373	0.44151732	0.5037804	0.550129	0.46471387
HIP13869	0.0025	1.0	0.52667344	0.3718376	0.54279345	0.7734608	0.38452125	0.67089	0.73547876	0.76607585	0.5221405	0.5851535	0.48609456	0.35514528	0.5658142	0.21539709	0.37446952	0.57774496
HIP13877	0.002136752136752137	0.0	0.41274703	0.1700244	0.2526343	0.76536	0.1303941	0.7833725	0.81674933	0.80618334	0.3091092	0.62807727	0.34943	0.26620477	0.10637438	0.19121218	0.09521517	0.4354204
HIP13887	0.002136752136752137	0.0	0.5500167	0.6524744	0.67764187	0.6094663	0.58203363	0.25528216	0.22490242	0.25860167	0.83074296	0.4037901	0.78520834	0.48451394	0.5953666	0.49414998	0.5788077	0.43305188
HIP13893	0.002136752136752137	0.0	0.5067693	0.3400159	0.428161	0.47298348	0.44015443	0.41664603	0.79163635	0.4326577	0.41538486	0.5395019	0.48299208	0.3795864	0.4334551	0.4766289	0.47206292	0.44503343
HIP13894	0.0025	1.0	0.7083921	0.46470666	0.66023016	0.42426574	0.58911294	0.4661075	0.52793384	0.41378093	0.7118477	0.6182393	0.6869767	0.5279459	0.5127701	0.7073657	0.5310864	0.61134714
HIP13900	0.0025	1.0	0.67206144	0.6925889	0.80985665	0.46378794	0.78044164	0.5054131	0.43960443	0.59287286	0.53966707	0.54570174	0.6464269	0.67212635	0.7260578	0.6590314	0.53816754	0.6669213
HIP13911	0.0025	1.0	0.36015388	0.33822033	0.46902886	0.7110156	0.32863224	0.62516594	0.8847549	0.6948873	0.42523354	0.6306894	0.5243822	0.39057723	0.45948726	0.44551635	0.45351982	0.3866967
HIP13919	0.0025	1.0	0.68000805	0.66963845	0.62222457	0.46593004	0.725273	0.45808995	0.5953192	0.5377808	0.8473098	0.7779625	0.6442174	0.7107868	0.47142383	0.6894591	0.6135905	0.5999095
HIP13920	0.002136752136752137	0.0	0.41150558	0.5357466	0.44209513	0.37600198	0.3447729	0.53929216	0.35248035	0.4123119	0.6932063	0.42293766	0.48797512	0.4137298	0.3935583	0.43271422	0.337451	0.48979115
HIP13923	0.0025	1.0	0.25318563	0.4204047	0.47106087	0.24868146	0.7628705	0.26878613	0.78569	0.23894885	0.5088694	0.23848927	0.6865372	0.48171473	0.7557451	0.8449223	0.7518072	0.1495184
HIP13926	0.0025	1.0	0.50737035	0.7324622	0.6928759	0.35521793	0.84517753	0.32457566	0.28635353	0.35333192	0.5248745	0.46842015	0.71086717	0.66387516	0.9107287	0.8618589	0.80518657	0.58416975
HIP13928	0.0025	1.0	0.67153275	0.61563396	0.7783018	0.3603714	0.75732994	0.23984903	0.44571474	0.3541941	0.577061	0.49201384	0.7189411	0.5388132	0.77737594	0.7543438	0.6847811	0.72282165
HIP13929	0.002136752136752137	0.0	0.54380304	0.5807626	0.72579664	0.33310467	0.59058523	0.24877676	0.29071224	0.3357754	0.35329783	0.59548205	0.52953154	0.5414902	0.7255845	0.6848457	0.5922843	0.392834
HIP13932	0.0025	1.0	0.49398002	0.51512074	0.44631368	0.43564627	0.6731266	0.5405996	0.5039985	0.45429835	0.46558082	0.4013583	0.38800338	0.45138085	0.5950116	0.634959	0.59252864	0.39718974
HIP13933	0.002136752136752137	0.0	0.5882126	0.4600703	0.5344018	0.62374413	0.365627	0.5794517	0.37590104	0.70438623	0.44014072	0.6994051	0.42584968	0.41128343	0.29974395	0.40027252	0.35662812	0.6175865
HIP13935	0.002136752136752137	0.0	0.4601147	0.4740258	0.7297173	0.3955836	0.37336636	0.34890175	0.23793802	0.34270808	0.46081516	0.47464722	0.44903177	0.47943547	0.5785027	0.26857457	0.36839178	0.48372996
HIP13938	0.0025	1.0	0.58895636	0.7393408	0.58909625	0.4090973	0.521304	0.5648394	0.48767623	0.3935275	0.62079245	0.42129973	0.6357348	0.57038397	0.8405123	0.7132667	0.6075359	0.55494606
HIP13941	0.002136752136752137	0.0	0.38421333	0.35192567	0.44350478	0.41146216	0.37940353	0.39694187	0.43713516	0.39795622	0.3893692	0.48883855	0.35362625	0.47316223	0.4205036	0.49708936	0.32302284	0.47323123
HIP13945	0.002136752136752137	0.0	0.5943945	0.6792034	0.53396684	0.4385818	0.54450643	0.30364746	0.39295277	0.67962015	0.5268916	0.4205572	0.53905433	0.5380768	0.5811208	0.4174212	0.52903336	0.50252
HIP13947	0.002136752136752137	0.0	0.3788454	0.55666614	0.54232436	0.5134614	0.5751227	0.32418245	0.3815539	0.36367446	0.6321012	0.44670686	0.48464364	0.57882446	0.6098905	0.5533124	0.6461537	0.49708396
HIP13951	0.0025	1.0	0.25458795	0.29245573	0.15151092	0.7733506	0.13620639	0.7415852	0.74198526	0.79483503	0.22022095	0.63219327	0.21530005	0.27002388	0.09543958	0.18699619	0.120707005	0.3257317
HIP13954	0.0025	1.0	0.33041322	0.39242703	0.42763716	0.5453676	0.5229188	0.6694038	0.5742308	0.4371544	0.42238086	0.62824655	0.51836705	0.3777349	0.2615044	0.37399906	0.46043897	0.24556991
HIP13956	0.0025	1.0	0.48837203	0.7356487	0.8076502	0.35629973	0.70864314	0.4702968	0.4426616	0.3363772	0.58662605	0.38883987	0.53766483	0.5452937	0.7719878	0.88037825	0.79053205	0.58473074
HIP13958	0.002136752136752137	0.0	0.4277315	0.54572165	0.38378853	0.48548502	0.32788464	0.5141559	0.4847525	0.46509215	0.45066142	0.4352103	0.43963984	0.364366	0.48768026	0.45313016	0.30276078	0.4547971
HIP13966	0.002136752136752137	0.0	0.36685058	0.48741195	0.5399525	0.30557707	0.5408007	0.319884	0.30564785	0.2962188	0.5577072	0.35980436	0.48379397	0.47937799	0.43058228	0.4853778	0.38422287	0.43969202
HIP13967	0.0025	1.0	0.66112614	0.65663373	0.4740404	0.5211828	0.6456277	0.50835747	0.36170995	0.48433465	0.59532964	0.478825	0.4715012	0.54819685	0.71921146	0.55654514	0.5664852	0.7101598
HIP13972	0.002136752136752137	0.0	0.3425587	0.4842548	0.38923457	0.507977	0.18891212	0.5733483	0.55500776	0.5429406	0.29917502	0.48543766	0.47180638	0.36752182	0.22071972	0.32898253	0.3637206	0.36655763
HIP13976	0.0025	1.0	0.52502066	0.68893945	0.3670087	0.5739361	0.46999604	0.70151395	0.6099317	0.6975008	0.42166346	0.6023426	0.44515052	0.67642164	0.5900295	0.5060984	0.7303908	0.476074
HIP13978	0.002136752136752137	0.0	0.5295357	0.36115935	0.54264164	0.6426308	0.31793195	0.6172619	0.64114386	0.5389955	0.64455074	0.596247	0.36557394	0.39790726	0.24761447	0.26122302	0.23459238	0.46242225
HIP13981	0.002136752136752137	0.0	0.48214248	0.48469132	0.5282438	0.4118906	0.49516883	0.60823286	0.3911999	0.5662969	0.45297128	0.42514837	0.48429847	0.47645053	0.41073358	0.35131174	0.41706005	0.41958106
HIP13983	0.002136752136752137	0.0	0.6435273	0.62269324	0.5175193	0.36958343	0.6479173	0.39161164	0.35664865	0.4004029	0.6608176	0.4317572	0.4173656	0.55911106	0.46926302	0.5794826	0.4979577	0.56068027
HIP13986	0.0025	1.0	0.7436289	0.75100124	0.7819715	0.47778812	0.6394442	0.4082079	0.29975742	0.44484684	0.6833866	0.5827297	0.84023345	0.7605913	0.6483512	0.58819413	0.6317471	0.7395193
HIP13988	0.0025	1.0	0.72135836	0.8008908	0.62743366	0.4579469	0.77028704	0.31978384	0.3072483	0.463583	0.539372	0.78438807	0.5538587	0.7386342	0.79625624	0.71103764	0.82522446	0.6166974
HIP13989	0.002136752136752137	0.0	0.58203274	0.83030933	0.63567543	0.31640178	0.827216	0.22864795	0.20646349	0.42891285	0.6574702	0.5689219	0.50517	0.7170249	0.79705334	0.8337358	0.85620946	0.45894188
HIP13992	0.0025	1.0	0.35887384	0.5035354	0.31289345	0.6377724	0.42240012	0.7397145	0.79205865	0.866869	0.27361304	0.75495315	0.3847995	0.51522493	0.3817511	0.50025725	0.47062066	0.4097084
HIP13994	0.0025	1.0	0.6830246	0.8198298	0.8465488	0.37615407	0.8680109	0.3183499	0.71129835	0.3240499	0.69470656	0.42801413	0.8667108	0.645941	0.94221467	0.8872638	0.82904994	0.6535766
HIP14000	0.002136752136752137	0.0	0.2056688	0.32946533	0.19332597	0.65126425	0.3845749	0.5085781	0.63653016	0.59127796	0.34112176	0.47120315	0.20268062	0.29949844	0.23317614	0.21750161	0.3281427	0.21401718
HIP14004	0.002136752136752137	0.0	0.4109762	0.49854606	0.4838973	0.49831346	0.35625803	0.4424671	0.46829957	0.5060731	0.35174006	0.4080066	0.55722475	0.4476049	0.44067094	0.41462025	0.42161328	0.69539404
HIP14007	0.002136752136752137	0.0	0.3871708	0.33314574	0.41172707	0.5088519	0.2170147	0.645114	0.6967518	0.6644006	0.5444565	0.563924	0.62116563	0.35656667	0.19159502	0.24381125	0.25662172	0.37057635
HIP14015	0.002136752136752137	0.0	0.7317456	0.8471004	0.62919044	0.40257955	0.6388922	0.3017493	0.22132409	0.5421047	0.7355373	0.5938051	0.6223394	0.7041204	0.7987735	0.67943394	0.7649822	0.57058
HIP14016	0.0025	1.0	0.64222586	0.545953	0.56659836	0.49205664	0.65151656	0.52702695	0.50963837	0.51403105	0.48254132	0.44229	0.5025308	0.5427192	0.4770124	0.49656838	0.6812911	0.63466525
HIP14020	0.002136752136752137	0.0	0.4182652	0.13171011	0.286619	0.6628132	0.12526411	0.6719054	0.8135643	0.70258814	0.4601304	0.55156827	0.53357124	0.31020862	0.13447455	0.105982214	0.09952241	0.40953135
HIP14022	0.0025	1.0	0.32135347	0.4314133	0.41601527	0.48665467	0.35782704	0.58074313	0.4260469	0.49277973	0.29178664	0.5022871	0.33120218	0.47193876	0.3229776	0.39042962	0.3426764	0.49197096
HIP14024	0.0025	1.0	0.33741185	0.4522879	0.6367371	0.24332866	0.8359151	0.24308312	0.4024144	0.163896	0.54361343	0.27800417	0.29853892	0.56674093	0.7557901	0.85710704	0.77689093	0.37403807
HIP14028	0.002136752136752137	0.0	0.56157094	0.7525726	0.59081	0.36734194	0.6539375	0.32937172	0.34145463	0.37247282	0.5271409	0.33891428	0.75770354	0.73587686	0.8009501	0.75886893	0.7987627	0.52336067
HIP14030	0.002136752136752137	0.0	0.4912222	0.4254083	0.4609918	0.4262358	0.55108523	0.43990424	0.33861277	0.46267608	0.30682868	0.44888678	0.37579772	0.62056667	0.36437795	0.50566727	0.5293764	0.38646623
HIP14034	0.0025	1.0	0.6460679	0.641184	0.6522097	0.5218347	0.4587252	0.31442052	0.33827752	0.26710376	0.6642955	0.35647917	0.68434566	0.53940725	0.48042178	0.4505115	0.6942268	0.54302514
HIP14036	0.002136752136752137	0.0	0.38996437	0.49050054	0.43316025	0.3107515	0.36397094	0.33383012	0.3360258	0.26938242	0.3717742	0.45628002	0.44715303	0.5192605	0.4360903	0.54440665	0.32633197	0.45916805
HIP14039	0.002136752136752137	0.0	0.6211739	0.440858	0.3627	0.5785121	0.3101074	0.6460792	0.54779476	0.6869234	0.5046761	0.49528962	0.68684596	0.62226963	0.33512932	0.37468982	0.45643482	0.521437
HIP14043	0.002136752136752137	0.0	0.5526924	0.40882286	0.45567212	0.6460119	0.51750755	0.81440103	0.55527484	0.5830843	0.39027566	0.4019131	0.3815662	0.51187444	0.47767308	0.4512875	0.61667985	0.45189652
HIP14045	0.0025	1.0	0.5210728	0.7944268	0.7330222	0.23754245	0.903292	0.15886861	0.2160818	0.17155176	0.5928976	0.43523556	0.6668278	0.70489484	0.95786	0.93806076	0.88482714	0.4868847
HIP14053	0.0025	1.0	0.56456846	0.42363292	0.33689106	0.5543446	0.49897268	0.5227113	0.5754324	0.72786367	0.55500734	0.46241876	0.41192427	0.50278264	0.59436	0.554147	0.29888228	0.3108365
HIP14055	0.002136752136752137	0.0	0.5749184	0.62093794	0.6303854	0.29840055	0.68048924	0.58478063	0.5153359	0.5614671	0.5208809	0.31609333	0.5841266	0.56846035	0.6365569	0.43186146	0.6666041	0.70283306
HIP14059	0.002136752136752137	0.0	0.58726263	0.56689805	0.6120869	0.37820268	0.5556215	0.2604167	0.38783878	0.29154235	0.7124136	0.37339574	0.6433626	0.60069966	0.4984042	0.3355991	0.40750033	0.51958257
HIP14060	0.0025	1.0	0.6206149	0.64378935	0.6137493	0.5014707	0.8103108	0.57128775	0.5083109	0.5069498	0.5735826	0.5454607	0.66400385	0.54594445	0.71030045	0.739427	0.75007904	0.7371882
HIP14064	0.002136752136752137	0.0	0.6741884	0.724743	0.64168257	0.2900386	0.7912583	0.18237162	0.16914019	0.20311695	0.52267295	0.34732145	0.7450487	0.6733496	0.6150655	0.4555503	0.60614455	0.5754772
HIP14066	0.002136752136752137	0.0	0.42269307	0.24521858	0.6576457	0.6528343	0.38948077	0.6444718	0.5411681	0.57322025	0.60729367	0.57201767	0.68791497	0.3704192	0.327254	0.5822353	0.38469714	0.641198
HIP14071	0.0025	1.0	0.51404893	0.6058473	0.5678878	0.4145325	0.5732609	0.34585506	0.44995546	0.49928614	0.5959917	0.6773226	0.55526465	0.50017047	0.61595595	0.56872994	0.6275054	0.59666324
HIP14072	0.002136752136752137	0.0	0.39060086	0.43049985	0.40977573	0.5411604	0.38745004	0.8076726	0.7291029	0.67784405	0.4083466	0.53260213	0.27594912	0.46567726	0.24638104	0.2822474	0.33526486	0.53351784
HIP14077	0.002136752136752137	0.0	0.39877656	0.32342023	0.2588607	0.55594677	0.24368283	0.63705015	0.53278005	0.53678364	0.26810735	0.47638673	0.2808681	0.4349889	0.23365918	0.28285423	0.22065687	0.4382263
HIP14079	0.002136752136752137	0.0	0.33396745	0.18487385	0.2179195	0.67623806	0.11234981	0.75974274	0.68317413	0.6791328	0.24076775	0.6118695	0.23298493	0.25547814	0.091362	0.09865144	0.11592105	0.27489835
HIP14080	0.002136752136752137	0.0	0.3301674	0.20247206	0.33326036	0.49371552	0.21145129	0.450244	0.6431254	0.48035654	0.6561649	0.4952258	0.420655	0.3422073	0.28399044	0.19966194	0.3460301	0.476879
HIP14090	0.002136752136752137	0.0	0.6745328	0.6572014	0.71524215	0.34147295	0.58911574	0.15782166	0.26434907	0.2810986	0.7295134	0.43503356	0.58052254	0.47533464	0.67806226	0.51135594	0.6698412	0.5794155
HIP14092	0.0025	1.0	0.40589076	0.401525	0.3035555	0.6067203	0.37506902	0.71471804	0.6723099	0.6324698	0.33468956	0.6022402	0.4571099	0.43582976	0.4360202	0.5706144	0.35397428	0.6007452
HIP14095	0.002136752136752137	0.0	0.4097337	0.8365365	0.38683787	0.3968143	0.6053852	0.18400097	0.26845574	0.22060472	0.3779274	0.435029	0.43538564	0.6168748	0.5068414	0.6149477	0.5562207	0.2621966
HIP14096	0.0025	1.0	0.5614553	0.56283885	0.4644217	0.49136016	0.59541684	0.6005854	0.51603776	0.5327449	0.489299	0.6702796	0.65872073	0.65638185	0.6328421	0.79472935	0.6128202	0.63704324
HIP14103	0.0025	1.0	0.639149	0.5298992	0.76113355	0.5794668	0.67687994	0.4646619	0.55754817	0.39116034	0.51705945	0.49179456	0.6641855	0.5199523	0.6822854	0.54733187	0.7164234	0.61184275
HIP14106	0.0025	1.0	0.12710026	0.10936317	0.29087964	0.19944865	0.53005004	0.1797575	0.5226361	0.11753771	0.4642269	0.16989014	0.30849922	0.24733424	0.62390196	0.7184999	0.7217605	0.114004105
HIP14107	0.0025	1.0	0.6579758	0.54492176	0.5697715	0.5197237	0.56063336	0.529469	0.5283916	0.7095145	0.70236313	0.69053125	0.7509408	0.619508	0.4906712	0.5326661	0.63171965	0.71712875
HIP14109	0.002136752136752137	0.0	0.46053225	0.6739304	0.6496575	0.4968807	0.49767238	0.28813648	0.19443098	0.22810447	0.6517595	0.35684896	0.52361435	0.4678843	0.5345735	0.65597355	0.57476485	0.38871127
HIP14110	0.002136752136752137	0.0	0.10720831	0.11503565	0.26521343	0.19919053	0.41518146	0.17688096	0.35328746	0.08015925	0.33867392	0.119505525	0.25169826	0.37095916	0.5122179	0.48330408	0.4552494	0.07704049
HIP14114	0.002136752136752137	0.0	0.6224768	0.7102604	0.6331468	0.31385362	0.7877418	0.31864142	0.3077709	0.26022792	0.70015657	0.40932953	0.6067045	0.56216305	0.6633349	0.6403074	0.6375374	0.3877125
HIP14118	0.0025	1.0	0.43410575	0.81467485	0.786673	0.43605053	0.8417528	0.27774763	0.45140877	0.5625162	0.43012938	0.49326348	0.6729084	0.66699255	0.61664414	0.4721028	0.8298955	0.5776578
HIP14124	0.0025	1.0	0.5348777	0.5163387	0.5414543	0.5457841	0.49796474	0.4963842	0.6117475	0.6690607	0.66743934	0.33076453	0.5694428	0.46802416	0.5444194	0.3546784	0.4008426	0.587435
HIP14127	0.002136752136752137	0.0	0.6546885	0.61644274	0.74922097	0.31125987	0.60407656	0.2721014	0.44353762	0.4989896	0.5550216	0.54274017	0.5075081	0.58300745	0.8044058	0.8540082	0.70594853	0.5609557
HIP14129	0.002136752136752137	0.0	0.39833313	0.5506839	0.3904565	0.39390296	0.43545467	0.40577307	0.48635456	0.39981633	0.68622184	0.5897428	0.42549002	0.46713877	0.34139234	0.3363042	0.32370293	0.36072463
HIP14130	0.002136752136752137	0.0	0.38378835	0.57578325	0.36097848	0.57922596	0.31792745	0.5494382	0.4398821	0.48732883	0.42255247	0.42390737	0.42291412	0.5117439	0.29884225	0.40022933	0.3172753	0.4903485
HIP14136	0.0025	1.0	0.43606856	0.6897824	0.6044352	0.46477467	0.64017403	0.57249737	0.5425739	0.44382378	0.43344072	0.5220447	0.70875907	0.5047197	0.7588037	0.8712588	0.62813437	0.51613724
HIP14140	0.002136752136752137	0.0	0.5107318	0.2842452	0.56045735	0.44607922	0.4270233	0.6421601	0.43938	0.52895373	0.47955677	0.436775	0.6105395	0.404935	0.2624399	0.26939613	0.35640806	0.5828194
HIP14142	0.0025	1.0	0.4823793	0.5009569	0.33150396	0.643974	0.22514433	0.6721994	0.6935326	0.7068085	0.52783585	0.5973258	0.41203463	0.4880938	0.3767961	0.20664737	0.35600084	0.54423654
HIP14148	0.0025	1.0	0.55107313	0.4794789	0.33843422	0.6773732	0.4253403	0.6545741	0.8610972	0.7092602	0.39424032	0.6369365	0.44056594	0.40062803	0.30988574	0.34778392	0.3723157	0.45964298
HIP14152	0.0025	1.0	0.6026273	0.6557775	0.6317212	0.4818487	0.7712091	0.42024416	0.41515893	0.5108525	0.5512651	0.8669517	0.5099372	0.5694961	0.8343736	0.8079337	0.8813565	0.64116263
HIP14157	0.0025	1.0	0.36304384	0.20720646	0.4201669	0.66965884	0.57829356	0.645119	0.7508741	0.6282228	0.300601	0.5934392	0.42890227	0.36011654	0.5932663	0.44380185	0.36834198	0.47729534
HIP14174	0.002136752136752137	0.0	0.39995727	0.64214224	0.5942443	0.30096862	0.65147734	0.20728186	0.18681848	0.23552859	0.5470832	0.4836166	0.506807	0.54630303	0.6384399	0.6938859	0.75792736	0.42191446
HIP14175	0.0025	1.0	0.60627455	0.75623417	0.6210969	0.24767572	0.71433586	0.3920818	0.3331582	0.25649017	0.5885964	0.40988576	0.61994135	0.66047883	0.9175364	0.60675126	0.7394646	0.4551245
HIP14176	0.002136752136752137	0.0	0.5989024	0.35993797	0.45358458	0.5629312	0.37163365	0.693611	0.5742029	0.72549176	0.42266613	0.55744493	0.5846578	0.450038	0.4216344	0.3634706	0.39860752	0.6368433
HIP14181	0.0025	1.0	0.5488753	0.58870655	0.71649206	0.3020728	0.48368534	0.30236536	0.32747808	0.24734363	0.4831329	0.5544027	0.5702825	0.45275122	0.46386606	0.48517326	0.6355702	0.62352294
HIP14187	0.0025	1.0	0.5190856	0.62193567	0.5471717	0.5105907	0.78643537	0.52472705	0.5104068	0.50384855	0.36322847	0.596256	0.66529673	0.5708846	0.66247755	0.705515	0.819479	0.43282506
HIP14192	0.002136752136752137	0.0	0.60014284	0.55962163	0.56291044	0.28385353	0.48796338	0.346623	0.4279632	0.30738503	0.69929504	0.38063434	0.5085472	0.46073747	0.54448444	0.67469543	0.40618944	0.4907591
HIP14194	0.0025	1.0	0.44326687	0.66116583	0.5818675	0.6136996	0.599975	0.4214244	0.5332259	0.39304966	0.5167142	0.4384771	0.41573173	0.53191936	0.73234844	0.797836	0.57644284	0.57948345
HIP14196	0.002136752136752137	0.0	0.7125754	0.7954143	0.7204011	0.33803016	0.831329	0.40863815	0.31279153	0.33243906	0.53022057	0.47347543	0.6205019	0.6452768	0.8155914	0.8422229	0.7034533	0.5212255
HIP14202	0.002136752136752137	0.0	0.49166986	0.34455705	0.3615356	0.6427766	0.2165857	0.69463617	0.77201056	0.743836	0.47999343	0.6459982	0.45337275	0.4872599	0.2939432	0.28866398	0.280118	0.57463
HIP14205	0.0025	1.0	0.47028846	0.6723461	0.47149292	0.38463938	0.6436855	0.48808655	0.45763186	0.37688702	0.49864566	0.73792946	0.35783842	0.61925733	0.6150534	0.53745556	0.6165732	0.45926934
HIP14209	0.002136752136752137	0.0	0.7481023	0.7184852	0.73222685	0.3785874	0.61224896	0.3775035	0.3880703	0.39131957	0.63456786	0.418647	0.65705943	0.6707054	0.6892846	0.64555204	0.5836412	0.6711035
HIP14211	0.002136752136752137	0.0	0.35448915	0.2921691	0.29403684	0.5542184	0.36501724	0.7058499	0.59451973	0.5985863	0.31607568	0.48341405	0.39281243	0.37787193	0.2497662	0.4090714	0.25063878	0.49708748
HIP14213	0.002136752136752137	0.0	0.6567642	0.61963814	0.70023465	0.32346985	0.6305564	0.28678817	0.28946704	0.37412113	0.6425432	0.38714564	0.5944184	0.5502392	0.6566201	0.5259406	0.7113119	0.63993317
HIP14214	0.002136752136752137	0.0	0.43470025	0.5591025	0.6132967	0.22702357	0.68808085	0.43065038	0.19542575	0.19471094	0.60620075	0.29993677	0.71136427	0.5803711	0.67930436	0.6097292	0.7130183	0.4252643
HIP14218	0.002136752136752137	0.0	0.3317069	0.44067878	0.47165897	0.517083	0.36386168	0.3885445	0.44399065	0.5242542	0.34665304	0.3872701	0.5237713	0.4258483	0.3143205	0.24373877	0.2507105	0.40764904
HIP14223	0.0025	1.0	0.663039	0.59990126	0.48906913	0.49156794	0.68906915	0.52847195	0.56015	0.5974405	0.4293291	0.68632394	0.66217583	0.5384118	0.6180105	0.8302283	0.6928508	0.52635217
HIP14226	0.002136752136752137	0.0	0.6929796	0.59173405	0.514146	0.44319344	0.5657934	0.297817	0.37526092	0.36771253	0.42112008	0.4001174	0.7849103	0.597973	0.5036522	0.48967025	0.51496875	0.7575902
HIP14230	0.002136752136752137	0.0	0.46976602	0.68857574	0.8173831	0.28761768	0.5121199	0.20859206	0.20850104	0.23074916	0.62429285	0.29133508	0.5398309	0.6289435	0.54435956	0.3048804	0.5476418	0.4091663
HIP14231	0.0025	1.0	0.39358205	0.65577096	0.5965771	0.5253904	0.51677084	0.36590743	0.3302341	0.39939243	0.58295524	0.4014242	0.4966253	0.50206953	0.70293283	0.45979446	0.4699718	0.4194647
HIP14237	0.002136752136752137	0.0	0.45515662	0.35610807	0.64745367	0.3877293	0.35705623	0.41576958	0.6208601	0.44715753	0.55050534	0.39710718	0.41251713	0.45719054	0.41924536	0.5002873	0.45856026	0.57226384
HIP14240	0.002136752136752137	0.0	0.48586527	0.25238103	0.5895055	0.5878704	0.1820269	0.5179379	0.714568	0.6307316	0.5249708	0.38403553	0.38343307	0.33261305	0.20379794	0.34687674	0.24315426	0.61326396
HIP14241	0.002136752136752137	0.0	0.28596547	0.2026057	0.21088398	0.71612674	0.123856306	0.8223218	0.55689406	0.76195914	0.27343905	0.5229361	0.26613444	0.37448025	0.2788074	0.17483321	0.18025231	0.53998667
HIP14494	0.002136752136752137	0.0	0.2831371	0.11260024	0.19098926	0.70340985	0.055369616	0.80588543	0.6942697	0.7645689	0.19054565	0.5794734	0.27707297	0.28523478	0.07174921	0.022735655	0.041754544	0.2718532
HIP14911	0.002136752136752137	0.0	0.45393604	0.61735886	0.49625748	0.56969714	0.45365724	0.41186827	0.393335	0.4440178	0.63980144	0.41753286	0.6182813	0.478352	0.3702898	0.47193927	0.40279377	0.6715555
HIP15685	0.0025	1.0	0.7188346	0.8205322	0.68644327	0.53564626	0.83500516	0.47080946	0.30866945	0.7154931	0.6478311	0.6692928	0.5860774	0.6686502	0.7702697	0.9005353	0.77226853	0.8030437
HIP15861	0.0025	1.0	0.6921858	0.8426051	0.6172853	0.49492115	0.6593683	0.44320303	0.3798794	0.61507726	0.68641734	0.64341086	0.669372	0.68089485	0.91170037	0.79180235	0.6810952	0.77567637
HIP16515	0.0025	1.0	0.46989253	0.48473248	0.5073887	0.60449475	0.5188311	0.6563898	0.5668938	0.566929	0.44867986	0.5945722	0.45514175	0.45169836	0.77498853	0.6072296	0.76412916	0.49679735
HIP16867	0.0025	1.0	0.71203834	0.7499819	0.62070376	0.6564715	0.6660681	0.59218717	0.6150768	0.7131132	0.59819543	0.68016434	0.5233166	0.6365971	0.51253545	0.62195003	0.6695586	0.3917346
HIP17370	0.0025	1.0	0.4903406	0.27273244	0.51675665	0.38023916	0.63034374	0.43981257	0.36510688	0.19668823	0.4792414	0.29209387	0.7842829	0.33919227	0.5167763	0.5864671	0.62575847	0.36404312
HIP17440	0.002136752136752137	0.0	0.28601727	0.1155805	0.1678187	0.72575736	0.10539359	0.75848645	0.8804538	0.7294176	0.30424553	0.53620267	0.35069737	0.26900965	0.068939805	0.20775965	0.060033232	0.3231873
HIP17454	0.002136752136752137	0.0	0.5551216	0.51012903	0.7566519	0.34820908	0.411299	0.3472107	0.4742515	0.27598494	0.60820115	0.48455217	0.6468716	0.44474235	0.41962078	0.61684656	0.42265558	0.51826143
HIP17457	0.002136752136752137	0.0	0.4956236	0.67432016	0.56730783	0.33166033	0.5127297	0.25861666	0.32012492	0.30568352	0.52349204	0.41398007	0.47278005	0.54009664	0.55458933	0.71337724	0.6303633	0.6625968
HIP17462	0.0025	1.0	0.49591878	0.5478855	0.6791645	0.41615188	0.7849797	0.5270542	0.47706383	0.42593256	0.6414547	0.4860399	0.60858214	0.7292492	0.65471333	0.6937083	0.7677537	0.5569744
HIP17534	0.0025	1.0	0.56891465	0.57174784	0.6792341	0.44695786	0.71133	0.31658307	0.27056485	0.3237705	0.519397	0.6225134	0.5043278	0.5242866	0.829945	0.6335103	0.77798665	0.5039154
HIP17577	0.0025	1.0	0.38756207	0.74394846	0.47472298	0.34639782	0.8088354	0.3205427	0.42735335	0.40803462	0.6242752	0.4682845	0.45640865	0.53808516	0.5749833	0.6601196	0.72696275	0.34534937
HIP17585	0.002136752136752137	0.0	0.38239557	0.62032807	0.5794339	0.23327878	0.66945976	0.15474916	0.3662218	0.23895127	0.46145147	0.3378179	0.4076834	0.6239632	0.68459845	0.43782222	0.5743135	0.29592574
HIP17698	0.002136752136752137	0.0	0.6766009	0.58591974	0.55099714	0.46094063	0.443357	0.3914708	0.6579858	0.3977373	0.60456437	0.41385224	0.6425574	0.48967788	0.40943995	0.7077583	0.54608077	0.44103253
HIP17723	0.0025	1.0	0.50786793	0.5319527	0.48899993	0.47290415	0.52350146	0.5355605	0.47833675	0.51904404	0.48827842	0.5388038	0.5279113	0.58039176	0.4919357	0.55686057	0.5602172	0.45964473
HIP17760	0.0025	1.0	0.479501	0.7917527	0.614143	0.4527831	0.83418643	0.40166253	0.30392414	0.3318783	0.74441886	0.3923277	0.61169195	0.6485264	0.64932704	0.47762087	0.7694262	0.646849
HIP17837	0.0025	1.0	0.50514835	0.3150801	0.30367726	0.5175871	0.36931366	0.60488874	0.5672683	0.54763347	0.38663217	0.6707011	0.31990117	0.5207956	0.43294764	0.3779279	0.7815168	0.4311389
HIP17845	0.0025	1.0	0.52677804	0.4466817	0.552791	0.62506855	0.48107645	0.56050074	0.6126442	0.5011119	0.5629064	0.5225581	0.4356696	0.6183828	0.4325596	0.6476905	0.4389112	0.5827648
HIP19048	0.002136752136752137	0.0	0.3974773	0.6547464	0.6270012	0.352701	0.5895942	0.26276702	0.2696035	0.3367561	0.6853623	0.4015162	0.54304016	0.55508816	0.5536769	0.6427005	0.5799086	0.35789055
