# Supplementary material for: Dynamic kernel matching for non-conforming data: A case study of T cell receptor datasets
Source: PLoS One. 2023 Mar 7;18(3):e0265313. doi: 10.1371/journal.pone.0265313 (PMC9990938; doi:10.1371/journal.pone.0265313)
Supplement: S1 Data — (ZIP) [file pone.0265313.s009.zip › source code/repertoire-classification-problem/model/bin/model_5_ps_val.csv]

Sample	Weight	Label	Prediction_0	Prediction_1	Prediction_2	Prediction_3	Prediction_4	Prediction_5	Prediction_6	Prediction_7	Prediction_8	Prediction_9	Prediction_10	Prediction_11	Prediction_12	Prediction_13	Prediction_14	Prediction_15
HIP00777	0.008620689655172414	1.0	0.36563003	0.25752503	0.23695433	0.56451964	0.2998375	0.54214317	0.7096639	0.71712995	0.5708936	0.5908502	0.46623608	0.3952134	0.22534999	0.24147531	0.28317106	0.4088797
HIP01055	0.008064516129032258	0.0	0.2742918	0.3761335	0.48329416	0.61301637	0.305274	0.5641038	0.6985072	0.6961571	0.50001466	0.604754	0.45694685	0.5585655	0.4274569	0.32400948	0.35074535	0.21938312
HIP01091	0.008620689655172414	1.0	0.5965943	0.623089	0.56161106	0.38412386	0.76340663	0.22642997	0.30491698	0.28422445	0.65364873	0.49570602	0.64125097	0.6405053	0.65892166	0.71700275	0.6827621	0.5845644
HIP01180	0.008064516129032258	0.0	0.4631632	0.35074842	0.41325402	0.4842798	0.36597192	0.5623416	0.7279425	0.5211333	0.663231	0.44877604	0.6498029	0.43018883	0.3760727	0.3577326	0.40632075	0.47050688
HIP01266	0.008064516129032258	0.0	0.5672674	0.46286327	0.45858553	0.57803947	0.26985827	0.62198263	0.51252294	0.46336606	0.44909695	0.47863066	0.47344512	0.37805468	0.25320002	0.20579517	0.28882006	0.39808914
HIP01393	0.008064516129032258	0.0	0.45271564	0.28648886	0.44668007	0.75302845	0.28735816	0.6529615	0.8005756	0.7229426	0.3569638	0.55550283	0.39540398	0.35079676	0.30125952	0.2697966	0.3453887	0.536066
HIP01765	0.008620689655172414	1.0	0.5325462	0.33569765	0.5662434	0.27355856	0.60085607	0.23952818	0.56554776	0.20323017	0.54649425	0.33706737	0.58017606	0.37965676	0.61172616	0.43534178	0.56984174	0.35792112
HIP02024	0.008620689655172414	1.0	0.4064355	0.6801902	0.49468976	0.4217335	0.88109964	0.5495101	0.3822286	0.4175126	0.5650823	0.3891915	0.42601752	0.54211843	0.8403901	0.80574346	0.78900003	0.513495
HIP03111	0.008064516129032258	0.0	0.5717669	0.66523725	0.34227484	0.8317495	0.39941385	0.8767004	0.4968578	0.8775451	0.30464458	0.7274687	0.40157855	0.5883058	0.4117173	0.37853837	0.22296295	0.60127026
HIP03194	0.008620689655172414	1.0	0.42154166	0.50551194	0.42687175	0.57476646	0.48897213	0.6536341	0.44708508	0.6185193	0.4775144	0.55524695	0.6742805	0.55350596	0.539067	0.39680365	0.5578099	0.504241
HIP03197	0.008064516129032258	0.0	0.2743286	0.29684216	0.24810416	0.54497993	0.37537497	0.54270977	0.4922719	0.61811554	0.25009483	0.43685696	0.3060252	0.38464555	0.28173172	0.32113945	0.2956794	0.29857385
HIP03370	0.008620689655172414	1.0	0.5310106	0.52842075	0.5277478	0.66977835	0.75674796	0.50612587	0.46697235	0.42145765	0.3749262	0.44733012	0.5154253	0.63770366	0.74492836	0.80862045	0.46061942	0.35440367
HIP03494	0.008064516129032258	0.0	0.4802936	0.28530055	0.3359266	0.58878356	0.24105662	0.61006945	0.5758759	0.66919225	0.26017678	0.49446288	0.36238998	0.36417645	0.4314962	0.20177338	0.39118016	0.24439493
HIP03592	0.008064516129032258	0.0	0.47270975	0.4957231	0.5354189	0.7610764	0.3823447	0.65104276	0.4727574	0.55842155	0.44740838	0.7499864	0.38354445	0.48934716	0.3256861	0.24645314	0.35491532	0.5921155
HIP04455	0.008620689655172414	1.0	0.43161374	0.55895483	0.52488524	0.37202114	0.8083483	0.23909345	0.26553345	0.30901963	0.61803657	0.5577753	0.5526787	0.51987994	0.6738974	0.71472096	0.8449342	0.30575722
HIP04475	0.008620689655172414	1.0	0.5597382	0.63604945	0.5336767	0.28796676	0.7923541	0.33075225	0.16020888	0.29250556	0.51449716	0.40090224	0.6055636	0.60010093	0.750939	0.58472794	0.78649306	0.35259414
HIP04509	0.008620689655172414	1.0	0.7050241	0.4257633	0.25012293	0.7946422	0.61398	0.7834821	0.83017087	0.758023	0.398532	0.7447238	0.3147174	0.5786843	0.48238492	0.4528778	0.47413054	0.6607477
HIP04545	0.008064516129032258	0.0	0.72784555	0.55278075	0.43736726	0.42068115	0.4605483	0.37868765	0.31702876	0.4500171	0.515299	0.37072366	0.52267104	0.45730293	0.41071355	0.48559734	0.49511534	0.6170927
HIP04555	0.008620689655172414	1.0	0.40465328	0.21341848	0.250421	0.6870249	0.13103926	0.74927	0.77590215	0.6651579	0.3676589	0.50693274	0.42312586	0.33498052	0.2511655	0.11321178	0.20302674	0.64728194
HIP04605	0.008620689655172414	1.0	0.5493823	0.6545167	0.6662918	0.25393227	0.6903304	0.33016917	0.36453164	0.2784684	0.624907	0.39241433	0.43351102	0.5911876	0.71705663	0.50203586	0.77500176	0.65245694
HIP04634	0.008620689655172414	1.0	0.32363582	0.11629787	0.22081912	0.7079854	0.23140514	0.7938123	0.7283749	0.73432934	0.27517253	0.68985	0.2671993	0.31386578	0.14762461	0.20066729	0.3227055	0.40280825
HIP05390	0.008064516129032258	0.0	0.55493975	0.56469274	0.5673594	0.36131224	0.57881045	0.3829107	0.43897206	0.4192256	0.66716766	0.35749978	0.54609853	0.48681965	0.6779494	0.59936535	0.4840494	0.52862936
HIP05405	0.008620689655172414	1.0	0.54065853	0.6502608	0.4660455	0.6956309	0.48249593	0.44773972	0.83757496	0.51527786	0.5387237	0.44280487	0.623502	0.48449123	0.4639343	0.46085274	0.5367863	0.40180856
HIP05551	0.008620689655172414	1.0	0.6043704	0.54719836	0.5637191	0.56409055	0.7042597	0.5444724	0.43248704	0.54485846	0.60207623	0.63239807	0.62787884	0.6246925	0.64994454	0.6654102	0.7625826	0.587835
HIP05574	0.008064516129032258	0.0	0.47189918	0.15607911	0.25290135	0.78250337	0.20637667	0.8020983	0.76915276	0.6630942	0.2999463	0.560536	0.39750364	0.31613314	0.17051545	0.38666886	0.11834961	0.50937045
HIP05763	0.008064516129032258	0.0	0.07662839	0.121585816	0.57171553	0.09976792	0.80794287	0.050956428	0.9172193	0.32540405	0.89351356	0.0776723	0.74712133	0.13319194	0.7300612	0.5535813	0.6189375	0.043273807
HIP05948	0.008064516129032258	0.0	0.25177088	0.298181	0.39485785	0.5896585	0.5194602	0.49816647	0.42880392	0.46257386	0.29296494	0.5372306	0.53201115	0.4255457	0.597295	0.25288576	0.34797692	0.28076988
HIP08346	0.008064516129032258	0.0	0.41804376	0.5142517	0.57415795	0.4378243	0.78332126	0.31842554	0.56622964	0.37353438	0.48859876	0.5722017	0.3813302	0.5115532	0.5236779	0.67842066	0.57668805	0.5006404
HIP08507	0.008064516129032258	0.0	0.4631021	0.5292688	0.43728018	0.43133742	0.3365503	0.40907595	0.25739953	0.2933132	0.500992	0.3727714	0.54093695	0.5239955	0.46884236	0.21921313	0.3848253	0.452904
HIP08598	0.008620689655172414	1.0	0.46299973	0.31836274	0.59427404	0.4351971	0.4154907	0.5180268	0.36644334	0.39964494	0.3516253	0.5770532	0.53677565	0.45570564	0.58830893	0.4963865	0.5532223	0.55458146
HIP08792	0.008620689655172414	1.0	0.48611313	0.6763383	0.70116305	0.37290382	0.7568507	0.32340664	0.31057182	0.42745483	0.90270185	0.33993423	0.6776045	0.49447015	0.7793907	0.666334	0.7275946	0.5043064
HIP08805	0.008064516129032258	0.0	0.32915062	0.08461213	0.27024174	0.8096979	0.069796145	0.80333066	0.83968854	0.79097736	0.18258446	0.61545545	0.251768	0.26266402	0.124979705	0.05534792	0.061716557	0.25576052
HIP08821	0.008620689655172414	1.0	0.45981476	0.6179399	0.49403292	0.407083	0.74364245	0.23224673	0.29237425	0.2764269	0.48673102	0.5134765	0.5165303	0.5324931	0.7380111	0.8220601	0.7092825	0.40462273
HIP08972	0.008064516129032258	0.0	0.67721456	0.60404724	0.72698	0.52771664	0.5641796	0.3513559	0.25175348	0.3845553	0.7140024	0.6554767	0.72145545	0.5544567	0.6788054	0.42734382	0.5610917	0.7282018
HIP08977	0.008064516129032258	0.0	0.3412246	0.30550802	0.23420414	0.56750643	0.24282593	0.63473916	0.5478459	0.52620417	0.26605082	0.4604561	0.4233498	0.3849439	0.27794635	0.27264917	0.35524482	0.28708333
HIP08986	0.008620689655172414	1.0	0.68869424	0.37118393	0.48288783	0.7641716	0.48173663	0.6005573	0.70848995	0.5446505	0.6496647	0.6160666	0.40774947	0.52113414	0.47556934	0.41010404	0.4607272	0.6039742
HIP09022	0.008620689655172414	1.0	0.36008626	0.5416022	0.4370678	0.57618195	0.56351244	0.43771076	0.5550507	0.41998664	0.54586035	0.54434496	0.3372512	0.5293256	0.61135304	0.6403389	0.53049797	0.398472
HIP09029	0.008064516129032258	0.0	0.50684696	0.3049361	0.2921223	0.5213101	0.39208412	0.68697214	0.6648949	0.52461845	0.4213333	0.6574968	0.42897066	0.332393	0.2297085	0.16364977	0.2586307	0.48552704
HIP09235	0.008620689655172414	1.0	0.6170375	0.6221035	0.63863575	0.3337385	0.63025373	0.30449808	0.41903985	0.40657243	0.56769174	0.46383196	0.535579	0.61258584	0.69629526	0.37322783	0.67383	0.41439766
HIP09559	0.008064516129032258	0.0	0.47348318	0.29997575	0.42029604	0.613977	0.26314795	0.5264253	0.5235951	0.49268076	0.6377943	0.52283645	0.4266861	0.3803813	0.23822534	0.25639674	0.29964596	0.34012863
HIP10358	0.008064516129032258	0.0	0.47268808	0.42771956	0.36221024	0.5647251	0.45926297	0.78727984	0.52635926	0.54182005	0.6179051	0.5281452	0.35013777	0.44006255	0.25147682	0.24089956	0.334534	0.4659466
HIP10445	0.008064516129032258	0.0	0.53022146	0.72476816	0.6681115	0.36398762	0.49702674	0.4221185	0.42902938	0.2894768	0.5538093	0.40788364	0.75291955	0.5963313	0.51730543	0.36141384	0.45275864	0.42213354
HIP10480	0.008620689655172414	1.0	0.27498507	0.21822354	0.20750585	0.7509483	0.20342967	0.7460764	0.8441572	0.7316097	0.24404693	0.56775457	0.23906481	0.29384345	0.13088992	0.21330932	0.13169569	0.42756522
HIP10514	0.008064516129032258	0.0	0.5410994	0.5436475	0.45877275	0.53033674	0.5138159	0.45839807	0.8219362	0.6020635	0.76084685	0.55498487	0.2916038	0.41239697	0.4051916	0.6211463	0.3189889	0.36257404
HIP10597	0.008064516129032258	0.0	0.46202338	0.3286927	0.4274253	0.6939425	0.2555691	0.66550094	0.747696	0.6253623	0.4278322	0.5878782	0.43247527	0.50200677	0.4266929	0.483277	0.21386883	0.57149994
HIP10694	0.008064516129032258	0.0	0.3370944	0.36061966	0.44145712	0.3222962	0.540688	0.43115878	0.40669766	0.2933557	0.4696024	0.33835036	0.40972796	0.4415754	0.5884719	0.46797672	0.6692782	0.2945084
HIP10716	0.008620689655172414	1.0	0.7145057	0.7159526	0.82823986	0.27401608	0.7858507	0.22350445	0.37930632	0.25212255	0.60171515	0.3808362	0.8579973	0.60903656	0.846995	0.81768656	0.6396887	0.58713794
HIP10726	0.008064516129032258	0.0	0.56402266	0.23760751	0.3956991	0.5790237	0.2991474	0.5766468	0.67399824	0.5756542	0.39064863	0.4322979	0.4659191	0.3866545	0.546222	0.4279554	0.3580259	0.363461
HIP10821	0.008064516129032258	0.0	0.5292528	0.6226804	0.63757324	0.26219392	0.71568215	0.46227062	0.31615233	0.2677276	0.6149906	0.45000798	0.48191887	0.47302967	0.5130959	0.6266925	0.50869125	0.6082628
HIP11518	0.008620689655172414	1.0	0.5491008	0.4864526	0.31809378	0.5147107	0.48468965	0.40156534	0.4540329	0.4061178	0.64708775	0.34716898	0.45372704	0.4394988	0.74572134	0.42043766	0.6827772	0.45609817
HIP11553	0.008064516129032258	0.0	0.26460522	0.1812531	0.1199657	0.8300357	0.17546579	0.79637945	0.71937674	0.76021314	0.38520566	0.61565095	0.25113225	0.30400386	0.13237217	0.20093954	0.17074546	0.30833334
HIP11613	0.008620689655172414	1.0	0.73466915	0.61757475	0.7938738	0.30695194	0.75014645	0.2265817	0.22710437	0.29643404	0.50019383	0.3327091	0.40655714	0.6163655	0.7532553	0.6882711	0.80364954	0.6352384
HIP11845	0.008064516129032258	0.0	0.4934609	0.29926217	0.49926475	0.55520976	0.31276435	0.5007647	0.52320594	0.49553707	0.5772502	0.44869623	0.7844989	0.39386666	0.3741371	0.27847987	0.33678025	0.3624655
HIP12099	0.008620689655172414	1.0	0.53684694	0.22337249	0.20140955	0.7609974	0.34966677	0.8254136	0.8000263	0.7290174	0.39998984	0.55103505	0.29857188	0.37559652	0.24983233	0.5663382	0.46159276	0.32727742
HIP12743	0.008620689655172414	1.0	0.6515786	0.8556431	0.6563017	0.44400546	0.8323636	0.349604	0.23813799	0.5383445	0.56870735	0.5559225	0.54352754	0.7622191	0.8306134	0.9001808	0.8043932	0.5735394
HIP12980	0.008620689655172414	1.0	0.50388426	0.53340447	0.80629593	0.62400323	0.7415049	0.37270963	0.6204145	0.53549576	0.8385807	0.38495514	0.6383477	0.46853763	0.5970161	0.61373425	0.63081497	0.56694406
HIP13176	0.008620689655172414	1.0	0.36654726	0.3956047	0.47952992	0.53750426	0.44154572	0.41861284	0.51471215	0.71864426	0.52254695	0.43669215	0.5427929	0.48709175	0.35143384	0.33397597	0.42761916	0.41804907
HIP13198	0.008064516129032258	0.0	0.7255731	0.6888757	0.6044493	0.6313359	0.64691556	0.568463	0.37832934	0.56654006	0.5711878	0.7212264	0.7294899	0.63767797	0.579159	0.73163456	0.6109681	0.7271377
HIP13244	0.008064516129032258	0.0	0.52291423	0.43367392	0.7031652	0.6176672	0.27532846	0.46023837	0.41698676	0.48875874	0.8739201	0.5799595	0.5574798	0.51210546	0.51216054	0.49787366	0.43878344	0.5690278
HIP13256	0.008064516129032258	0.0	0.87527037	0.7428746	0.9172855	0.2460219	0.8106036	0.18234766	0.267279	0.19765988	0.83158684	0.35692662	0.9056668	0.67052484	0.6614894	0.65125704	0.83686906	0.8397264
HIP13263	0.008064516129032258	0.0	0.5743684	0.54093766	0.41854674	0.66100997	0.42125422	0.5451125	0.5055217	0.62519896	0.7157191	0.5397501	0.41249987	0.54305387	0.538081	0.45646074	0.6183304	0.44047123
HIP13276	0.008064516129032258	0.0	0.56050324	0.7739108	0.6461789	0.31716305	0.4821892	0.3303107	0.26627925	0.30123603	0.69686323	0.29036134	0.67498463	0.6398028	0.46835017	0.36871544	0.46917906	0.5756859
HIP13306	0.008620689655172414	1.0	0.530302	0.4684792	0.6333559	0.6752087	0.38765365	0.62573934	0.6065534	0.58276975	0.41849107	0.56605184	0.41345268	0.42110303	0.46073538	0.425923	0.33754122	0.33864748
HIP13311	0.008620689655172414	1.0	0.586684	0.4885896	0.32491755	0.57609916	0.4428412	0.70708245	0.76657605	0.6421877	0.26695246	0.53287184	0.45134953	0.5675226	0.7185037	0.5991298	0.47206697	0.42186555
HIP13350	0.008064516129032258	0.0	0.5334769	0.36688623	0.4449486	0.5873716	0.5018618	0.51829326	0.4829331	0.6181407	0.74778366	0.752663	0.54892206	0.49422207	0.58959293	0.39490694	0.32007486	0.5425271
HIP13396	0.008620689655172414	1.0	0.57115024	0.64467573	0.58479935	0.33335006	0.6321962	0.2790544	0.19386876	0.35666603	0.54962265	0.3926745	0.5673679	0.50085413	0.7110114	0.8030981	0.76296616	0.45903444
HIP13449	0.008620689655172414	1.0	0.68288314	0.8319429	0.82010746	0.18396026	0.82803726	0.24258777	0.17750621	0.26803207	0.6411681	0.4730975	0.67232835	0.6903472	0.9234704	0.9351742	0.9518621	0.59131426
HIP13463	0.008064516129032258	0.0	0.31972122	0.24797222	0.13870624	0.62130386	0.22058427	0.721318	0.6410043	0.57256335	0.27405173	0.5999825	0.13224071	0.34761736	0.17120075	0.22989595	0.17196056	0.30265397
HIP13478	0.008620689655172414	1.0	0.5905161	0.86442435	0.8817928	0.39495033	0.8946439	0.39085707	0.37632248	0.45632142	0.68040806	0.41973275	0.81076276	0.7351353	0.91890025	0.9115263	0.8589966	0.48489016
HIP13489	0.008620689655172414	1.0	0.38468206	0.6034119	0.5482288	0.43511403	0.70493513	0.4645486	0.30551058	0.38382488	0.3434531	0.5977355	0.46824238	0.46882787	0.46400717	0.5462636	0.5975157	0.4887689
HIP13511	0.008064516129032258	0.0	0.50909406	0.4989047	0.6814215	0.40153515	0.40626556	0.4355962	0.59067076	0.38132033	0.53083915	0.50842345	0.6011321	0.49119455	0.5392425	0.59111536	0.51233214	0.50201
HIP13513	0.008620689655172414	1.0	0.38371652	0.5867277	0.508807	0.31360322	0.6325904	0.24920994	0.25240058	0.25555182	0.5409987	0.30627722	0.45985836	0.52533644	0.76037383	0.7536833	0.67309767	0.4730077
HIP13610	0.008620689655172414	1.0	0.5470381	0.67717755	0.6160516	0.5017727	0.5925443	0.52358854	0.48842362	0.65854514	0.38867012	0.45234117	0.5014108	0.47709942	0.69134116	0.515477	0.4263959	0.63813186
HIP13625	0.008064516129032258	0.0	0.31442553	0.1811094	0.36313275	0.68578357	0.3223403	0.65257746	0.6579895	0.5691581	0.30509824	0.5414565	0.4279821	0.3425719	0.24934724	0.15955472	0.3571366	0.3477183
HIP13658	0.008064516129032258	0.0	0.38096893	0.09825036	0.19835114	0.7865199	0.066266775	0.8401754	0.7233553	0.72082555	0.26286983	0.58491945	0.31527504	0.24729589	0.11177638	0.066615194	0.10991013	0.4827968
HIP13671	0.008620689655172414	1.0	0.5935308	0.56429964	0.5214861	0.40640372	0.65636426	0.40162203	0.36528975	0.5133087	0.58635205	0.37793013	0.6299586	0.6542826	0.6738077	0.6787302	0.65692437	0.5159847
HIP13709	0.008064516129032258	0.0	0.3476144	0.49744925	0.2986131	0.5642758	0.32352588	0.84839284	0.62548435	0.6344552	0.5084673	0.6115954	0.33521876	0.37873352	0.2513163	0.24096039	0.30131513	0.44887078
HIP13736	0.008064516129032258	0.0	0.5788848	0.5427116	0.3127934	0.6354615	0.31995952	0.683788	0.5375729	0.5376797	0.45556402	0.6258113	0.29444605	0.49106175	0.5142382	0.2471565	0.3650321	0.45279258
HIP13746	0.008064516129032258	0.0	0.59689915	0.49688333	0.5723778	0.7191802	0.5078674	0.7463839	0.4985021	0.57828265	0.43025443	0.58766556	0.4299534	0.53306127	0.35266164	0.7128061	0.50515527	0.4536911
HIP13754	0.008064516129032258	0.0	0.3917869	0.23274902	0.32626718	0.5708805	0.21753886	0.59530777	0.67873085	0.6219858	0.7001702	0.49032435	0.5438385	0.43098673	0.23584336	0.16074982	0.17111036	0.3765337
HIP13780	0.008064516129032258	0.0	0.55308217	0.36026272	0.46189612	0.42091116	0.32454818	0.3143252	0.28944936	0.28712738	0.55948377	0.43856296	0.5780128	0.4747288	0.33584443	0.25732923	0.3141523	0.5614733
HIP13796	0.008064516129032258	0.0	0.4120418	0.4539648	0.4191511	0.53236187	0.3035136	0.34489247	0.30880958	0.36609328	0.5390458	0.4269504	0.56127614	0.42857537	0.3051577	0.24814397	0.296713	0.3656183
HIP13806	0.008064516129032258	0.0	0.51663375	0.6953245	0.577735	0.5243773	0.66351503	0.42597294	0.48904762	0.46393067	0.6943034	0.5288646	0.700761	0.57428706	0.74453545	0.38939503	0.55631673	0.6577579
HIP13810	0.008064516129032258	0.0	0.39575496	0.4994518	0.32503945	0.3357482	0.51746875	0.6071259	0.5891704	0.50799817	0.50387895	0.3740371	0.47344163	0.5103906	0.58516365	0.79618084	0.6470385	0.2560189
HIP13848	0.008064516129032258	0.0	0.49456355	0.45434162	0.3532521	0.49003816	0.3457922	0.60742676	0.55597436	0.67286325	0.6623152	0.46069068	0.59636045	0.52745014	0.48794496	0.44440827	0.4044475	0.54945385
HIP13853	0.008064516129032258	0.0	0.23320028	0.08748403	0.09504914	0.746641	0.06586358	0.8686131	0.88460577	0.67154455	0.11861208	0.6197841	0.22692263	0.30822557	0.061850935	0.057941824	0.077037185	0.19435766
HIP13857	0.008064516129032258	0.0	0.45343214	0.250104	0.6009763	0.46327233	0.4528014	0.31189084	0.4024354	0.3698725	0.4590709	0.2670468	0.638422	0.34659407	0.39427465	0.4911358	0.517788	0.36375475
HIP13871	0.008064516129032258	0.0	0.5243126	0.48719582	0.48268446	0.4841806	0.40676633	0.46403283	0.34701657	0.42729867	0.42886958	0.566011	0.4185041	0.521372	0.29529858	0.29911262	0.36908102	0.61789674
HIP13875	0.008620689655172414	1.0	0.51309687	0.5876272	0.4018284	0.45205355	0.79260933	0.5313838	0.29377103	0.61210835	0.4400105	0.3776779	0.33835706	0.5927155	0.81813633	0.7250731	0.8559736	0.47785842
HIP13880	0.008620689655172414	1.0	0.49043503	0.6322522	0.575382	0.3722275	0.56098145	0.4210603	0.3213576	0.41734415	0.60064924	0.4453982	0.761115	0.5082295	0.718134	0.665712	0.8653594	0.5117766
HIP13902	0.008620689655172414	1.0	0.5025041	0.6625215	0.6898219	0.30165023	0.6641598	0.35527837	0.24620315	0.31940436	0.5416621	0.6020533	0.62933934	0.67627245	0.7116369	0.6442796	0.7699859	0.45864573
HIP13903	0.008620689655172414	1.0	0.5946379	0.5604529	0.5640245	0.47782785	0.5183243	0.47388834	0.4577309	0.531291	0.5087605	0.7567097	0.60302144	0.50113714	0.7498297	0.64111185	0.6828011	0.51289284
HIP13939	0.008620689655172414	1.0	0.6636613	0.51132995	0.59966636	0.4075884	0.561222	0.47098976	0.39452177	0.38450733	0.56465787	0.44233817	0.7188803	0.4253981	0.39344737	0.2804798	0.4072598	0.49270007
HIP13949	0.008620689655172414	1.0	0.7084508	0.7453866	0.5540939	0.49729362	0.59857893	0.54815364	0.50213283	0.74339175	0.5300652	0.54873765	0.46217492	0.66870373	0.61561495	0.49278224	0.7960968	0.6511837
HIP13962	0.008620689655172414	1.0	0.5213534	0.39469254	0.38919038	0.5830791	0.66153395	0.39611378	0.52199626	0.47296652	0.4484122	0.3959175	0.46400413	0.41608498	0.6612996	0.77889323	0.7052978	0.6130576
HIP13975	0.008620689655172414	1.0	0.47875634	0.2427265	0.37102413	0.74486935	0.24437332	0.6353822	0.52098733	0.5368069	0.30317444	0.37539822	0.54550946	0.35002798	0.26807475	0.19004577	0.45250708	0.5566687
HIP13987	0.008620689655172414	1.0	0.4318891	0.31155697	0.24266523	0.6522314	0.355607	0.63600063	0.6652088	0.62615395	0.2306999	0.5618777	0.21385449	0.3841447	0.35669225	0.3130557	0.35931832	0.36507934
HIP13996	0.008620689655172414	1.0	0.3926478	0.61166734	0.43664837	0.52386636	0.5225641	0.45678842	0.55495983	0.54075736	0.42433977	0.34028557	0.6263209	0.4848842	0.5817297	0.6991929	0.59792364	0.43111587
HIP14009	0.008620689655172414	1.0	0.7299756	0.82630235	0.9372344	0.21798882	0.8740021	0.25728297	0.62621415	0.17920965	0.86200607	0.40997323	0.9299756	0.63503975	0.83777833	0.77575254	0.8945339	0.5550627
HIP14014	0.008064516129032258	0.0	0.6073311	0.5731673	0.64299	0.43745372	0.5364057	0.4157438	0.4870515	0.61909926	0.7658951	0.6267084	0.6347643	0.60467345	0.47712576	0.43032038	0.5796158	0.46087557
HIP14018	0.008064516129032258	0.0	0.4675315	0.55823374	0.6026897	0.37288797	0.8240972	0.2796289	0.27857018	0.24517643	0.81844604	0.37820327	0.5825854	0.6501975	0.63568264	0.76439	0.6075758	0.53740996
HIP14041	0.008620689655172414	1.0	0.45362124	0.5594721	0.6826723	0.33833188	0.7491263	0.3407647	0.68463266	0.41573197	0.40287477	0.3462013	0.35340887	0.64618343	0.71080494	0.7047124	0.8478788	0.26450163
HIP14051	0.008620689655172414	1.0	0.42240247	0.5396178	0.58224005	0.5615337	0.66967916	0.32768178	0.37312877	0.50052965	0.41697627	0.44033638	0.55591226	0.5534101	0.5627105	0.59316	0.6276443	0.4886928
HIP14074	0.008064516129032258	0.0	0.42989624	0.73470855	0.6197943	0.25533694	0.7391509	0.15480796	0.23083982	0.22720692	0.62169015	0.4427386	0.54773605	0.5473165	0.7238515	0.66899514	0.65761495	0.53285635
HIP14089	0.008064516129032258	0.0	0.4157015	0.36428773	0.37748235	0.578406	0.33669418	0.4759528	0.565653	0.51226217	0.5621345	0.47599745	0.37921032	0.3662852	0.35325295	0.247801	0.28415614	0.31111622
HIP14121	0.008064516129032258	0.0	0.5166947	0.7375952	0.5183424	0.4939162	0.5311845	0.42604533	0.34938973	0.32398248	0.7072061	0.4791842	0.7662799	0.488069	0.5832709	0.3700821	0.61392283	0.5910688
HIP14153	0.008064516129032258	0.0	0.5078766	0.8773509	0.6571362	0.28291762	0.53968966	0.1903652	0.26993543	0.21764347	0.66157657	0.3924158	0.64717543	0.5550703	0.7496653	0.37049812	0.75623786	0.6353687
HIP14161	0.008620689655172414	1.0	0.39562193	0.34829408	0.39062643	0.5967741	0.40074933	0.5657127	0.44419068	0.51705533	0.4013574	0.6562474	0.42992547	0.43114942	0.41418794	0.5663446	0.33679426	0.37413454
HIP14183	0.008620689655172414	1.0	0.4960794	0.6019839	0.57286423	0.3041872	0.8189943	0.26824686	0.59064066	0.2982269	0.48443425	0.5293697	0.43303126	0.57165307	0.78807414	0.7939038	0.81319237	0.6645352
HIP14184	0.008064516129032258	0.0	0.62829363	0.5913062	0.6769307	0.4278323	0.69378936	0.25271064	0.36933088	0.47603494	0.5805886	0.5081786	0.7093257	0.7186631	0.51631844	0.5471794	0.54988116	0.6523728
HIP14206	0.008064516129032258	0.0	0.43250954	0.4659191	0.5706359	0.4651496	0.4892466	0.45784134	0.37140432	0.3626516	0.40509456	0.43482408	0.44453612	0.3695222	0.5325143	0.7133324	0.4584668	0.44581166
HIP14217	0.008064516129032258	0.0	0.6005399	0.46813324	0.56737053	0.44850108	0.29123622	0.3644892	0.40957895	0.37860346	0.6489485	0.5011797	0.48703122	0.40610442	0.41186607	0.3003776	0.3804212	0.5688532
HIP14221	0.008620689655172414	1.0	0.48335004	0.73208374	0.68711436	0.3121438	0.89031464	0.13085863	0.1539531	0.2548262	0.6338417	0.36028653	0.55311346	0.66736394	0.8693111	0.7820165	0.85343826	0.3733821
HIP14227	0.008620689655172414	1.0	0.48642102	0.6246991	0.64530486	0.48220307	0.5191699	0.54865396	0.4828132	0.4372663	0.57428485	0.39987722	0.7194587	0.465439	0.662036	0.67706025	0.5332573	0.37480557
HIP14236	0.008620689655172414	1.0	0.6290258	0.7575111	0.5400418	0.54560053	0.91512334	0.35550344	0.5913211	0.40368992	0.47131535	0.4827279	0.49743336	0.655143	0.8979639	0.8900839	0.7733667	0.52217597
HIP14244	0.008620689655172414	1.0	0.38349485	0.13192284	0.1525257	0.73679245	0.09022099	0.8652992	0.7952146	0.6999824	0.24036762	0.67372173	0.289616	0.35344052	0.09258619	0.12347728	0.19671038	0.39584222
HIP15854	0.008620689655172414	1.0	0.39737684	0.30795562	0.29849514	0.5529314	0.327788	0.5985338	0.8615453	0.60289997	0.41810197	0.7761514	0.30223066	0.36899114	0.31855145	0.31132972	0.5562146	0.43254188
HIP15855	0.008064516129032258	0.0	0.61220384	0.78639704	0.6210648	0.25997514	0.5908475	0.28472134	0.23004931	0.20320922	0.77224493	0.32242063	0.84124243	0.5751909	0.56394005	0.36300004	0.5866072	0.5530181
HIP17445	0.008064516129032258	0.0	0.6303677	0.53971547	0.45431992	0.5321455	0.5629464	0.41577598	0.32094753	0.39330465	0.66273063	0.5698793	0.47541067	0.4762318	0.5043087	0.5188273	0.5231438	0.39014578
HIP19717	0.008620689655172414	1.0	0.66779244	0.5026905	0.77443206	0.31014776	0.61164784	0.423352	0.2945321	0.32492512	0.6012236	0.4403212	0.40852654	0.4774927	0.6248226	0.7559911	0.5441401	0.50729114
