# Supplementary material for: Dynamic kernel matching for non-conforming data: A case study of T cell receptor datasets
Source: PLoS One. 2023 Mar 7;18(3):e0265313. doi: 10.1371/journal.pone.0265313 (PMC9990938; doi:10.1371/journal.pone.0265313)
Supplement: S1 Data — (ZIP) [file pone.0265313.s009.zip › source code/repertoire-classification-problem/model/bin/model_6_ps_train.csv]

Sample	Weight	Label	Prediction_0	Prediction_1	Prediction_2	Prediction_3	Prediction_4	Prediction_5	Prediction_6	Prediction_7	Prediction_8	Prediction_9	Prediction_10	Prediction_11	Prediction_12	Prediction_13	Prediction_14	Prediction_15
HIP00110	0.002136752136752137	0.0	0.24299747	0.6414336	0.49671286	0.741113	0.5012333	0.5472467	0.44557697	0.25055933	0.52735597	0.2013146	0.5380416	0.4634193	0.60985744	0.29414952	0.3677246	0.33219138
HIP00169	0.002136752136752137	0.0	0.4618668	0.3849387	0.4238873	0.40666166	0.57536983	0.5165013	0.45063668	0.49601796	0.6574232	0.37646118	0.22480899	0.63044083	0.5569446	0.54281586	0.4098546	0.6309767
HIP00594	0.0025	1.0	0.920356	0.62240404	0.5793927	0.3544763	0.3811587	0.7517774	0.6173106	0.85547847	0.44686252	0.8759266	0.546669	0.7499477	0.28665137	0.75969076	0.7400485	0.75027937
HIP00602	0.002136752136752137	0.0	0.43234584	0.52967596	0.4964811	0.58221763	0.4890719	0.58321637	0.57340825	0.3919015	0.62734073	0.536505	0.3850304	0.548761	0.5094644	0.4594903	0.34582657	0.5184925
HIP00614	0.002136752136752137	0.0	0.6762245	0.35427612	0.49194983	0.4246989	0.36858255	0.678837	0.6319811	0.47484666	0.18452606	0.72715837	0.3237524	0.64144045	0.3922732	0.521291	0.6579078	0.67891085
HIP00640	0.002136752136752137	0.0	0.3974349	0.28622988	0.371935	0.4452194	0.5647867	0.55090517	0.47446525	0.40173846	0.23576179	0.26716793	0.36665994	0.48540983	0.62773174	0.2282005	0.40913847	0.38063323
HIP00710	0.002136752136752137	0.0	0.5836139	0.41864303	0.41318554	0.37810886	0.3979041	0.39339146	0.5472787	0.44731468	0.41217214	0.4841106	0.30169618	0.42173368	0.21490219	0.6672504	0.6272467	0.19921863
HIP00715	0.002136752136752137	0.0	0.22630009	0.40725762	0.35183233	0.36694375	0.54822457	0.3951978	0.41782382	0.22666076	0.28459442	0.21883842	0.22385868	0.33372846	0.4606179	0.3114605	0.35135117	0.29406536
HIP00734	0.002136752136752137	0.0	0.6815986	0.74720323	0.6709846	0.6446433	0.4837012	0.52736276	0.71838087	0.812258	0.5934873	0.61545926	0.8135536	0.5964019	0.41567394	0.50799483	0.5799058	0.5603032
HIP00761	0.0025	1.0	0.69644105	0.62367123	0.6892343	0.5174602	0.5027893	0.7489926	0.9101902	0.68830466	0.70084375	0.65489316	0.5151526	0.72920555	0.58548015	0.6765181	0.6509126	0.7913374
HIP00769	0.002136752136752137	0.0	0.43972993	0.2814683	0.5147769	0.43637127	0.42866853	0.6665301	0.67188865	0.5464114	0.15440875	0.5634523	0.38675594	0.7458668	0.5027402	0.5033018	0.5927884	0.6185821
HIP00771	0.002136752136752137	0.0	0.2681684	0.34394306	0.58598095	0.35399622	0.43773928	0.5891634	0.42327368	0.4533057	0.2794801	0.49297372	0.16815862	0.4173904	0.4713181	0.32958025	0.42084172	0.59293973
HIP00773	0.002136752136752137	0.0	0.6221623	0.078790486	0.50945044	0.3082319	0.20324731	0.7459578	0.76197994	0.61475116	0.031981528	0.73940426	0.087801725	0.80874944	0.1962057	0.40442312	0.77050817	0.60738313
HIP00775	0.0025	1.0	0.6974404	0.6401652	0.43645677	0.5318079	0.565416	0.46955824	0.4511901	0.6412748	0.60383123	0.45967317	0.70778674	0.33740717	0.4366659	0.69536716	0.5468433	0.56694925
HIP00779	0.002136752136752137	0.0	0.6178655	0.3457002	0.54473275	0.3990236	0.42513353	0.6243175	0.61181164	0.7852088	0.37557638	0.55160195	0.46827358	0.4189963	0.60512275	0.603079	0.6387405	0.56183136
HIP00805	0.002136752136752137	0.0	0.2387991	0.3694692	0.32220602	0.46352473	0.5443258	0.31716245	0.2775932	0.19294044	0.64856106	0.21059608	0.34969473	0.20758036	0.67741317	0.3073244	0.22112894	0.2896428
HIP00813	0.0025	1.0	0.7362844	0.5149374	0.5091148	0.44943073	0.44789627	0.5881227	0.58153	0.53965914	0.58279586	0.57924825	0.48132324	0.63787764	0.57442254	0.55733216	0.60287064	0.65979874
HIP00819	0.002136752136752137	0.0	0.669003	0.3124118	0.57582295	0.31983548	0.49147964	0.627638	0.788698	0.36032712	0.27110058	0.41285452	0.21307981	0.5950322	0.46268198	0.51578754	0.67351586	0.6094583
HIP00822	0.002136752136752137	0.0	0.2795039	0.30568138	0.72359693	0.5093871	0.5550026	0.5328991	0.60163486	0.33396068	0.2686721	0.3780214	0.31541073	0.6541831	0.62649673	0.36535996	0.72071385	0.5670146
HIP00825	0.002136752136752137	0.0	0.7037065	0.3514373	0.5109617	0.18073532	0.28788984	0.6258825	0.71648526	0.7806703	0.14093703	0.7146809	0.35861963	0.7458706	0.32159317	0.48925316	0.7428977	0.58955675
HIP00826	0.002136752136752137	0.0	0.6131532	0.760216	0.5120213	0.48784348	0.5101745	0.46312904	0.57007164	0.45787477	0.62695247	0.59067583	0.69843787	0.611362	0.46109793	0.4941467	0.4135425	0.5102114
HIP00838	0.0025	1.0	0.5306275	0.37672246	0.3887268	0.35936195	0.49296996	0.81266356	0.748833	0.57682574	0.28452438	0.5675616	0.40288502	0.44532657	0.81140697	0.57734275	0.64062077	0.7955669
HIP00851	0.0025	1.0	0.60980445	0.5032806	0.5390688	0.50719315	0.3482645	0.5046797	0.46414196	0.5619061	0.44175586	0.4312951	0.3795309	0.4320482	0.3814508	0.5926972	0.7043707	0.5857234
HIP00898	0.0025	1.0	0.70115143	0.50935555	0.48782453	0.5345111	0.43790057	0.37497672	0.4266943	0.4511424	0.55428493	0.72519976	0.4876655	0.5105334	0.42559883	0.55168504	0.38380495	0.44890565
HIP00904	0.002136752136752137	0.0	0.3192961	0.3179403	0.4598449	0.47664434	0.6336614	0.5314272	0.336515	0.3342917	0.45956814	0.29742706	0.42337215	0.66594094	0.48882505	0.42239916	0.439663	0.5099604
HIP00924	0.0025	1.0	0.4377616	0.56787205	0.6013007	0.49092397	0.42620882	0.5639034	0.6645074	0.8157569	0.33274478	0.68014514	0.6792853	0.68364906	0.58893013	0.5164133	0.60020083	0.54502803
HIP00926	0.002136752136752137	0.0	0.6310779	0.30014735	0.39688724	0.4275599	0.3765127	0.64654446	0.5860877	0.5529348	0.22214094	0.49110094	0.44730106	0.7426244	0.44032395	0.53730166	0.61103034	0.47449046
HIP00971	0.0025	1.0	0.5409169	0.87320673	0.50297195	0.607572	0.532844	0.29007265	0.2901802	0.6791229	0.8410594	0.45070857	0.9074217	0.48029932	0.6651606	0.49615878	0.3782655	0.4700622
HIP00985	0.0025	1.0	0.26403934	0.3855484	0.42115214	0.58914375	0.67931783	0.52033645	0.28076816	0.2536529	0.49788988	0.14370716	0.30596188	0.32567447	0.55311793	0.22063759	0.43029073	0.48785588
HIP00997	0.002136752136752137	0.0	0.45993975	0.25201637	0.43703678	0.43386132	0.4301501	0.6089085	0.5477122	0.5669938	0.2397896	0.47288725	0.26822865	0.47660586	0.47663075	0.36515725	0.61941636	0.46924475
HIP01022	0.002136752136752137	0.0	0.12861016	0.3722361	0.4151052	0.47765625	0.51092064	0.15461111	0.26636058	0.15104663	0.27208865	0.16392365	0.18539771	0.40931556	0.41107088	0.10287693	0.38835782	0.29548892
HIP01160	0.002136752136752137	0.0	0.8365714	0.45557275	0.7122233	0.4018615	0.29491156	0.6308249	0.74314713	0.5969285	0.3367859	0.4806105	0.29542792	0.6158939	0.52568084	0.62863195	0.6274051	0.6031835
HIP01161	0.002136752136752137	0.0	0.59975964	0.21430925	0.76775634	0.57724184	0.39078385	0.71514124	0.8589816	0.5969324	0.170946	0.72867966	0.27095613	0.87768906	0.38315317	0.6467429	0.7961699	0.7420455
HIP01206	0.002136752136752137	0.0	0.3750171	0.3979395	0.5530325	0.47523403	0.42158255	0.37188286	0.5925346	0.49754906	0.34721538	0.35520267	0.38630965	0.572966	0.49699748	0.43051946	0.55238837	0.36443096
HIP01219	0.0025	1.0	0.6429818	0.7034576	0.5781637	0.5701106	0.47167832	0.78278106	0.46430144	0.54125226	0.6901752	0.4808505	0.64641595	0.4631615	0.6476784	0.7611568	0.50757974	0.7288045
HIP01220	0.0025	1.0	0.41258666	0.58443105	0.47779134	0.70759374	0.4574499	0.41737086	0.6035797	0.34165263	0.75432634	0.42771214	0.60867155	0.4371137	0.69071424	0.4794949	0.33536875	0.3725696
HIP01223	0.0025	1.0	0.786277	0.54457885	0.54746234	0.63314104	0.34892306	0.7812795	0.60986	0.75446236	0.59721184	0.7406058	0.70478016	0.60737586	0.44243467	0.7804918	0.64131665	0.7134899
HIP01232	0.0025	1.0	0.26483715	0.6940358	0.5490216	0.71820664	0.5762197	0.5509832	0.5350959	0.4344918	0.75255704	0.44041607	0.7162651	0.46031412	0.8070556	0.4783968	0.35592374	0.48882404
HIP01253	0.002136752136752137	0.0	0.30034608	0.51567495	0.58394325	0.5687262	0.5845473	0.34695542	0.37841713	0.5290165	0.5152258	0.47559842	0.598703	0.4233728	0.67632365	0.4864922	0.34576154	0.39491627
HIP01313	0.002136752136752137	0.0	0.3392545	0.30786377	0.5082643	0.7358104	0.46683803	0.5558286	0.5070016	0.5180799	0.27851623	0.42029473	0.32516116	0.69695914	0.5247537	0.48197198	0.65721196	0.5331239
HIP01359	0.002136752136752137	0.0	0.25066817	0.26976615	0.42147592	0.42312777	0.42178044	0.43493083	0.65425587	0.22660679	0.22840706	0.31514418	0.15495846	0.49075848	0.36867076	0.24548188	0.66234636	0.32955682
HIP01391	0.002136752136752137	0.0	0.5940357	0.44623947	0.6242758	0.43902206	0.5407208	0.44334245	0.41773176	0.28912783	0.32807466	0.27324638	0.52155656	0.48840076	0.40604913	0.29488245	0.46590903	0.46434447
HIP01392	0.002136752136752137	0.0	0.278355	0.3710729	0.44094938	0.45475584	0.727144	0.44180074	0.39400333	0.33458567	0.48228708	0.2636214	0.32343483	0.5066426	0.64387727	0.29174513	0.38095814	0.5704649
HIP01470	0.0025	1.0	0.41285753	0.23938543	0.7105691	0.3975696	0.48567703	0.7338815	0.5475745	0.5478586	0.45719928	0.51358414	0.27970362	0.68105996	0.5082188	0.48272997	0.6654022	0.68210685
HIP01596	0.002136752136752137	0.0	0.42199007	0.5789815	0.4450588	0.38651264	0.587778	0.44567397	0.32598543	0.30143964	0.680321	0.3244921	0.613626	0.34434408	0.52803093	0.28370446	0.29767078	0.35915875
HIP01597	0.002136752136752137	0.0	0.5639003	0.27478787	0.40268666	0.36892924	0.36479267	0.58901733	0.47492003	0.4415739	0.25988847	0.4454835	0.17040014	0.50141585	0.46802837	0.49989527	0.7484239	0.52040386
HIP01797	0.002136752136752137	0.0	0.46961394	0.32902825	0.46772835	0.3685004	0.48982465	0.60125834	0.6608005	0.52672225	0.38420546	0.5481871	0.2814589	0.7115496	0.44282088	0.55675423	0.6133925	0.52674544
HIP01820	0.002136752136752137	0.0	0.49662173	0.1864154	0.43513253	0.23944992	0.37866625	0.48474643	0.553666	0.7248425	0.15016773	0.4893995	0.34274405	0.564622	0.2947595	0.30120242	0.5272768	0.49068826
HIP01850	0.0025	1.0	0.7069358	0.60547435	0.43363285	0.41733295	0.35727242	0.5312729	0.6013083	0.72956604	0.7081555	0.76107454	0.6314091	0.64499557	0.4493698	0.5512608	0.6909115	0.61489874
HIP01870	0.002136752136752137	0.0	0.23849842	0.38127246	0.46576476	0.5621594	0.4817191	0.43634945	0.35965317	0.23225948	0.4603833	0.36705163	0.32068405	0.5297672	0.41722894	0.63090944	0.5366257	0.42407122
HIP02078	0.0025	1.0	0.76113605	0.42763835	0.5926852	0.5496488	0.29143587	0.57310057	0.6405928	0.7940655	0.5718523	0.877339	0.7922797	0.6910668	0.4068166	0.59583414	0.5798488	0.58876824
HIP02090	0.002136752136752137	0.0	0.53885007	0.2730549	0.5001941	0.43835884	0.22427937	0.5551925	0.6436822	0.7281492	0.13628432	0.6005954	0.30189058	0.7427922	0.20822144	0.59533453	0.77633774	0.6690924
HIP02103	0.002136752136752137	0.0	0.52160126	0.11226627	0.459124	0.25657755	0.24248093	0.7723011	0.69084966	0.57295775	0.06602177	0.7229768	0.10443112	0.51147944	0.35666728	0.4176988	0.7666961	0.47610372
HIP02112	0.002136752136752137	0.0	0.5131278	0.13665238	0.57349217	0.20887029	0.2758274	0.7978015	0.6911961	0.79172707	0.10472655	0.5994815	0.16608518	0.70441616	0.34090996	0.3052469	0.82611597	0.8042024
HIP02126	0.0025	1.0	0.9133742	0.27192193	0.46599388	0.31760997	0.43204024	0.73569727	0.6577771	0.64083594	0.3978963	0.8269202	0.4685238	0.73741114	0.29696006	0.8793501	0.7676847	0.7656818
HIP02271	0.0025	1.0	0.44574687	0.65539366	0.46261066	0.49912205	0.6846108	0.507324	0.32722372	0.33629042	0.68684304	0.25154233	0.58552575	0.5220163	0.5838561	0.5446055	0.41519153	0.42656386
HIP02734	0.002136752136752137	0.0	0.6058196	0.4118833	0.73235095	0.47931957	0.49544787	0.70896673	0.6845187	0.6626396	0.16459182	0.57643104	0.3668596	0.7950349	0.44149894	0.45641297	0.5642072	0.6300813
HIP02737	0.002136752136752137	0.0	0.48143834	0.692066	0.5144279	0.4695943	0.5201925	0.61316186	0.3862801	0.4395206	0.7166188	0.5040557	0.6458237	0.46563473	0.5673775	0.76095235	0.33575964	0.537908
HIP02790	0.0025	1.0	0.8806665	0.2420223	0.5099458	0.4818029	0.45014694	0.78568745	0.78230596	0.8508241	0.1621106	0.8411596	0.28753617	0.7372354	0.29825354	0.61430585	0.8399862	0.7179959
HIP02811	0.002136752136752137	0.0	0.3932959	0.39349738	0.4834215	0.33485124	0.38757005	0.35300303	0.4657569	0.45129797	0.27379668	0.39829767	0.2674507	0.45581388	0.3373447	0.34677893	0.5150713	0.3528955
HIP02820	0.002136752136752137	0.0	0.364074	0.31065518	0.46914208	0.55810267	0.30123872	0.46933335	0.45076576	0.42731073	0.25215638	0.55289835	0.5428817	0.68558204	0.38779426	0.31097376	0.5131135	0.45089906
HIP02877	0.002136752136752137	0.0	0.36510932	0.6756947	0.3530057	0.42727137	0.40874305	0.32207882	0.44291586	0.62478375	0.6181034	0.5348741	0.58694065	0.3390186	0.28463703	0.65032184	0.29441875	0.3915444
HIP02931	0.002136752136752137	0.0	0.23082465	0.22609353	0.5200323	0.33017462	0.534133	0.64710474	0.53372324	0.40701604	0.19407257	0.27242416	0.15710667	0.65871227	0.48133537	0.2401914	0.41983697	0.54227424
HIP02947	0.0025	1.0	0.51277184	0.5633997	0.49902248	0.5758997	0.4809817	0.45701563	0.40952072	0.59423846	0.45149708	0.6729836	0.6252245	0.58647853	0.56431556	0.527561	0.48692	0.62460476
HIP02962	0.0025	1.0	0.5495268	0.8146796	0.54847175	0.78282285	0.62905097	0.32343218	0.30876708	0.48056063	0.846565	0.5582126	0.8723223	0.3429379	0.5574597	0.50804293	0.37299275	0.4562244
HIP03004	0.002136752136752137	0.0	0.50650036	0.58268523	0.3650452	0.43442157	0.73233575	0.63217074	0.45798135	0.4057655	0.48730502	0.43081588	0.4443108	0.5381215	0.5396305	0.46296245	0.32222766	0.74627537
HIP03099	0.002136752136752137	0.0	0.4128675	0.5217817	0.43368	0.43922037	0.566683	0.6633843	0.49456623	0.564215	0.41569835	0.33333194	0.5955953	0.43013024	0.65115696	0.41494453	0.5657803	0.7892638
HIP03107	0.002136752136752137	0.0	0.68062687	0.42636332	0.4828486	0.32264662	0.6394661	0.56078607	0.51456124	0.60514146	0.57432747	0.677858	0.5293677	0.5318979	0.41406444	0.61224353	0.5329704	0.7168351
HIP03125	0.002136752136752137	0.0	0.28756785	0.48972237	0.37151608	0.5035802	0.47776648	0.276348	0.48663613	0.32934386	0.48762503	0.36638853	0.57719845	0.3754376	0.3384999	0.49707162	0.2665709	0.42533866
HIP03184	0.002136752136752137	0.0	0.32104167	0.6106843	0.26051185	0.44381157	0.56608	0.08618829	0.09988946	0.31953046	0.61491233	0.42130265	0.83440924	0.17868027	0.33302146	0.23091817	0.1457741	0.10861117
HIP03216	0.0025	1.0	0.67274076	0.6829817	0.51195264	0.5415792	0.53950745	0.3651566	0.47995228	0.42751244	0.7135482	0.55027294	0.8152971	0.41028446	0.5906358	0.70283794	0.55007243	0.48611262
HIP03228	0.002136752136752137	0.0	0.72710186	0.14982462	0.59631366	0.23672363	0.27821657	0.73249054	0.66854626	0.6424828	0.12773961	0.683874	0.18355092	0.7078728	0.5556199	0.514466	0.7362057	0.71994925
HIP03233	0.0025	1.0	0.36944476	0.58480984	0.44355825	0.57490295	0.53289723	0.52671146	0.601215	0.32278812	0.48212937	0.37295437	0.40655896	0.60962987	0.46404496	0.33043277	0.4140732	0.47528905
HIP03236	0.002136752136752137	0.0	0.3526405	0.2536168	0.5749839	0.22087383	0.3004337	0.5910956	0.52022034	0.56634253	0.115442514	0.36299378	0.17567003	0.47728065	0.2108311	0.4469125	0.5950171	0.6624567
HIP03275	0.0025	1.0	0.38609946	0.7432753	0.5234937	0.55161256	0.82744956	0.38543713	0.45664334	0.3620603	0.81204665	0.36515227	0.6629648	0.22932863	0.6830713	0.5550218	0.41819626	0.48292565
HIP03378	0.0025	1.0	0.45010683	0.5984008	0.36962318	0.60975254	0.63721347	0.30481684	0.28009766	0.35593915	0.7077796	0.24377707	0.56536907	0.34169823	0.80359375	0.2999556	0.20562586	0.3998872
HIP03381	0.0025	1.0	0.4447579	0.53408194	0.56889063	0.56392354	0.45720997	0.5602151	0.69531775	0.42521203	0.5837427	0.47057745	0.5853872	0.50849736	0.7199818	0.45701998	0.47580138	0.45645818
HIP03385	0.002136752136752137	0.0	0.097644806	0.44225883	0.42716682	0.52348745	0.5329868	0.39246574	0.22460675	0.13893038	0.46083435	0.09679696	0.17214006	0.47016415	0.5820626	0.15286419	0.3781533	0.3369852
HIP03484	0.002136752136752137	0.0	0.47426736	0.44905663	0.503123	0.5471443	0.44244596	0.5413912	0.40817153	0.27690265	0.55675054	0.2848699	0.47854358	0.50396997	0.5343235	0.29944092	0.3072234	0.3906478
HIP03495	0.0025	1.0	0.1953117	0.50512445	0.34027869	0.5190667	0.5985811	0.27482814	0.28577238	0.1429475	0.8271688	0.22178441	0.3950553	0.3391358	0.55001944	0.39069283	0.26029575	0.44104823
HIP03502	0.002136752136752137	0.0	0.5150684	0.7523973	0.39321855	0.44136846	0.42369783	0.29536933	0.33211976	0.7187551	0.77632844	0.73820996	0.772075	0.37017608	0.30044335	0.43722975	0.38561475	0.23187914
HIP03505	0.002136752136752137	0.0	0.28737783	0.6309304	0.51863295	0.5929531	0.57569087	0.4239234	0.61696076	0.62109065	0.75061065	0.37920535	0.76715267	0.48414212	0.72026825	0.2709704	0.40152928	0.5763285
HIP03511	0.0025	1.0	0.57713956	0.49842423	0.44365776	0.74793476	0.5070587	0.23234197	0.636273	0.40218008	0.68187785	0.41507968	0.61778295	0.47570148	0.5177207	0.46055824	0.47870362	0.24070364
HIP03591	0.002136752136752137	0.0	0.5640489	0.5331476	0.417489	0.38032827	0.53461325	0.44862676	0.3918467	0.45597014	0.40056956	0.5126756	0.39332318	0.49370646	0.4765609	0.46761268	0.4746314	0.46496052
HIP03597	0.002136752136752137	0.0	0.27234203	0.481372	0.40639803	0.3878647	0.36302793	0.30181545	0.4101044	0.40323704	0.34805727	0.41785386	0.29692808	0.4778607	0.39195165	0.295692	0.44122365	0.37056476
HIP03618	0.0025	1.0	0.33821303	0.7190886	0.61910325	0.721657	0.6867661	0.3439911	0.23453695	0.25573444	0.87586105	0.29219833	0.79534554	0.56198025	0.7020066	0.4243099	0.21791825	0.677702
HIP03630	0.0025	1.0	0.8115484	0.7800826	0.3969005	0.6880046	0.57590646	0.4218984	0.52923757	0.611456	0.75615853	0.69204664	0.8791454	0.3919147	0.52247393	0.8299185	0.4108127	0.41384035
HIP03651	0.002136752136752137	0.0	0.27989185	0.56037194	0.41314173	0.4775795	0.40835974	0.45165133	0.44916037	0.29230666	0.30015385	0.4217312	0.39580438	0.46611768	0.41582397	0.4563824	0.39887756	0.51321834
HIP03677	0.0025	1.0	0.7486385	0.22719532	0.57309604	0.2957523	0.29221487	0.6522542	0.70983744	0.8430146	0.19595528	0.7840705	0.3139726	0.6577985	0.24348933	0.6596153	0.803429	0.6461155
HIP03678	0.002136752136752137	0.0	0.4356695	0.38563433	0.82535636	0.72290796	0.5011482	0.8241954	0.86909866	0.43103844	0.3823628	0.34969527	0.41291443	0.80922264	0.49332947	0.52876407	0.70866865	0.8776307
HIP03685	0.002136752136752137	0.0	0.3757493	0.407586	0.2720241	0.53315246	0.5419728	0.3421625	0.40596592	0.27412975	0.46102935	0.19310695	0.39616328	0.34237382	0.39854658	0.23842299	0.3937433	0.28622073
HIP03693	0.002136752136752137	0.0	0.38626194	0.45822623	0.36037165	0.54226273	0.3785866	0.5098035	0.45434612	0.3472898	0.27896205	0.340407	0.2899989	0.5015695	0.44046926	0.5196772	0.53451926	0.54440093
HIP03695	0.0025	1.0	0.83135796	0.6566076	0.65038586	0.44597065	0.38666	0.6590991	0.62749773	0.71952534	0.6088016	0.81174004	0.86290365	0.6773818	0.5977971	0.78262484	0.6843598	0.5755451
HIP03720	0.0025	1.0	0.3370157	0.49392387	0.56191164	0.51645863	0.39665845	0.687219	0.613767	0.4633675	0.39711443	0.39151582	0.3913961	0.58786833	0.49459422	0.35916436	0.5850687	0.7107817
HIP03732	0.002136752136752137	0.0	0.26704848	0.39408413	0.60286856	0.6163503	0.55932885	0.47372577	0.33183903	0.30024835	0.39844662	0.27143764	0.39735007	0.39874858	0.3514607	0.3980754	0.36046964	0.40495944
HIP03746	0.002136752136752137	0.0	0.44317973	0.46932194	0.46420366	0.49510586	0.48694268	0.5347212	0.39276463	0.6108846	0.49290034	0.6139571	0.53134453	0.5907983	0.72872716	0.4508799	0.39289862	0.6416924
HIP03807	0.0025	1.0	0.57723796	0.6036966	0.56597114	0.6135009	0.52691746	0.57490486	0.39066127	0.46182892	0.5297653	0.554556	0.6232004	0.5849583	0.68630135	0.6813834	0.46692893	0.64532185
HIP04464	0.0025	1.0	0.83916163	0.5297987	0.57608527	0.44908825	0.41029596	0.73884237	0.62375766	0.8163445	0.44624192	0.85168767	0.74894685	0.7529998	0.5096809	0.8871987	0.75071764	0.62962633
HIP04471	0.002136752136752137	0.0	0.5698684	0.30038375	0.45968947	0.50286955	0.3061732	0.4516756	0.5222897	0.48155364	0.20085108	0.5512577	0.28203374	0.3987704	0.27841273	0.3268986	0.62649107	0.31800568
HIP04480	0.002136752136752137	0.0	0.30412263	0.4222254	0.39899862	0.35822514	0.39883113	0.5485946	0.5099869	0.4569325	0.2223348	0.3981116	0.41773814	0.60346884	0.3941524	0.4053242	0.60164714	0.49659505
HIP04498	0.002136752136752137	0.0	0.56034595	0.5111341	0.6069848	0.47743535	0.63955224	0.5301857	0.4283259	0.6481456	0.5470805	0.6168883	0.58428234	0.47309497	0.38422155	0.7487463	0.4033497	0.3335408
HIP04510	0.0025	1.0	0.42400694	0.70706654	0.7736522	0.68881756	0.63138825	0.69874465	0.75466037	0.5810196	0.77877325	0.6176309	0.7716776	0.5962819	0.6746076	0.5876	0.69123065	0.48283473
HIP04527	0.0025	1.0	0.63622355	0.84461164	0.54206157	0.71247536	0.72765094	0.34092903	0.43427056	0.59020156	0.8313511	0.7385993	0.8971811	0.44579053	0.75145805	0.59290385	0.5630033	0.4537922
HIP04532	0.002136752136752137	0.0	0.6328644	0.394443	0.594406	0.36215413	0.2954528	0.44065922	0.5426266	0.52562165	0.18418518	0.5356989	0.29425633	0.5408565	0.32368186	0.3578292	0.5983247	0.34426516
HIP04552	0.002136752136752137	0.0	0.57228297	0.20974147	0.4488179	0.32215703	0.29105112	0.72990984	0.5998804	0.60584444	0.106125474	0.49443573	0.1376718	0.5958089	0.5678937	0.47106457	0.63908994	0.508869
HIP04576	0.002136752136752137	0.0	0.5187521	0.19928902	0.39035043	0.23237717	0.45144477	0.6531137	0.6959523	0.85125804	0.09123534	0.73340786	0.44435692	0.70122826	0.21187368	0.38953167	0.7122232	0.69922477
HIP04578	0.0025	1.0	0.58028275	0.533691	0.64443666	0.6608082	0.4813341	0.55423456	0.35405457	0.5547222	0.64472586	0.6864408	0.48832238	0.4370042	0.5397463	0.7748474	0.43848124	0.63231236
HIP04597	0.002136752136752137	0.0	0.2976748	0.4228719	0.40911862	0.6001808	0.5993265	0.5309385	0.37214792	0.3878221	0.41605887	0.4442495	0.28513902	0.41336262	0.5500439	0.23432755	0.45887333	0.3809319
HIP04611	0.002136752136752137	0.0	0.6271343	0.38194844	0.52047426	0.4053171	0.3302223	0.45361313	0.52112484	0.5136043	0.32390603	0.5471796	0.4315611	0.62668175	0.32179517	0.5745144	0.44433424	0.5481963
HIP04958	0.002136752136752137	0.0	0.7906258	0.44034877	0.15153033	0.15369967	0.42470127	0.2247529	0.15985149	0.6926312	0.32860437	0.7852697	0.67712	0.22730994	0.2628901	0.5843503	0.36765847	0.11442205
HIP05311	0.0025	1.0	0.65783364	0.73306835	0.71145177	0.59557956	0.55473244	0.6612334	0.56148046	0.6878936	0.83606756	0.71248454	0.8439976	0.6706344	0.46668786	0.7686131	0.46027008	0.64330566
HIP05331	0.0025	1.0	0.7448311	0.6865896	0.6650769	0.64094734	0.4600489	0.40628093	0.9019817	0.5087687	0.8014842	0.52032715	0.544511	0.6728831	0.44699687	0.78726196	0.63982195	0.4266394
HIP05377	0.002136752136752137	0.0	0.59749395	0.5259914	0.5421248	0.545423	0.47993803	0.52239347	0.66514236	0.37943637	0.42269745	0.3232837	0.41131213	0.69392294	0.46212474	0.39338148	0.5195044	0.68439806
HIP05388	0.002136752136752137	0.0	0.66297805	0.56526065	0.66972816	0.4461255	0.3890111	0.4040448	0.69890404	0.76671815	0.8223839	0.46325248	0.80227613	0.5548601	0.6155912	0.64301777	0.6105731	0.46632615
HIP05398	0.002136752136752137	0.0	0.50948733	0.13787898	0.5313344	0.22895956	0.3510906	0.57593596	0.63132644	0.5574399	0.12249151	0.39918464	0.09434378	0.55940807	0.3377688	0.32165688	0.62375087	0.51898766
HIP05409	0.002136752136752137	0.0	0.41077486	0.3059082	0.3664808	0.28842068	0.3424099	0.64399576	0.61679506	0.54767203	0.110756874	0.4439937	0.24389812	0.7233863	0.3107618	0.4247254	0.71823275	0.61226773
HIP05434	0.0025	1.0	0.530934	0.6143486	0.691467	0.61256707	0.57717407	0.7141631	0.5402323	0.63009167	0.5043625	0.692688	0.51899767	0.6162805	0.48292953	0.7041458	0.48387104	0.68080413
HIP05437	0.0025	1.0	0.57921255	0.35609692	0.4715746	0.56374735	0.62798065	0.47024316	0.7043604	0.6601561	0.3271359	0.6084609	0.31665277	0.5893889	0.2784471	0.5582238	0.6886699	0.53195864
HIP05444	0.002136752136752137	0.0	0.19231406	0.19756037	0.38108993	0.37450594	0.47078812	0.53740615	0.39421502	0.29304323	0.23314562	0.18421903	0.09065461	0.34457475	0.3514087	0.16399947	0.4066109	0.44095328
HIP05455	0.0025	1.0	0.70821744	0.50338936	0.62999207	0.72508216	0.51430196	0.6516789	0.7042576	0.77604353	0.490898	0.80944026	0.6260587	0.6292009	0.6220194	0.68380773	0.6034167	0.5541694
HIP05460	0.0025	1.0	0.7979849	0.8331691	0.4640757	0.5774526	0.7366942	0.6508615	0.56272244	0.60636187	0.9086524	0.80001926	0.8883638	0.492447	0.8049613	0.85674405	0.32597923	0.40154582
HIP05467	0.0025	1.0	0.7149707	0.7250912	0.57695657	0.5646273	0.46283895	0.5278462	0.59086126	0.82305235	0.5551647	0.7567723	0.83682275	0.3980355	0.67428154	0.6361978	0.50095594	0.5173782
HIP05524	0.002136752136752137	0.0	0.3358239	0.2522962	0.49143717	0.48209932	0.44454837	0.7333088	0.5018809	0.31830177	0.3578856	0.2758631	0.35586238	0.6277398	0.430682	0.35155103	0.53594387	0.5191556
HIP05533	0.002136752136752137	0.0	0.55216646	0.4134785	0.5134137	0.44322592	0.59252954	0.681512	0.54909045	0.7901062	0.2695127	0.52945703	0.41999263	0.7178842	0.53149056	0.35016143	0.5843018	0.7016921
HIP05535	0.0025	1.0	0.8554853	0.3455668	0.4462084	0.45272946	0.27350187	0.67166615	0.5839604	0.5788935	0.2226632	0.57088125	0.43541855	0.63271725	0.4792956	0.40509546	0.6046765	0.7305135
HIP05540	0.002136752136752137	0.0	0.5343676	0.24492761	0.48578078	0.37021983	0.36742395	0.42649907	0.59686095	0.5791057	0.20228955	0.5707212	0.18661806	0.5071794	0.32747602	0.40024638	0.6107135	0.61904263
HIP05552	0.002136752136752137	0.0	0.20770371	0.4496315	0.42834055	0.5313285	0.5540438	0.23556069	0.38766542	0.19675311	0.43287846	0.18124992	0.39800632	0.25826588	0.39865434	0.21700087	0.41812885	0.36471936
HIP05559	0.0025	1.0	0.7068355	0.3241972	0.5540296	0.32444286	0.36312056	0.6084369	0.61955756	0.6211041	0.22173765	0.64338607	0.260562	0.5425875	0.2927886	0.5560248	0.64237577	0.62049
HIP05561	0.002136752136752137	0.0	0.25996295	0.46365058	0.444777	0.6009585	0.5719278	0.32460517	0.33580762	0.37640053	0.61036783	0.34646294	0.3432157	0.42784268	0.72068286	0.38394883	0.31074312	0.32383466
HIP05563	0.0025	1.0	0.19892389	0.72523564	0.62475777	0.7684864	0.69962054	0.36502004	0.3817541	0.43259427	0.8490431	0.26174292	0.80163825	0.32293224	0.6894659	0.38111103	0.2505684	0.43817672
HIP05578	0.002136752136752137	0.0	0.46264142	0.25016543	0.5304999	0.30528134	0.41533977	0.44431233	0.576942	0.56753266	0.2696164	0.4362269	0.4556047	0.5698164	0.40625888	0.36775094	0.50374615	0.5607981
HIP05590	0.0025	1.0	0.5031422	0.6919758	0.48956928	0.57284033	0.7004687	0.28705984	0.4239248	0.34350076	0.68239033	0.5060698	0.6808816	0.35084218	0.47349274	0.43333182	0.49081904	0.24840906
HIP05595	0.0025	1.0	0.8168649	0.63109815	0.53528905	0.5252309	0.46639737	0.56432796	0.6841244	0.5467345	0.42793998	0.5438761	0.57780457	0.47174606	0.29903084	0.62659186	0.5964183	0.39979365
HIP05665	0.002136752136752137	0.0	0.43839437	0.3641435	0.4884612	0.3898834	0.43921262	0.66462964	0.45929995	0.4742367	0.28632012	0.44357732	0.22936133	0.570435	0.60430443	0.552029	0.5857742	0.5550575
HIP05757	0.002136752136752137	0.0	0.27742672	0.4176328	0.43333524	0.5080518	0.41654438	0.3577625	0.5147965	0.34892052	0.41920656	0.49442765	0.34937555	0.40131757	0.41791955	0.31396425	0.5695885	0.60452807
HIP05832	0.0025	1.0	0.6068669	0.82591885	0.8543561	0.900807	0.7178826	0.5864908	0.7636179	0.47866872	0.9335034	0.67628837	0.8741617	0.75387216	0.5636361	0.88804924	0.7128169	0.66494256
HIP05838	0.002136752136752137	0.0	0.48855042	0.49646658	0.43833995	0.37122253	0.66419774	0.4746268	0.5523314	0.6597293	0.35506266	0.3154648	0.25627336	0.51966333	0.39021882	0.44057155	0.46215796	0.46184117
HIP05841	0.0025	1.0	0.597223	0.42386276	0.53433716	0.49982837	0.51025003	0.6831566	0.6694392	0.61767983	0.5138863	0.55242515	0.47499672	0.42832324	0.45993724	0.69209063	0.57973313	0.52305704
HIP05934	0.002136752136752137	0.0	0.4130845	0.37046432	0.3292026	0.3178705	0.29044968	0.35988927	0.36534718	0.547491	0.37828225	0.56023794	0.31048334	0.39086062	0.33330595	0.45186833	0.42594218	0.24262717
HIP05941	0.002136752136752137	0.0	0.56348276	0.35020298	0.49500686	0.23473525	0.3727827	0.5278161	0.625417	0.48968723	0.21356726	0.5122489	0.1542522	0.45123634	0.2670148	0.34398985	0.55956566	0.53744364
HIP05942	0.0025	1.0	0.808774	0.5028232	0.41135988	0.36458343	0.37165773	0.48114932	0.44073546	0.6610735	0.6579932	0.65175426	0.47778067	0.51244736	0.6384481	0.6194415	0.54654425	0.6653029
HIP06191	0.002136752136752137	0.0	0.4302379	0.29605496	0.45738274	0.45103925	0.40701026	0.5880279	0.5759148	0.4215436	0.20635065	0.5040558	0.16872996	0.61068064	0.6454915	0.37909302	0.7299422	0.7923533
HIP07754	0.002136752136752137	0.0	0.72377354	0.3183002	0.3961693	0.39844733	0.2806733	0.3272525	0.61736107	0.467084	0.39621216	0.39994898	0.42347744	0.43901885	0.25808027	0.46525687	0.61073047	0.54517484
HIP08200	0.002136752136752137	0.0	0.31145933	0.5339188	0.54821604	0.64198995	0.4348076	0.49260014	0.5656749	0.41673136	0.524046	0.356053	0.40767926	0.3934035	0.55707836	0.46598998	0.42702508	0.5824925
HIP08230	0.002136752136752137	0.0	0.65532357	0.27785552	0.46309265	0.55558324	0.53712416	0.6100617	0.5823445	0.38060918	0.33070043	0.32353958	0.45478073	0.65284693	0.5171414	0.5267055	0.53133374	0.7575512
HIP08236	0.002136752136752137	0.0	0.519605	0.14632663	0.5008463	0.2950878	0.48215842	0.614683	0.6683507	0.536522	0.10637018	0.38415968	0.11675188	0.5507959	0.2689353	0.24879816	0.6194308	0.52086365
HIP08305	0.0025	1.0	0.45575747	0.60170954	0.77818847	0.52711636	0.6871048	0.6146809	0.4902548	0.4377757	0.7656541	0.6083257	0.47301927	0.54765296	0.5248607	0.5798507	0.42025113	0.50647235
HIP08337	0.0025	1.0	0.61211413	0.73875433	0.6760256	0.5218267	0.6048245	0.81705326	0.6207816	0.6357106	0.815637	0.5283716	0.81040365	0.5551205	0.62235993	0.6217288	0.6625876	0.59479624
HIP08339	0.002136752136752137	0.0	0.5757619	0.12373954	0.5096334	0.2606042	0.37237257	0.7436275	0.62279	0.4806404	0.12918535	0.47272113	0.14133322	0.5975162	0.4228338	0.5467388	0.66703624	0.5969429
HIP08389	0.002136752136752137	0.0	0.47695744	0.36201823	0.45817018	0.34004045	0.36361733	0.44666493	0.56126475	0.4567217	0.28534937	0.44386858	0.38736522	0.46058267	0.23967043	0.5190743	0.55657315	0.36550283
HIP08399	0.002136752136752137	0.0	0.38135898	0.6289021	0.32493505	0.4632568	0.60382473	0.5312625	0.30059868	0.37075526	0.59203756	0.4023785	0.6889781	0.3800143	0.55918163	0.6252725	0.35231507	0.6203097
HIP08400	0.0025	1.0	0.53690916	0.6185382	0.5197818	0.66247827	0.71477824	0.5016406	0.37767872	0.46083337	0.5498687	0.62949455	0.60980487	0.5719551	0.5850766	0.43664402	0.33330566	0.6960452
HIP08439	0.002136752136752137	0.0	0.73459613	0.52173734	0.47279975	0.26116353	0.2720883	0.5703025	0.5048735	0.70207113	0.17410266	0.7747469	0.65863967	0.5450874	0.32334095	0.38403863	0.5756751	0.4210257
HIP08499	0.0025	1.0	0.6929376	0.6817759	0.45264742	0.6642065	0.3597499	0.61153406	0.6888032	0.708727	0.5319896	0.73635757	0.84034204	0.49974862	0.46695638	0.46570823	0.6410401	0.38135988
HIP08521	0.0025	1.0	0.36100584	0.565334	0.5011855	0.5345296	0.42162725	0.61335933	0.53229296	0.48486838	0.6069369	0.5724569	0.51177484	0.34330165	0.4406012	0.7489389	0.61192274	0.6133147
HIP08596	0.0025	1.0	0.32217938	0.77505815	0.35498613	0.5222936	0.61049956	0.31616595	0.43568188	0.33735302	0.80941117	0.5194379	0.7511101	0.16896966	0.48923272	0.36165392	0.40376806	0.23188275
HIP08653	0.0025	1.0	0.24855128	0.57947516	0.52066374	0.749223	0.59448844	0.28040513	0.38158235	0.577792	0.5670181	0.5599579	0.6114105	0.31817567	0.6256149	0.29238567	0.49864385	0.451954
HIP08725	0.0025	1.0	0.8166317	0.68068427	0.46496385	0.32049364	0.41652396	0.85630023	0.7381189	0.82022816	0.56129336	0.7944791	0.716693	0.5410195	0.6182731	0.79050505	0.73315156	0.66280824
HIP08816	0.002136752136752137	0.0	0.5028738	0.5634215	0.5491709	0.5399435	0.48363167	0.27613443	0.5569867	0.58279514	0.7165321	0.6055293	0.70025706	0.47417742	0.23615506	0.5855277	0.49930423	0.4193015
HIP08827	0.0025	1.0	0.5254853	0.560794	0.6590075	0.6613572	0.4741332	0.58838415	0.68505156	0.67622715	0.56070566	0.6988462	0.840703	0.6666617	0.5223759	0.66459554	0.49113908	0.3979197
HIP08888	0.002136752136752137	0.0	0.18188107	0.42205113	0.4152065	0.48827264	0.46020472	0.26092666	0.38631067	0.2607332	0.319473	0.20058376	0.33041412	0.2616114	0.3441804	0.16796362	0.30830222	0.29251736
HIP08989	0.002136752136752137	0.0	0.4297861	0.48914972	0.5686326	0.5169784	0.40396008	0.22067508	0.3491174	0.45363528	0.54943144	0.31643367	0.48940822	0.23860267	0.35806382	0.3535561	0.27862975	0.459128
HIP09001	0.002136752136752137	0.0	0.5830657	0.1390779	0.5377004	0.21247438	0.20864901	0.69034445	0.676188	0.6086657	0.038622946	0.47114253	0.091656476	0.6323238	0.2587834	0.4365208	0.80663884	0.7014038
HIP09020	0.0025	1.0	0.4091843	0.71507347	0.6741167	0.72780627	0.8169905	0.5745685	0.4289335	0.47821417	0.9048324	0.5747324	0.8740014	0.43368423	0.7393585	0.44146496	0.36122948	0.4527853
HIP09026	0.0025	1.0	0.67878574	0.5922934	0.4611653	0.3698905	0.49829882	0.5497922	0.39820436	0.5939746	0.6554684	0.6291848	0.68151504	0.41054863	0.5501372	0.6484283	0.518818	0.40229058
HIP09041	0.002136752136752137	0.0	0.2991755	0.5107021	0.5328621	0.66970855	0.5553894	0.2276611	0.33059472	0.24382585	0.6244736	0.26211137	0.4297213	0.31665266	0.40119708	0.37450588	0.30649018	0.21568397
HIP09046	0.002136752136752137	0.0	0.2993849	0.3707353	0.47928292	0.45529518	0.58987427	0.51527274	0.39907077	0.3491806	0.5080718	0.28350425	0.33411294	0.49447212	0.67458427	0.43200406	0.47026846	0.5146296
HIP09051	0.0025	1.0	0.5024029	0.81625724	0.6069978	0.66449636	0.5825242	0.582351	0.5784376	0.8110362	0.79364014	0.88160026	0.9016798	0.48548403	0.58884615	0.6014962	0.4306731	0.5372372
HIP09062	0.0025	1.0	0.83208	0.3795721	0.6295508	0.6728206	0.59884924	0.56687033	0.8060665	0.7768996	0.3650924	0.7176856	0.30971575	0.4795447	0.40521085	0.5500012	0.6492377	0.52765226
HIP09097	0.002136752136752137	0.0	0.24184006	0.40132576	0.61139196	0.553141	0.49623358	0.63945514	0.6300257	0.23740923	0.4577897	0.16901353	0.31458634	0.57870364	0.51067346	0.23509684	0.58482146	0.45149496
HIP09159	0.002136752136752137	0.0	0.3169784	0.40238494	0.6452686	0.49542925	0.4703451	0.5142878	0.53910184	0.36651862	0.37882507	0.42189583	0.2011733	0.4879647	0.6044218	0.44642654	0.4702672	0.42966473
HIP09253	0.002136752136752137	0.0	0.26113367	0.30898502	0.411857	0.4703026	0.45569542	0.2508641	0.27049392	0.20855963	0.6791963	0.10432461	0.26138622	0.4319815	0.36373335	0.20148933	0.2456545	0.3039803
HIP09344	0.002136752136752137	0.0	0.5057374	0.37549472	0.44211382	0.3538214	0.5935368	0.4883406	0.45999995	0.42692554	0.30936632	0.41952533	0.6109955	0.45648548	0.46166113	0.3520332	0.42336297	0.5072526
HIP09364	0.0025	1.0	0.8381597	0.4378583	0.5090089	0.44840357	0.3109417	0.79836214	0.714926	0.8037077	0.19074693	0.92602456	0.5248502	0.6562428	0.52320653	0.589778	0.7542057	0.62411934
HIP09365	0.0025	1.0	0.36028984	0.38669816	0.6572401	0.47373778	0.41302288	0.47222894	0.3766017	0.6831165	0.45312726	0.43422878	0.58537567	0.34530103	0.5679864	0.46056417	0.38972324	0.5930289
HIP09366	0.0025	1.0	0.888019	0.4992864	0.58700997	0.48082736	0.55642074	0.68872124	0.6314811	0.8602088	0.3897875	0.91720057	0.73053145	0.645072	0.43234318	0.70541954	0.782225	0.5875341
HIP09430	0.0025	1.0	0.8866631	0.35197872	0.7817229	0.4555793	0.30252966	0.8949673	0.7839148	0.7763363	0.32255253	0.76274204	0.32490212	0.76314086	0.382693	0.6475358	0.8726988	0.7488225
HIP09624	0.0025	1.0	0.69850886	0.3902549	0.487545	0.37217814	0.42681816	0.6415756	0.6486921	0.58952874	0.2872383	0.63076335	0.26531786	0.6729794	0.40272835	0.6711037	0.7026105	0.6329255
HIP09681	0.0025	1.0	0.7535486	0.5310913	0.5321324	0.4352225	0.37221527	0.66004443	0.5671945	0.7895883	0.6680413	0.78874624	0.7637305	0.4987964	0.3035686	0.5545609	0.5747337	0.59728825
HIP09775	0.0025	1.0	0.68911874	0.5900523	0.6268355	0.5844775	0.35373744	0.7077949	0.70243025	0.6645104	0.5144955	0.67643434	0.60687584	0.6838901	0.70307016	0.66448385	0.6055259	0.7149265
HIP09789	0.0025	1.0	0.8235532	0.6948922	0.6650027	0.39216667	0.47429553	0.60723466	0.5419388	0.70540905	0.6572672	0.7030709	0.6524995	0.50485265	0.605033	0.64407337	0.6046785	0.6729732
HIP10376	0.002136752136752137	0.0	0.4190581	0.40250182	0.646981	0.36950803	0.38778484	0.5395753	0.81933427	0.41737935	0.37924045	0.5170806	0.2369706	0.5808994	0.30995512	0.4120626	0.746517	0.65869534
HIP10377	0.0025	1.0	0.22405714	0.58607054	0.36256394	0.5607489	0.69894564	0.29223156	0.2917087	0.23065361	0.6716781	0.123707145	0.50631595	0.16813949	0.66823107	0.30571443	0.19649103	0.20628414
HIP10389	0.002136752136752137	0.0	0.18200189	0.3659799	0.3758798	0.47684816	0.5393672	0.28802282	0.28891653	0.28661817	0.3725801	0.3060845	0.40693796	0.25186372	0.5855527	0.21094966	0.25466037	0.4772706
HIP10408	0.0025	1.0	0.59820837	0.84317434	0.5367487	0.47876456	0.46143442	0.30489996	0.31379104	0.7232884	0.654153	0.86654085	0.94332623	0.35786784	0.5604331	0.54207706	0.30204004	0.38217485
HIP10424	0.0025	1.0	0.515232	0.401927	0.37133652	0.304324	0.6259973	0.6648824	0.4617176	0.54024756	0.70105314	0.5894599	0.44882986	0.60221857	0.7104576	0.7139671	0.37417498	0.51747864
HIP10443	0.0025	1.0	0.4755146	0.5726553	0.430082	0.7273171	0.73089844	0.36339962	0.43402016	0.29206762	0.8568632	0.30383807	0.6157057	0.32200852	0.78510725	0.39273208	0.33381227	0.44121203
HIP10507	0.0025	1.0	0.70749706	0.42788073	0.47282112	0.4978225	0.46772462	0.5782902	0.62450135	0.5019986	0.54273623	0.4939884	0.46429798	0.5939518	0.4504769	0.59071136	0.6732548	0.56600076
HIP10545	0.002136752136752137	0.0	0.41706863	0.3654124	0.4318468	0.39154756	0.4768415	0.40216476	0.554608	0.39095291	0.3521005	0.56723243	0.312059	0.4431259	0.3498432	0.36984938	0.49236488	0.39374614
HIP10564	0.002136752136752137	0.0	0.23802689	0.44131318	0.44965875	0.40684894	0.5362299	0.300569	0.34502387	0.33213502	0.5198725	0.31916434	0.3124687	0.29442185	0.34274644	0.28000307	0.46302003	0.28619483
HIP10568	0.0025	1.0	0.5574318	0.86340576	0.50807	0.60630965	0.7806179	0.6143739	0.2906214	0.69601697	0.82256067	0.56841314	0.9004251	0.5565506	0.8115691	0.6506964	0.36418772	0.64673716
HIP10602	0.002136752136752137	0.0	0.3552683	0.31634694	0.5579467	0.46274954	0.46674678	0.4732178	0.3902052	0.26492006	0.3780763	0.18429232	0.22839957	0.3798922	0.45490286	0.23568279	0.34289813	0.5677056
HIP10639	0.002136752136752137	0.0	0.20849693	0.39671683	0.3429508	0.54091495	0.50294524	0.41844824	0.2978744	0.29074353	0.529816	0.37965265	0.40323645	0.3109544	0.6129709	0.21345884	0.31986886	0.48344132
HIP10669	0.0025	1.0	0.78141415	0.44298545	0.40536207	0.6428182	0.65477574	0.41488385	0.5852597	0.51268613	0.44779924	0.6280393	0.46026784	0.53044975	0.29730338	0.60296005	0.61237943	0.6219261
HIP10730	0.002136752136752137	0.0	0.1385158	0.58994144	0.43324393	0.63983923	0.60559636	0.3791175	0.31329024	0.1537917	0.7033188	0.2551515	0.53805935	0.36896652	0.58253217	0.25632098	0.36731362	0.35138118
HIP10746	0.002136752136752137	0.0	0.64148164	0.18549275	0.5523123	0.34103572	0.48684153	0.6904031	0.68078786	0.66886413	0.10724351	0.7771531	0.2182836	0.7327773	0.4447284	0.67529637	0.8008084	0.73174214
HIP10759	0.002136752136752137	0.0	0.33554947	0.49212864	0.51545274	0.60597324	0.4857277	0.21534619	0.4598068	0.56617516	0.59545594	0.5244937	0.54910374	0.30078012	0.4214977	0.50858766	0.43068072	0.3855146
HIP10787	0.0025	1.0	0.5174273	0.8575808	0.64039373	0.47665378	0.47648305	0.68124527	0.6813024	0.7280493	0.7977834	0.5385511	0.7453624	0.65305644	0.51170874	0.5050488	0.65112954	0.62530196
HIP10817	0.0025	1.0	0.8371691	0.5632676	0.6092769	0.41080335	0.4867671	0.41547704	0.56168467	0.6972362	0.7261133	0.7600944	0.52771413	0.4415238	0.22388577	0.6988694	0.66641456	0.38572788
HIP10820	0.002136752136752137	0.0	0.5326177	0.47287038	0.5501346	0.38112116	0.40788427	0.47134277	0.50370497	0.49764648	0.29583794	0.57460886	0.43163192	0.5196081	0.3192072	0.49516228	0.75272334	0.4104566
HIP10823	0.002136752136752137	0.0	0.41560587	0.37945384	0.49464482	0.35064095	0.35093436	0.6396949	0.5494994	0.4807939	0.43880224	0.4215107	0.29119384	0.511653	0.41729105	0.4223763	0.4636863	0.49415722
HIP11513	0.0025	1.0	0.8444683	0.23409367	0.537103	0.36877087	0.37764072	0.8148079	0.77210295	0.7090125	0.08585906	0.6335349	0.13937786	0.68705016	0.29319093	0.4682071	0.88463855	0.7562798
HIP11649	0.0025	1.0	0.7165443	0.62888205	0.4712078	0.6316662	0.49240923	0.41107994	0.43413824	0.4953905	0.82765007	0.7543397	0.77084094	0.56330043	0.7779836	0.8148472	0.4695979	0.59182525
HIP11711	0.0025	1.0	0.55932313	0.51120704	0.7080136	0.76723194	0.3370011	0.49498284	0.7824367	0.6350549	0.43928826	0.6892517	0.69644403	0.6785731	0.4732634	0.67683375	0.6445235	0.6418258
HIP11717	0.0025	1.0	0.28281498	0.80821276	0.50587547	0.6898997	0.5770032	0.11129564	0.31607956	0.2932672	0.9337062	0.27428257	0.75205696	0.36241904	0.66160667	0.5959766	0.23445371	0.21545938
HIP11758	0.0025	1.0	0.6952826	0.4899512	0.70071256	0.69940346	0.5504135	0.492875	0.6197743	0.53199375	0.49489814	0.58172154	0.48337504	0.4981648	0.51850736	0.7535503	0.5278713	0.5962444
HIP11774	0.0025	1.0	0.36177933	0.806702	0.42731926	0.7024481	0.53970927	0.38129893	0.25945628	0.59740806	0.85203266	0.44122112	0.85274875	0.3042896	0.76443255	0.34105432	0.28056613	0.41366202
HIP11784	0.0025	1.0	0.38537276	0.38616946	0.84981495	0.62502635	0.5163196	0.6162653	0.73223436	0.42586032	0.2743756	0.33863592	0.22315657	0.608689	0.6604506	0.42195928	0.66819155	0.59368354
HIP11857	0.0025	1.0	0.4997146	0.718373	0.4555215	0.6228218	0.53148204	0.45400792	0.3676581	0.49647078	0.63103753	0.510142	0.6611533	0.67916346	0.6607626	0.62535745	0.37677068	0.39846528
HIP11937	0.0025	1.0	0.4863407	0.82712805	0.46178466	0.5811261	0.515811	0.25158066	0.2990414	0.5323744	0.8122251	0.60411876	0.8488368	0.31686056	0.60249114	0.5492938	0.5011029	0.42037755
HIP11989	0.0025	1.0	0.31876916	0.7341739	0.43146473	0.54961395	0.53757024	0.4620233	0.37191856	0.34116364	0.79378295	0.4327676	0.7071341	0.28483847	0.75569373	0.67272264	0.28285518	0.3302213
HIP12034	0.002136752136752137	0.0	0.55444455	0.0874452	0.550891	0.27336985	0.16990268	0.7042858	0.77853525	0.7199681	0.044389814	0.6795439	0.21007311	0.6054191	0.284102	0.41800794	0.8103371	0.65851164
HIP12088	0.002136752136752137	0.0	0.15984443	0.30170304	0.29661047	0.471719	0.6448281	0.32277304	0.20886958	0.089699835	0.38897383	0.08577347	0.23983821	0.4054173	0.7288038	0.1133326	0.35146928	0.2236439
HIP12091	0.002136752136752137	0.0	0.35687482	0.5361357	0.4791127	0.5802227	0.77700746	0.6367346	0.6515957	0.3799315	0.59839886	0.46078578	0.4462655	0.41181704	0.6091504	0.41806647	0.63825244	0.53286207
HIP12123	0.0025	1.0	0.6245663	0.48741055	0.47447327	0.47841227	0.5287333	0.45486432	0.49571794	0.7309419	0.6004711	0.47814265	0.84122515	0.6081459	0.6504074	0.3886584	0.6485599	0.5262198
HIP12129	0.002136752136752137	0.0	0.4582281	0.39388353	0.4742541	0.48860055	0.5767908	0.5121894	0.4842217	0.56018996	0.5466467	0.5928935	0.483161	0.647119	0.33864027	0.5104728	0.63476586	0.5847096
HIP12143	0.002136752136752137	0.0	0.30930936	0.42128694	0.35900098	0.47044778	0.5389397	0.5263746	0.53507584	0.35140142	0.47635117	0.4812032	0.34660378	0.58706534	0.44257647	0.46087474	0.41609037	0.56230533
HIP12165	0.0025	1.0	0.71705526	0.3127826	0.6032914	0.3233265	0.42898306	0.74604666	0.75189114	0.8207331	0.34046292	0.78272307	0.419223	0.6758163	0.383636	0.61936456	0.7157965	0.8718244
HIP12527	0.002136752136752137	0.0	0.2714488	0.2765637	0.56858927	0.57772857	0.47938892	0.356418	0.42836666	0.21584338	0.35604262	0.13522825	0.31463826	0.34809113	0.48136252	0.24232012	0.39867437	0.41743112
HIP12533	0.002136752136752137	0.0	0.32492328	0.40106824	0.38892975	0.5055691	0.3874391	0.31893444	0.30014205	0.3213216	0.5509248	0.27158138	0.382842	0.36788797	0.39308408	0.34306258	0.36562547	0.34798372
HIP12534	0.0025	1.0	0.5350366	0.771615	0.6347127	0.7643423	0.7272062	0.3697822	0.59382504	0.45617467	0.69172513	0.7035729	0.7047983	0.3941788	0.5958656	0.6436025	0.41392767	0.44563857
HIP12538	0.002136752136752137	0.0	0.6420441	0.36519378	0.40231967	0.29489732	0.43668082	0.5445607	0.6795621	0.5704133	0.22826669	0.4780882	0.3924666	0.48182577	0.27806604	0.43629718	0.6392641	0.6003068
HIP12703	0.0025	1.0	0.5192141	0.8635413	0.5132869	0.674606	0.57265055	0.32957602	0.2718135	0.66196275	0.88440806	0.7177411	0.82575303	0.29821718	0.61927253	0.7164246	0.31328148	0.499468
HIP12900	0.0025	1.0	0.61744744	0.39853197	0.45105067	0.5095249	0.4801626	0.6673861	0.7039757	0.7152493	0.35613176	0.74868125	0.3039277	0.63327575	0.47671703	0.5367127	0.7341769	0.7088348
HIP13015	0.002136752136752137	0.0	0.43244815	0.48093528	0.63044196	0.34365726	0.40075177	0.3506164	0.4086447	0.3352235	0.3530653	0.23713654	0.3041089	0.46249563	0.57143813	0.3779437	0.35857904	0.46268713
HIP13122	0.002136752136752137	0.0	0.3648516	0.46305984	0.40001237	0.33529818	0.38941187	0.33489802	0.4452898	0.34115607	0.36698645	0.29029942	0.61267304	0.4046067	0.34254777	0.47972807	0.43421322	0.3433417
HIP13142	0.002136752136752137	0.0	0.50670576	0.53842026	0.45372608	0.52557975	0.4509034	0.40431845	0.27419603	0.41261995	0.5790278	0.42563635	0.7940252	0.48874474	0.6205168	0.33997613	0.5085359	0.46290416
HIP13157	0.0025	1.0	0.6409272	0.72423476	0.65014434	0.47118902	0.40555146	0.7681565	0.69477963	0.76825035	0.47889817	0.8104707	0.6386352	0.54253674	0.3916679	0.56181026	0.59381413	0.7945393
HIP13178	0.002136752136752137	0.0	0.65690404	0.30332053	0.4844916	0.3933703	0.37221074	0.6257357	0.641006	0.6589799	0.11697534	0.6288424	0.34353995	0.7909431	0.4144753	0.43276405	0.7161282	0.77258897
HIP13185	0.002136752136752137	0.0	0.39738607	0.3384854	0.4315278	0.57840616	0.45079872	0.5273655	0.58556056	0.38305494	0.2925733	0.5920832	0.36307546	0.55991286	0.62601197	0.44998327	0.5845594	0.57766944
HIP13209	0.002136752136752137	0.0	0.6498838	0.51212984	0.6140813	0.5576727	0.5379154	0.62545836	0.49320796	0.5034725	0.38148457	0.3903889	0.48918262	0.53327125	0.4745064	0.48029265	0.45131966	0.52517426
HIP13214	0.0025	1.0	0.40483952	0.729893	0.41392684	0.66108364	0.4932814	0.38614175	0.35883945	0.63251466	0.7632916	0.6895081	0.7390469	0.54454195	0.4543044	0.6550546	0.46448746	0.59700143
HIP13217	0.0025	1.0	0.5846661	0.71112865	0.60667115	0.5869353	0.34461036	0.6635854	0.6976985	0.6168952	0.5064685	0.5694403	0.5158254	0.75854063	0.805969	0.6300962	0.64302546	0.5011093
HIP13227	0.0025	1.0	0.7029968	0.570029	0.68554044	0.6796979	0.4467973	0.6443989	0.70979106	0.7334023	0.4606563	0.7846504	0.4099752	0.8310312	0.5745852	0.78530884	0.5320679	0.7300964
HIP13230	0.0025	1.0	0.36447763	0.5159361	0.40849382	0.38512546	0.5613568	0.23473361	0.21706343	0.31827682	0.5445343	0.578596	0.49386215	0.34856373	0.50862366	0.50841993	0.37597117	0.2956506
HIP13233	0.0025	1.0	0.681547	0.3312287	0.49973416	0.47911754	0.44620872	0.51986456	0.566243	0.71005005	0.26567775	0.5314082	0.27730554	0.5543868	0.36692023	0.6496438	0.68696725	0.5411664
HIP13251	0.002136752136752137	0.0	0.43701464	0.49980196	0.45447162	0.4119956	0.5782589	0.3012362	0.4316042	0.3508023	0.4299214	0.36886954	0.38554507	0.42687353	0.75579584	0.32227147	0.3714625	0.3164134
HIP13274	0.002136752136752137	0.0	0.33622086	0.46062332	0.5086113	0.33924776	0.29561663	0.41134974	0.43493372	0.5214055	0.34315705	0.5238785	0.30224097	0.4003969	0.3648813	0.5777916	0.5775414	0.53441924
HIP13284	0.002136752136752137	0.0	0.8536453	0.47390625	0.53840166	0.3390958	0.24033275	0.73451716	0.7604155	0.8883287	0.18687382	0.91746795	0.6482725	0.7100953	0.51889735	0.86255276	0.7298081	0.69525254
HIP13291	0.0025	1.0	0.5307632	0.46989733	0.49243554	0.29541767	0.42750314	0.60837865	0.43179697	0.45103046	0.37648493	0.4217569	0.29641026	0.6576891	0.40807337	0.5736779	0.5636521	0.5283682
HIP13294	0.002136752136752137	0.0	0.45817196	0.36029106	0.48315233	0.41578943	0.52631754	0.4749222	0.3878181	0.5439915	0.39451873	0.441961	0.39152122	0.3821649	0.5002234	0.3199698	0.40535474	0.32302338
HIP13296	0.0025	1.0	0.92014945	0.62305766	0.5156869	0.46948835	0.69143057	0.52896243	0.5848193	0.81185025	0.51164955	0.61033845	0.86771536	0.42452994	0.30942327	0.7174972	0.5927928	0.3817159
HIP13309	0.0025	1.0	0.30397218	0.4582954	0.45844045	0.37893027	0.4551622	0.58035743	0.5407853	0.34791517	0.36534053	0.37219328	0.28009796	0.5208215	0.563708	0.43728638	0.602652	0.5579345
HIP13319	0.002136752136752137	0.0	0.55330175	0.4452175	0.5407425	0.46388024	0.3990359	0.38006207	0.6557455	0.45186895	0.40346873	0.5980457	0.5035677	0.5436668	0.2944364	0.519382	0.5909128	0.3411957
HIP13324	0.0025	1.0	0.35942847	0.49005714	0.3418131	0.43591797	0.79965365	0.3411612	0.35509557	0.22237325	0.6696646	0.28382176	0.6598234	0.27166742	0.7980058	0.4512241	0.3688364	0.25320596
HIP13325	0.0025	1.0	0.32885164	0.6792469	0.590112	0.52527463	0.5617599	0.49666652	0.4327665	0.3998353	0.54373133	0.39751863	0.3197962	0.34017986	0.67748266	0.4751527	0.3904669	0.34605387
HIP13352	0.0025	1.0	0.6689034	0.79917234	0.49228868	0.57738703	0.50447065	0.37287602	0.41781303	0.48493493	0.5104472	0.6808843	0.58622044	0.47707018	0.5138637	0.4461362	0.4957524	0.470602
HIP13355	0.0025	1.0	0.6372119	0.56464946	0.68556714	0.49074605	0.4558148	0.81003803	0.38182864	0.6165521	0.61908126	0.58661115	0.71858484	0.5093659	0.54988754	0.5715815	0.67279005	0.5364342
HIP13360	0.0025	1.0	0.52419704	0.6716695	0.6156894	0.59215885	0.41595823	0.43769976	0.45189512	0.612339	0.66102386	0.6691699	0.6846443	0.2685748	0.55058473	0.6228442	0.43174055	0.56521755
HIP13361	0.0025	1.0	0.8316542	0.43389565	0.6144508	0.49037808	0.3917967	0.69243395	0.74662894	0.8057214	0.53810096	0.92174184	0.3927848	0.688216	0.44984484	0.71755975	0.8244607	0.6875765
HIP13363	0.002136752136752137	0.0	0.5722919	0.45862952	0.61109865	0.3194173	0.64767563	0.57429284	0.4646209	0.51229477	0.29157364	0.6707811	0.3870649	0.56512713	0.49175918	0.43855566	0.47413567	0.5518299
HIP13370	0.002136752136752137	0.0	0.21064505	0.72264606	0.5849477	0.53806263	0.67174894	0.26857522	0.28134966	0.21485636	0.77938116	0.28272545	0.5874637	0.19369909	0.42459354	0.30529726	0.2075699	0.3655936
HIP13376	0.002136752136752137	0.0	0.4914701	0.18272382	0.52509165	0.29097646	0.3099444	0.7390995	0.6583462	0.6644213	0.0857974	0.4885382	0.10798991	0.6975317	0.31406528	0.45580542	0.69146883	0.64169574
HIP13383	0.002136752136752137	0.0	0.43883675	0.7803315	0.39989403	0.52528423	0.5364511	0.4123199	0.44957903	0.62921715	0.6488228	0.4718471	0.73960584	0.58854795	0.52448606	0.41722715	0.46709785	0.5585854
HIP13414	0.0025	1.0	0.33332047	0.545329	0.581041	0.5881909	0.5561834	0.7375597	0.4102204	0.32800633	0.50815755	0.46046305	0.56200945	0.55649406	0.66981936	0.47019812	0.38677606	0.6695846
HIP13427	0.0025	1.0	0.32648396	0.55255127	0.40332296	0.37278715	0.6487036	0.40469983	0.47798255	0.5415198	0.51720726	0.54545754	0.4410662	0.26237765	0.5394179	0.49914294	0.33060408	0.44935688
HIP13465	0.002136752136752137	0.0	0.36581412	0.3626567	0.28187966	0.32936698	0.47787553	0.32473558	0.2906113	0.2897724	0.46252728	0.5037164	0.36487567	0.25995535	0.42382273	0.4035037	0.37492228	0.36795396
HIP13473	0.002136752136752137	0.0	0.18081781	0.39909685	0.30420524	0.443474	0.5073542	0.52355313	0.31700128	0.19996405	0.45491922	0.22658354	0.2279802	0.39905706	0.47259218	0.21079195	0.2746073	0.19632918
HIP13497	0.002136752136752137	0.0	0.13095728	0.409758	0.3654405	0.6003235	0.4962546	0.17944452	0.37467754	0.24314463	0.46345055	0.11579746	0.3799921	0.40930745	0.3809801	0.2797432	0.29858273	0.3153509
HIP13505	0.002136752136752137	0.0	0.16775903	0.7221172	0.26251146	0.41977525	0.609928	0.16053593	0.18832484	0.28946677	0.6955229	0.1965793	0.55173004	0.23421428	0.42642102	0.34097368	0.12258968	0.23188251
HIP13515	0.0025	1.0	0.63875824	0.8129742	0.60316306	0.89561427	0.6753217	0.309119	0.4159851	0.46744823	0.865039	0.78496933	0.79489756	0.31483823	0.5894087	0.79133546	0.34392768	0.38119522
HIP13518	0.0025	1.0	0.4349348	0.67418027	0.66031927	0.73885155	0.5514935	0.6075566	0.6936393	0.36511886	0.86056465	0.4519323	0.7372246	0.71056783	0.76222086	0.7037549	0.44978002	0.6066099
HIP13554	0.0025	1.0	0.7328805	0.85495985	0.45743346	0.6261904	0.62318754	0.49769595	0.3445282	0.6784512	0.8044944	0.6256558	0.879372	0.49599206	0.7473371	0.7678535	0.31990963	0.7080887
HIP13567	0.002136752136752137	0.0	0.2849205	0.4868214	0.3303854	0.50431293	0.6884318	0.5645219	0.34779432	0.33155155	0.50611013	0.25307298	0.35329106	0.4665484	0.6826317	0.458617	0.3282796	0.54144174
HIP13592	0.002136752136752137	0.0	0.18858662	0.42964083	0.3835082	0.67855227	0.491563	0.42475772	0.4113378	0.4180643	0.4469025	0.19099572	0.5646627	0.33084086	0.39102763	0.24923465	0.2974631	0.37603307
HIP13627	0.0025	1.0	0.4002935	0.7645487	0.44750258	0.5780105	0.79529834	0.47918144	0.45189875	0.37849763	0.64378643	0.38688424	0.627504	0.47548974	0.5361568	0.44082922	0.41223317	0.3768995
HIP13636	0.0025	1.0	0.67527914	0.6765342	0.37518612	0.56691724	0.52842236	0.19409406	0.3777171	0.44827121	0.6649163	0.55840963	0.67806995	0.2754056	0.3120569	0.5366204	0.4349819	0.2711058
HIP13654	0.0025	1.0	0.7236379	0.45314682	0.75712097	0.3767395	0.34424353	0.58978015	0.56581444	0.74655235	0.44943932	0.8004366	0.47536224	0.6207163	0.3998697	0.68691367	0.74525946	0.76635456
HIP13661	0.002136752136752137	0.0	0.25256675	0.43588048	0.43382573	0.48881027	0.53402674	0.466876	0.35667995	0.42190322	0.3275745	0.25718516	0.33968526	0.46282095	0.5261053	0.28859317	0.5014239	0.44700333
HIP13663	0.002136752136752137	0.0	0.81126535	0.4307984	0.53711236	0.26421797	0.24934909	0.61153096	0.6476534	0.72798157	0.23074645	0.7425142	0.48828974	0.7232087	0.41430223	0.5986059	0.7022444	0.5986744
HIP13667	0.0025	1.0	0.84505904	0.8617332	0.41100392	0.6542114	0.5717958	0.42374456	0.33474755	0.567959	0.9046442	0.52932477	0.9372728	0.37225196	0.5481332	0.7023859	0.43327788	0.45990947
HIP13686	0.002136752136752137	0.0	0.26239985	0.6870547	0.4395011	0.6552286	0.53327626	0.24976978	0.3605638	0.3229724	0.69686896	0.4318468	0.6554972	0.4038251	0.48041913	0.5775141	0.2981575	0.44480145
HIP13695	0.002136752136752137	0.0	0.49746028	0.53862834	0.44133678	0.39907214	0.41433388	0.18326396	0.35880774	0.3268291	0.6548263	0.28261256	0.536981	0.35533214	0.40042615	0.56159455	0.4755981	0.43532842
HIP13699	0.0025	1.0	0.43881443	0.58565533	0.4092611	0.5629916	0.61309016	0.28168958	0.5489306	0.45059985	0.7299386	0.4646889	0.37842214	0.23610184	0.3962981	0.589916	0.37536356	0.4010411
HIP13703	0.0025	1.0	0.29161468	0.46768835	0.4373963	0.46069902	0.5470969	0.44808167	0.28390986	0.29035378	0.6825805	0.2657525	0.40365675	0.2601804	0.64225924	0.31146955	0.31287208	0.4599717
HIP13722	0.002136752136752137	0.0	0.3412953	0.33384335	0.508795	0.40934882	0.4700544	0.5702906	0.6292827	0.42200497	0.29937035	0.44573686	0.28877005	0.67733455	0.49134114	0.38916743	0.5085311	0.6156128
HIP13741	0.002136752136752137	0.0	0.8997603	0.3790533	0.5277737	0.4469561	0.39891213	0.46673048	0.41656083	0.56326425	0.6233803	0.54733485	0.42355934	0.5421547	0.4728309	0.5467101	0.41729257	0.43843952
HIP13749	0.002136752136752137	0.0	0.61451393	0.28580266	0.50562793	0.3928429	0.6708169	0.7846961	0.6409287	0.59341097	0.16903192	0.52499646	0.2095373	0.6237855	0.3680291	0.49972522	0.56976485	0.6673925
HIP13751	0.0025	1.0	0.3385222	0.39608592	0.44238976	0.5939046	0.58453035	0.43850145	0.54160273	0.40946192	0.43997544	0.3915353	0.41491446	0.42875776	0.6409776	0.4031142	0.44642386	0.37429217
HIP13753	0.0025	1.0	0.4713286	0.60520726	0.053117543	0.22800443	0.22643593	0.041164815	0.06853056	0.45982283	0.5365223	0.7733016	0.62788963	0.020221055	0.2562359	0.48966223	0.1384494	0.035741806
HIP13757	0.002136752136752137	0.0	0.41849798	0.4291839	0.49862906	0.48955694	0.5281986	0.57640463	0.44346946	0.41824484	0.25017297	0.45072898	0.4356501	0.46930858	0.387874	0.48966292	0.7665734	0.69790834
HIP13764	0.002136752136752137	0.0	0.57323396	0.35119998	0.5048243	0.3421766	0.27305067	0.798383	0.71703625	0.8513245	0.08169469	0.9088578	0.39460495	0.765259	0.23354697	0.60941267	0.82117474	0.5617867
HIP13766	0.002136752136752137	0.0	0.6065017	0.20137227	0.41292387	0.19768655	0.24416894	0.57535005	0.52021164	0.67569655	0.19957411	0.76134187	0.39886928	0.5495111	0.15696362	0.64124167	0.85224617	0.73116094
HIP13769	0.002136752136752137	0.0	0.40168113	0.27238142	0.45331615	0.4305357	0.36088052	0.4862795	0.57997847	0.541589	0.2018986	0.63970214	0.35768312	0.5306814	0.37153423	0.5037028	0.57318175	0.5864231
HIP13771	0.0025	1.0	0.25641942	0.5364429	0.5126129	0.6454177	0.76932144	0.55906177	0.33401853	0.30308408	0.66234714	0.4360922	0.50194967	0.52913743	0.85853016	0.2521878	0.44044104	0.52299595
HIP13773	0.0025	1.0	0.9005247	0.45101476	0.4897938	0.3094017	0.2550142	0.71853495	0.88326347	0.72215676	0.5545849	0.72195214	0.42788562	0.7550722	0.32746112	0.73187685	0.7789621	0.797781
HIP13774	0.002136752136752137	0.0	0.72223365	0.53463113	0.56009686	0.54482865	0.43160477	0.57993895	0.6323155	0.5300739	0.4646621	0.58775866	0.5526947	0.43586698	0.72256005	0.3625147	0.5535166	0.60770684
HIP13777	0.002136752136752137	0.0	0.5988302	0.47258306	0.50233895	0.44955295	0.40012473	0.4808028	0.5173514	0.49885342	0.31163448	0.50696015	0.49093276	0.55918205	0.35095608	0.50062466	0.4455731	0.52031666
HIP13782	0.0025	1.0	0.74530315	0.8238987	0.5023583	0.75449955	0.8783922	0.5516762	0.5626999	0.48571536	0.84114736	0.5498438	0.9266833	0.4284926	0.9095962	0.43121344	0.3360294	0.50049776
HIP13786	0.002136752136752137	0.0	0.4335544	0.11390057	0.41127864	0.19632941	0.19306818	0.51071876	0.8084323	0.5751673	0.100660115	0.5656461	0.12579578	0.65640736	0.20811829	0.40106565	0.76021	0.6310687
HIP13789	0.0025	1.0	0.24634916	0.7427919	0.5317459	0.7469002	0.8127862	0.30961254	0.3525886	0.3849114	0.6960356	0.3184851	0.65941364	0.5233536	0.77926815	0.25483805	0.41158697	0.41485935
HIP13793	0.0025	1.0	0.87620294	0.8630645	0.4693213	0.72204924	0.5439814	0.39027932	0.55651706	0.6871417	0.7781737	0.6545865	0.90146774	0.55104035	0.6282219	0.8269631	0.54856455	0.5059217
HIP13794	0.002136752136752137	0.0	0.3401832	0.22584537	0.36079192	0.4176722	0.38181764	0.5330816	0.37671635	0.35065648	0.33622378	0.30226815	0.1676014	0.57980335	0.44997323	0.2902683	0.6161377	0.68691856
HIP13800	0.0025	1.0	0.29679126	0.75425625	0.21168262	0.48124102	0.7384026	0.15680605	0.11349553	0.33926398	0.88141924	0.51234293	0.81880635	0.19042501	0.5131037	0.44151938	0.12439439	0.2493493
HIP13803	0.002136752136752137	0.0	0.19839472	0.3903109	0.574634	0.46302992	0.4553361	0.4184915	0.38857982	0.3579092	0.5141044	0.14201888	0.29243833	0.39668095	0.60532343	0.27498424	0.38889146	0.51140034
HIP13809	0.0025	1.0	0.6687182	0.8350955	0.38547218	0.6121079	0.7933309	0.5121234	0.46703756	0.61322856	0.8002062	0.7970747	0.8991455	0.39088136	0.63732374	0.57558626	0.36691427	0.26358262
HIP13812	0.002136752136752137	0.0	0.4832513	0.7418852	0.3009601	0.46790528	0.5099117	0.13110289	0.48944893	0.4332314	0.8013766	0.44652665	0.76808405	0.1501979	0.7162693	0.5215606	0.25855565	0.19896269
HIP13814	0.0025	1.0	0.57324326	0.79733324	0.5439876	0.59878427	0.70168203	0.7826456	0.5617533	0.65097123	0.70851564	0.8093653	0.90301657	0.72846377	0.9088265	0.76266253	0.463839	0.7845342
HIP13818	0.0025	1.0	0.7770183	0.77636117	0.610032	0.5952594	0.43963915	0.60491216	0.5194248	0.678153	0.5574402	0.74040747	0.6803821	0.7298317	0.38961738	0.65116966	0.67634106	0.5039332
HIP13822	0.0025	1.0	0.40010172	0.6764116	0.41282725	0.5290506	0.68351805	0.40156168	0.38431174	0.3880056	0.5654327	0.5256369	0.47341713	0.37942	0.759119	0.5886743	0.58928305	0.3008608
HIP13823	0.002136752136752137	0.0	0.5087801	0.48257113	0.5560656	0.58362776	0.50893086	0.5683628	0.48284644	0.31945735	0.6036021	0.41951	0.3637463	0.49423873	0.3840162	0.6269913	0.44448596	0.4486314
HIP13831	0.0025	1.0	0.57576835	0.5103644	0.6290221	0.72695804	0.60672903	0.54840827	0.7099774	0.4817739	0.62728465	0.44822174	0.44881165	0.5952844	0.74586666	0.5058446	0.7002694	0.593652
HIP13833	0.0025	1.0	0.43696332	0.44596463	0.518166	0.55573726	0.55663276	0.78321135	0.7414404	0.4702476	0.4556998	0.6042396	0.53519195	0.7368034	0.6774792	0.5524084	0.8834914	0.74225265
HIP13852	0.0025	1.0	0.54120666	0.7932018	0.5035585	0.72044253	0.6200694	0.24598512	0.2997635	0.31655115	0.78132135	0.4511635	0.7946937	0.33970857	0.61804545	0.54684246	0.5100834	0.36644
HIP13854	0.002136752136752137	0.0	0.42942554	0.24908894	0.30086717	0.3074015	0.46000293	0.27531868	0.26790327	0.37782508	0.30258793	0.37569785	0.2468617	0.29798028	0.2823122	0.2939164	0.37546426	0.2706812
HIP13856	0.0025	1.0	0.7034251	0.64339095	0.5379609	0.4316898	0.5747642	0.59646267	0.71821237	0.8720588	0.33900404	0.8432865	0.6694941	0.46812773	0.38131672	0.56859434	0.63236994	0.59135944
HIP13859	0.002136752136752137	0.0	0.2257761	0.6045382	0.6694729	0.6845621	0.48402467	0.4419222	0.48476237	0.46129844	0.5625383	0.499942	0.69194424	0.4676708	0.4065823	0.35563338	0.36159006	0.6082615
HIP13860	0.002136752136752137	0.0	0.34704465	0.44089627	0.46734902	0.5247703	0.41353124	0.46909118	0.5255399	0.34810066	0.38538778	0.3185218	0.24868116	0.5498637	0.53627867	0.36611718	0.53015393	0.54003954
HIP13865	0.0025	1.0	0.36170524	0.43521133	0.5241484	0.7085711	0.5147529	0.43868232	0.522721	0.3214603	0.50287384	0.5713892	0.37762403	0.5680631	0.43420535	0.5129742	0.42242473	0.4970391
HIP13869	0.0025	1.0	0.5617054	0.42134354	0.6077718	0.44399324	0.30936158	0.6808815	0.5873706	0.7655387	0.32927957	0.8078071	0.42960954	0.66406816	0.55367255	0.54149556	0.63243264	0.78980684
HIP13877	0.002136752136752137	0.0	0.60382414	0.27157897	0.49825823	0.24520305	0.2932501	0.85039604	0.7391788	0.614317	0.12633207	0.6703913	0.13808891	0.72141904	0.40702903	0.5860924	0.814458	0.7241723
HIP13887	0.002136752136752137	0.0	0.23443118	0.42814672	0.3663445	0.53584737	0.5225425	0.3869678	0.26862153	0.21717161	0.6758964	0.20982674	0.32382774	0.44064295	0.7056615	0.3040307	0.21635652	0.25193527
HIP13893	0.002136752136752137	0.0	0.5325025	0.39694202	0.45122808	0.4776311	0.42242125	0.706748	0.47416922	0.6514721	0.27722043	0.47048417	0.70479894	0.4789445	0.43571222	0.40865284	0.40028548	0.37234226
HIP13894	0.0025	1.0	0.66288006	0.5505073	0.46890646	0.6688758	0.85673696	0.72572577	0.44688454	0.35130435	0.6544796	0.2975685	0.5385644	0.4765369	0.64450204	0.551296	0.39608884	0.48940614
HIP13900	0.0025	1.0	0.38600987	0.5245012	0.62508005	0.7025646	0.71816665	0.4776087	0.47924566	0.5152194	0.5164082	0.3628816	0.54826784	0.58289826	0.55967385	0.41822323	0.39732036	0.4313724
HIP13911	0.0025	1.0	0.7899785	0.52186805	0.5448576	0.3835346	0.46670812	0.55634224	0.8607862	0.6775976	0.3931982	0.8303556	0.5778136	0.5185011	0.70410836	0.7047097	0.84968233	0.6275819
HIP13919	0.0025	1.0	0.63726354	0.66865873	0.6698373	0.6754086	0.6297523	0.6273486	0.6767241	0.56452656	0.64830256	0.79660475	0.6534249	0.53618467	0.6568875	0.6420163	0.6535846	0.522016
HIP13920	0.002136752136752137	0.0	0.3512506	0.33346254	0.40609947	0.40271676	0.41933766	0.5102789	0.34526116	0.46653238	0.28509244	0.36017954	0.52261865	0.4439571	0.47876558	0.37275836	0.51240015	0.54506564
HIP13923	0.0025	1.0	0.7564876	0.7428638	0.30360234	0.4466889	0.36262035	0.07354838	0.11709234	0.49686694	0.76100516	0.4938556	0.7315318	0.17166948	0.25274587	0.6794815	0.2401821	0.08742529
HIP13926	0.0025	1.0	0.4772643	0.7895327	0.36485958	0.6019642	0.63107073	0.18451479	0.18861353	0.4077007	0.8112492	0.39466512	0.8584225	0.3320628	0.5249839	0.4416987	0.2757079	0.2728573
HIP13928	0.0025	1.0	0.24112144	0.52885395	0.37624383	0.66980904	0.47718918	0.366414	0.2819128	0.25602943	0.75015664	0.17283341	0.5650208	0.23293132	0.59860504	0.37876052	0.20098078	0.2562827
HIP13929	0.002136752136752137	0.0	0.260589	0.57435006	0.347277	0.5203068	0.4553788	0.427361	0.3767514	0.3517814	0.6349808	0.31557906	0.7145694	0.41094795	0.50403863	0.46063662	0.27519158	0.27963847
HIP13932	0.0025	1.0	0.6120085	0.6210351	0.45553252	0.59730715	0.51562196	0.3675047	0.5985046	0.43569088	0.53996754	0.45213947	0.7094896	0.4781729	0.5556677	0.6852509	0.38633174	0.47653592
HIP13933	0.002136752136752137	0.0	0.44003117	0.45738226	0.5089472	0.5858269	0.4048627	0.4342505	0.57895976	0.47321072	0.38325882	0.3619889	0.30856198	0.59256536	0.32995975	0.40446442	0.64475983	0.53431684
HIP13935	0.002136752136752137	0.0	0.3150109	0.36164266	0.4683659	0.45915776	0.43607	0.45809835	0.45505357	0.4947286	0.3660183	0.16482773	0.3004743	0.38794944	0.686049	0.28894734	0.330835	0.39287758
HIP13938	0.0025	1.0	0.6161412	0.6446315	0.5426354	0.8060931	0.71547717	0.4380257	0.60895854	0.4431229	0.51576245	0.32342756	0.55416185	0.54208386	0.45168692	0.37746307	0.42415112	0.31298608
HIP13941	0.002136752136752137	0.0	0.22920325	0.3433322	0.4762228	0.4291145	0.46328318	0.35938543	0.39705992	0.2563336	0.30061507	0.53598255	0.20158863	0.31052876	0.45312378	0.4277444	0.36353242	0.40715098
HIP13945	0.002136752136752137	0.0	0.17832896	0.50082093	0.4866194	0.4768536	0.52410805	0.34010202	0.37090394	0.31813562	0.47151488	0.4100476	0.33933088	0.49114105	0.40381217	0.31129652	0.42719963	0.39254138
HIP13947	0.002136752136752137	0.0	0.31933957	0.48365712	0.5582592	0.5050419	0.5121493	0.45402536	0.56474376	0.33498392	0.45796737	0.26606193	0.41928858	0.46284336	0.45102167	0.4957493	0.34009445	0.32387418
HIP13951	0.0025	1.0	0.70064515	0.22464216	0.6100488	0.2085965	0.21098071	0.75010186	0.92277807	0.8102402	0.07897329	0.7323478	0.18283176	0.6750829	0.29376388	0.7280202	0.8305763	0.5496241
HIP13954	0.0025	1.0	0.48683658	0.37467867	0.58364576	0.4979326	0.46119693	0.38808116	0.47948086	0.7074938	0.45484582	0.4914268	0.45679742	0.3376086	0.45607665	0.49857473	0.5416697	0.36983728
HIP13956	0.0025	1.0	0.23206192	0.7398185	0.7071173	0.57484794	0.7115315	0.31999528	0.31421703	0.4575017	0.5848226	0.44833595	0.6073731	0.56638587	0.68982637	0.4046917	0.2937746	0.45930442
HIP13958	0.002136752136752137	0.0	0.38305753	0.3006057	0.37325752	0.44598937	0.3700453	0.45664546	0.46695817	0.39284045	0.27755988	0.4747992	0.35716352	0.6034952	0.4819053	0.5328574	0.61607563	0.6202749
HIP13966	0.002136752136752137	0.0	0.23438248	0.4398756	0.47122115	0.5434106	0.45828572	0.3408215	0.34898293	0.25476438	0.6326786	0.19555667	0.3030191	0.545424	0.4037971	0.41779357	0.3153026	0.239737
HIP13967	0.0025	1.0	0.5828605	0.5284426	0.49557072	0.658223	0.61388856	0.56039804	0.49124494	0.5569212	0.53379655	0.54268837	0.6321899	0.6737252	0.5447016	0.5753727	0.39440084	0.39569986
HIP13972	0.002136752136752137	0.0	0.6761142	0.21983287	0.47555107	0.43199384	0.39956582	0.3277822	0.56209654	0.49397725	0.2356779	0.46131235	0.3122303	0.48372018	0.3887335	0.35436893	0.51047266	0.3768447
HIP13976	0.0025	1.0	0.55793035	0.6229688	0.73473394	0.7321375	0.5058424	0.58572227	0.63554835	0.76283646	0.4640305	0.85363513	0.80670965	0.5262956	0.35247537	0.5429903	0.6978494	0.44985652
HIP13978	0.002136752136752137	0.0	0.5117588	0.23626933	0.5067989	0.3635736	0.44078577	0.7842231	0.54809517	0.6049106	0.28354007	0.5280107	0.45417595	0.6125848	0.54243773	0.53238827	0.6246558	0.71737283
HIP13981	0.002136752136752137	0.0	0.3274078	0.47489393	0.4296485	0.4854054	0.4967577	0.3308059	0.46814182	0.4187678	0.5026899	0.31905615	0.36945975	0.36835843	0.4790153	0.5219125	0.45780465	0.513028
HIP13983	0.002136752136752137	0.0	0.44062454	0.5615192	0.5684731	0.47732413	0.4846967	0.4916406	0.34796005	0.33735073	0.6011157	0.19782254	0.46548373	0.5013309	0.5836126	0.44439393	0.6361992	0.47049016
HIP13986	0.0025	1.0	0.29749346	0.5136037	0.5395463	0.66187197	0.62143296	0.6564696	0.48891154	0.5895423	0.5660482	0.30702358	0.63787115	0.5621639	0.7797512	0.52283436	0.3534167	0.52111804
HIP13988	0.0025	1.0	0.33915952	0.84998596	0.73668194	0.67123944	0.6220652	0.60019255	0.63869524	0.37784156	0.786434	0.4146899	0.866529	0.66552126	0.7273666	0.47841406	0.4417105	0.4134754
HIP13989	0.002136752136752137	0.0	0.40770838	0.7757282	0.51926255	0.7373633	0.71256506	0.17854261	0.3702007	0.22706828	0.9222661	0.2407335	0.7564628	0.21041712	0.68210477	0.49184182	0.25591034	0.39793667
HIP13992	0.0025	1.0	0.83751976	0.52964205	0.68782204	0.40922734	0.39387769	0.67097485	0.71287215	0.83931637	0.41679367	0.83023256	0.6393175	0.76430035	0.30876017	0.7243675	0.7541771	0.671053
HIP13994	0.0025	1.0	0.24567524	0.7232841	0.51053375	0.63903964	0.8436588	0.2719416	0.3161235	0.46411037	0.9195382	0.32990488	0.70286936	0.34852803	0.69282854	0.59923536	0.29385927	0.5069416
HIP14000	0.002136752136752137	0.0	0.80519366	0.6616471	0.5046338	0.33078003	0.21250823	0.50716394	0.5601144	0.68794966	0.34667337	0.6679704	0.4472849	0.38355213	0.25016505	0.72202456	0.57383543	0.3186887
HIP14004	0.002136752136752137	0.0	0.4970869	0.2934172	0.57455385	0.47876868	0.38403988	0.64499944	0.62760615	0.5050344	0.35441464	0.62126017	0.5228315	0.717406	0.48635828	0.45088422	0.5373185	0.51582265
HIP14007	0.002136752136752137	0.0	0.61951697	0.15063691	0.55543804	0.26694694	0.5158053	0.7643752	0.6153666	0.71239805	0.24369487	0.5949325	0.17124319	0.5282532	0.483071	0.67139965	0.5364862	0.5730046
HIP14015	0.002136752136752137	0.0	0.3800835	0.5529091	0.69678265	0.655269	0.6395236	0.3112803	0.57434666	0.22979155	0.6407604	0.17393264	0.65722203	0.4144887	0.5243869	0.22601527	0.59534305	0.40635192
HIP14016	0.0025	1.0	0.4968923	0.6570612	0.43973097	0.60857767	0.86368525	0.6271502	0.35743147	0.6861462	0.5122372	0.72970295	0.5912677	0.6311949	0.60524905	0.5926044	0.43700302	0.48578086
HIP14020	0.002136752136752137	0.0	0.55068094	0.19980818	0.54079086	0.2536617	0.24844298	0.67932045	0.72650695	0.6032548	0.08408266	0.588797	0.15383902	0.6727256	0.39099783	0.41334292	0.73903644	0.56930155
HIP14022	0.0025	1.0	0.577202	0.4114616	0.5640024	0.51114106	0.29038864	0.43780437	0.70972353	0.4652007	0.48844698	0.32458144	0.45436552	0.3315012	0.49547797	0.61197215	0.4528076	0.47644374
HIP14024	0.0025	1.0	0.6043899	0.8054137	0.34468588	0.64973515	0.4897551	0.10300699	0.196024	0.40157145	0.7863946	0.5833844	0.7422988	0.117524415	0.4150356	0.5801688	0.19361892	0.1487523
HIP14028	0.002136752136752137	0.0	0.39606678	0.6608328	0.6076076	0.6546943	0.52348983	0.24885613	0.4813672	0.40330696	0.7399074	0.35965675	0.76261836	0.4848021	0.5691728	0.39344832	0.30078915	0.49001217
HIP14030	0.002136752136752137	0.0	0.3765966	0.4879548	0.46361324	0.42305598	0.6716817	0.4261569	0.36861125	0.7183213	0.53616035	0.5830199	0.677027	0.41898143	0.3859516	0.44052583	0.36269087	0.7461092
HIP14034	0.0025	1.0	0.15159896	0.46977493	0.38690907	0.55957395	0.6101507	0.62851787	0.297445	0.24216744	0.4795483	0.16938943	0.22555959	0.32951403	0.75052845	0.3626327	0.4489841	0.48880285
HIP14036	0.002136752136752137	0.0	0.2244705	0.36668587	0.49529457	0.5254453	0.4553626	0.49366948	0.34874526	0.44373277	0.409207	0.47334468	0.3710746	0.5069481	0.42233348	0.32811567	0.36668625	0.35977322
HIP14039	0.002136752136752137	0.0	0.54711366	0.39092308	0.5526005	0.3885909	0.44303966	0.71841806	0.6492864	0.37682703	0.33161604	0.4100158	0.36107242	0.6010303	0.7160445	0.5614092	0.6872113	0.5901081
HIP14043	0.002136752136752137	0.0	0.6445114	0.5582023	0.4055361	0.4372509	0.43187216	0.477336	0.43067816	0.7073287	0.5802553	0.7871741	0.6670912	0.49370342	0.44197965	0.7877232	0.45118326	0.4129098
HIP14045	0.0025	1.0	0.33560055	0.7191231	0.33961087	0.84309757	0.5624297	0.16539603	0.1369479	0.24373177	0.8133583	0.1170274	0.84403634	0.18792382	0.65703666	0.3660163	0.15095642	0.19334948
HIP14053	0.0025	1.0	0.51915866	0.40357202	0.4170516	0.47911945	0.4880155	0.48206213	0.51363504	0.41703987	0.43219838	0.5416208	0.45043245	0.5535284	0.4467245	0.48896596	0.5056081	0.42373568
HIP14055	0.002136752136752137	0.0	0.22550386	0.6480692	0.35675147	0.6885533	0.60100484	0.23410487	0.28708375	0.2526794	0.5562934	0.26645577	0.42023703	0.43432263	0.7640071	0.3411152	0.19420058	0.4315789
HIP14059	0.002136752136752137	0.0	0.60195863	0.307328	0.40387356	0.5634946	0.61784756	0.51746744	0.41761565	0.18051377	0.5860994	0.22094503	0.36072493	0.43361053	0.5911719	0.39029065	0.27497244	0.7394037
HIP14060	0.0025	1.0	0.37401438	0.59455174	0.5704562	0.55984527	0.6428124	0.5341201	0.46893468	0.5553598	0.6995052	0.62298006	0.67364264	0.5809137	0.46188033	0.6270169	0.45296362	0.7164813
HIP14064	0.002136752136752137	0.0	0.20260915	0.4686645	0.35026097	0.6185028	0.5672096	0.40095627	0.16873085	0.2883327	0.75060076	0.25479543	0.4463177	0.3286685	0.6307584	0.1728589	0.19946593	0.28225818
HIP14066	0.002136752136752137	0.0	0.71471554	0.627954	0.46339703	0.34121737	0.531251	0.8300771	0.7379086	0.8368796	0.40201828	0.82933664	0.69865495	0.6464021	0.61871964	0.6561543	0.65630704	0.7011536
HIP14071	0.0025	1.0	0.62885654	0.68126696	0.503918	0.8088802	0.4119588	0.33604783	0.4348334	0.4773164	0.6592785	0.4067539	0.53776246	0.46942228	0.3937843	0.50917107	0.49194407	0.4126882
HIP14072	0.002136752136752137	0.0	0.5410684	0.28223002	0.7076758	0.36311048	0.32919788	0.697798	0.76250446	0.6630398	0.2537092	0.55946785	0.18631536	0.7088904	0.30588663	0.60866195	0.696192	0.78406584
HIP14077	0.002136752136752137	0.0	0.54750323	0.3029608	0.5831727	0.25386065	0.39250526	0.50685835	0.61408585	0.6680648	0.35433203	0.4314056	0.38313127	0.41664946	0.384324	0.60299873	0.7421189	0.5483291
HIP14079	0.002136752136752137	0.0	0.57729197	0.15812069	0.48770723	0.29139522	0.2951854	0.85973144	0.740278	0.67333317	0.1148352	0.6822821	0.22649276	0.6511788	0.16436782	0.68175477	0.6408622	0.7229554
HIP14080	0.002136752136752137	0.0	0.51645255	0.3742588	0.47938466	0.44653666	0.48361662	0.5457956	0.487999	0.4548031	0.4332364	0.43804523	0.29596898	0.48042434	0.37167382	0.6650809	0.6541897	0.4609353
HIP14090	0.002136752136752137	0.0	0.24035102	0.618621	0.38150004	0.46773815	0.6546316	0.3356282	0.29054725	0.265042	0.63906646	0.27293104	0.5212567	0.31135973	0.5770488	0.2195833	0.19981566	0.4035578
HIP14092	0.0025	1.0	0.8531712	0.49664176	0.54597545	0.351208	0.49925348	0.52959716	0.84018993	0.80403066	0.29478884	0.76700944	0.68898654	0.509207	0.672914	0.7403923	0.6250193	0.45993692
HIP14095	0.002136752136752137	0.0	0.2519245	0.49863252	0.42059958	0.6290691	0.5791698	0.20321524	0.5476279	0.1899969	0.6062251	0.19375548	0.40171543	0.26001865	0.30369157	0.34218043	0.23190424	0.22323528
HIP14096	0.0025	1.0	0.6171827	0.64229536	0.56876725	0.70216805	0.55664384	0.59999955	0.6185618	0.54949385	0.69099075	0.5481292	0.61436725	0.72596836	0.56901	0.6864516	0.5766769	0.5413287
HIP14103	0.0025	1.0	0.5013192	0.7532255	0.55870384	0.5614129	0.49703798	0.6874329	0.4773352	0.46498042	0.71844023	0.72901636	0.5653281	0.4701417	0.7520988	0.6418437	0.41416052	0.5018104
HIP14106	0.0025	1.0	0.54816765	0.757995	0.15193307	0.18088567	0.3474084	0.14328346	0.13771755	0.78906137	0.6331464	0.78794086	0.7772087	0.19305068	0.22461024	0.79090726	0.18686748	0.21984047
HIP14107	0.0025	1.0	0.6886191	0.5871025	0.77234346	0.744791	0.609246	0.641323	0.7245471	0.45278558	0.48570472	0.5900591	0.4422482	0.65278184	0.78324044	0.46657932	0.5883345	0.70830154
HIP14109	0.002136752136752137	0.0	0.14887866	0.4465453	0.36704978	0.58554083	0.4873193	0.246642	0.2275663	0.235165	0.65381444	0.38227937	0.4866258	0.30710527	0.45491162	0.3061306	0.27375698	0.35049272
HIP14110	0.002136752136752137	0.0	0.3805148	0.4519945	0.0847379	0.16430849	0.36192912	0.09040734	0.068776965	0.34444314	0.44654983	0.5253741	0.4669654	0.08676055	0.23993993	0.46621236	0.18505862	0.09120932
HIP14114	0.002136752136752137	0.0	0.46402517	0.6542549	0.3216207	0.57060134	0.53542686	0.27590722	0.26907837	0.19956633	0.75836945	0.39561343	0.57293475	0.37456113	0.6005682	0.43071443	0.2873227	0.18148476
HIP14118	0.0025	1.0	0.25161546	0.703077	0.7026746	0.6382236	0.6243634	0.19225928	0.2764371	0.23061904	0.71899474	0.4378966	0.5852372	0.19680491	0.5145989	0.5000512	0.5386329	0.29509145
HIP14124	0.0025	1.0	0.6717234	0.38234898	0.49447048	0.3977637	0.5910056	0.6772439	0.48059705	0.42837113	0.33441773	0.51192015	0.38360766	0.4422728	0.50763464	0.5180585	0.48111427	0.59148145
HIP14127	0.002136752136752137	0.0	0.3970907	0.6293346	0.4851094	0.4918442	0.56327116	0.50917244	0.54566103	0.32569793	0.60919243	0.4467004	0.6063312	0.4924909	0.6410004	0.40705436	0.362043	0.40230107
HIP14129	0.002136752136752137	0.0	0.38596514	0.2984779	0.33719778	0.43571883	0.53790444	0.35067686	0.41726676	0.37309062	0.33305007	0.46791932	0.34026718	0.39247906	0.41705474	0.3081078	0.45243496	0.42642856
HIP14130	0.002136752136752137	0.0	0.46433008	0.30748641	0.40392953	0.36704677	0.32307932	0.54635644	0.4520714	0.5152991	0.32642868	0.47372285	0.201255	0.40243572	0.29476935	0.43675852	0.53579634	0.45011437
HIP14136	0.0025	1.0	0.70096874	0.51356643	0.40219152	0.62369335	0.4795673	0.78008026	0.43981797	0.5630538	0.80055165	0.55509275	0.5517797	0.5062159	0.47893822	0.63609666	0.5243891	0.4897598
HIP14140	0.002136752136752137	0.0	0.5751178	0.34901	0.40025452	0.4202841	0.49269712	0.6530164	0.549896	0.5636468	0.32176098	0.36681998	0.5264606	0.44192916	0.48745942	0.55872715	0.57375026	0.69558394
HIP14142	0.0025	1.0	0.70594144	0.33508635	0.66926336	0.3460853	0.3577885	0.6937332	0.62312126	0.6958293	0.34127632	0.8166084	0.4483536	0.76111734	0.42960507	0.78833175	0.7270018	0.6130803
HIP14148	0.0025	1.0	0.91959155	0.39590842	0.6586855	0.34770882	0.38985735	0.81427616	0.650051	0.8360605	0.37804917	0.80213976	0.634265	0.6862807	0.41635218	0.75484705	0.7117632	0.75254273
HIP14152	0.0025	1.0	0.8243811	0.84895134	0.5866923	0.55945283	0.6627859	0.38967323	0.6475617	0.6675158	0.8460446	0.6800568	0.9081721	0.6317388	0.4148329	0.786008	0.3702873	0.46706513
HIP14157	0.0025	1.0	0.7170719	0.3517182	0.5438414	0.45777312	0.42166162	0.64284116	0.66376096	0.78885317	0.4038024	0.7281081	0.7803527	0.6808135	0.2914529	0.7636148	0.6399017	0.58910877
HIP14174	0.002136752136752137	0.0	0.22195289	0.65301	0.37008226	0.57336646	0.514097	0.10561085	0.1928201	0.17485169	0.7038953	0.1166963	0.5510463	0.19407895	0.5147534	0.23666936	0.22628495	0.22791529
HIP14175	0.0025	1.0	0.20591867	0.6791897	0.3528899	0.6228264	0.57232857	0.25220692	0.20842063	0.13576561	0.7760551	0.27538964	0.62896526	0.27744493	0.53227264	0.4187375	0.24401748	0.37384766
HIP14176	0.002136752136752137	0.0	0.50501436	0.44828638	0.52921474	0.492373	0.49458748	0.74502146	0.5663609	0.52714807	0.38050872	0.5835166	0.47898564	0.73512083	0.4931784	0.4932114	0.5973158	0.7578752
HIP14181	0.0025	1.0	0.20668098	0.5554893	0.48726723	0.57961553	0.60987043	0.56760347	0.3088795	0.35348663	0.47954565	0.22984874	0.33088169	0.33635366	0.5437899	0.3106358	0.5093275	0.5917348
HIP14187	0.0025	1.0	0.6973473	0.77272475	0.64616966	0.5196557	0.5154004	0.47614884	0.48172233	0.667963	0.7640572	0.7300688	0.7420819	0.40032104	0.45666242	0.78296894	0.48737863	0.5760846
HIP14192	0.002136752136752137	0.0	0.2863064	0.46006978	0.30311933	0.63984597	0.67160404	0.4296592	0.2593425	0.27788776	0.5129988	0.24859828	0.34904954	0.32180285	0.58620024	0.25682512	0.37954402	0.4613564
HIP14194	0.0025	1.0	0.68880564	0.50229895	0.40955213	0.7387333	0.59362507	0.31283695	0.39168847	0.45496604	0.54802954	0.30385488	0.5756274	0.4355098	0.4285982	0.4561718	0.34984756	0.37921175
HIP14196	0.002136752136752137	0.0	0.19889349	0.71663785	0.40735853	0.65636086	0.6591731	0.27222782	0.24831471	0.2115517	0.8067341	0.3383754	0.6772028	0.37439412	0.6230388	0.47497728	0.18041939	0.34450886
HIP14202	0.002136752136752137	0.0	0.8252562	0.27916119	0.5999376	0.3520118	0.44045064	0.75104815	0.7547777	0.53954893	0.18041974	0.6732176	0.32094592	0.77924526	0.34947675	0.5084664	0.6934491	0.64865255
HIP14205	0.0025	1.0	0.5103671	0.7016782	0.41615865	0.695004	0.53339815	0.34005785	0.4303844	0.5159458	0.6962248	0.38014644	0.63079035	0.3440475	0.5859238	0.59170973	0.45462984	0.27403182
HIP14209	0.002136752136752137	0.0	0.19390056	0.60705155	0.50508744	0.6081243	0.76402897	0.33748367	0.30369103	0.16931242	0.6920053	0.21290356	0.35312012	0.5963021	0.66768825	0.5077843	0.27404168	0.4508386
HIP14211	0.002136752136752137	0.0	0.52520895	0.18653157	0.5280906	0.36130926	0.25126544	0.61910576	0.60350466	0.5504314	0.17517081	0.4352321	0.27998546	0.6127281	0.4013803	0.5272562	0.6277046	0.38500786
HIP14213	0.002136752136752137	0.0	0.20230454	0.43038213	0.33892927	0.4617272	0.6835289	0.36559904	0.23032191	0.13026583	0.7101406	0.15740672	0.6534991	0.40731078	0.60950524	0.38708204	0.25675005	0.37343284
HIP14214	0.002136752136752137	0.0	0.22398338	0.47444135	0.30965143	0.5447384	0.5844941	0.1693506	0.18470979	0.15482923	0.70283604	0.4084242	0.561411	0.31149465	0.5011729	0.3077713	0.19292879	0.34694216
HIP14218	0.002136752136752137	0.0	0.3499843	0.21643427	0.35449073	0.3873768	0.52352774	0.43359163	0.45077288	0.37893826	0.21685815	0.31049034	0.18442255	0.41878927	0.42212716	0.34461182	0.631603	0.45397776
HIP14223	0.0025	1.0	0.6934506	0.7473811	0.5039183	0.56916565	0.5174158	0.46204075	0.5035623	0.6448422	0.6424208	0.52511454	0.7265044	0.5174357	0.46944767	0.6510446	0.6222713	0.5013099
HIP14226	0.002136752136752137	0.0	0.28667074	0.4096028	0.39989424	0.71229553	0.6744737	0.46875954	0.44664565	0.22765255	0.4626956	0.18976218	0.30752993	0.43703425	0.59726095	0.33851147	0.3500921	0.419293
HIP14230	0.002136752136752137	0.0	0.09724486	0.41830826	0.792425	0.6230339	0.59956187	0.36234388	0.29391652	0.09377536	0.47801673	0.061331213	0.17346957	0.40423045	0.71492684	0.14673743	0.27081144	0.35594362
HIP14231	0.0025	1.0	0.428807	0.5939187	0.5548592	0.6020067	0.5822727	0.41322815	0.40988198	0.4172312	0.7211267	0.48196772	0.5338173	0.41442165	0.5630677	0.4191717	0.3310101	0.5866988
HIP14237	0.002136752136752137	0.0	0.23135617	0.35644138	0.38688117	0.3181765	0.58045197	0.47367433	0.33172715	0.35641629	0.29424107	0.2602657	0.21416184	0.43284532	0.45837483	0.29358655	0.54775923	0.47555646
HIP14240	0.002136752136752137	0.0	0.5519693	0.35748136	0.44463888	0.31574494	0.38502136	0.7147653	0.5405507	0.7744595	0.2540279	0.83293045	0.38716242	0.5456935	0.6014327	0.57346725	0.7093898	0.53357434
HIP14241	0.002136752136752137	0.0	0.6491914	0.26748443	0.45466727	0.3390091	0.3119113	0.7066139	0.6550355	0.5424036	0.080651015	0.42468482	0.24007162	0.6050946	0.3432774	0.3097806	0.6797131	0.53828007
HIP14494	0.002136752136752137	0.0	0.6168762	0.072387934	0.411858	0.13609684	0.29614714	0.70518315	0.77235985	0.6081584	0.039960206	0.5335194	0.06664744	0.7603622	0.38322324	0.33688065	0.8479648	0.62185514
HIP14911	0.002136752136752137	0.0	0.29854518	0.37374496	0.49217647	0.47702032	0.49987587	0.6636026	0.3346634	0.23836148	0.43769908	0.34945494	0.28981936	0.5179882	0.5302266	0.37512994	0.45941207	0.61582345
HIP15685	0.0025	1.0	0.44505873	0.78608775	0.7390275	0.8844235	0.53130215	0.6003105	0.5766701	0.61946195	0.8083525	0.62663335	0.74760306	0.6446163	0.6433259	0.753691	0.5155096	0.66298175
HIP15861	0.0025	1.0	0.3779273	0.7308056	0.69013965	0.7034249	0.5802981	0.33810836	0.6440225	0.22256619	0.6717958	0.41448683	0.74858046	0.50645953	0.6640054	0.29931003	0.4460636	0.6106505
HIP16515	0.0025	1.0	0.76404476	0.7329742	0.6419879	0.5179374	0.5242038	0.73569024	0.7460981	0.89743936	0.5761094	0.8833107	0.8967128	0.75113004	0.33246726	0.61538553	0.7257565	0.5611183
HIP16867	0.0025	1.0	0.4674109	0.50672716	0.7224014	0.64337325	0.6114036	0.35706764	0.6625587	0.3871924	0.68088776	0.6127037	0.55992043	0.52179587	0.8421037	0.6567947	0.5932648	0.33392885
HIP17370	0.0025	1.0	0.5107372	0.70129824	0.32692307	0.5233572	0.5334537	0.55696756	0.29485726	0.5045524	0.571346	0.5827655	0.6045951	0.27936494	0.5779514	0.37440306	0.49428707	0.49525318
HIP17440	0.002136752136752137	0.0	0.7037211	0.24340251	0.5161897	0.26889864	0.19827753	0.7055931	0.7930105	0.7256087	0.08180189	0.5908759	0.08482209	0.78915405	0.25614345	0.5758994	0.80878925	0.71321577
HIP17454	0.002136752136752137	0.0	0.29641986	0.29702082	0.3892084	0.39626542	0.61865586	0.48496318	0.44864124	0.373936	0.49986106	0.17760414	0.39799652	0.6457322	0.72495776	0.24531472	0.33785826	0.36667377
HIP17457	0.002136752136752137	0.0	0.20676309	0.6346251	0.6578715	0.53186	0.65834653	0.35072285	0.3183589	0.52709734	0.75984937	0.37112007	0.70201355	0.39048153	0.57367444	0.6621666	0.32251304	0.5358448
HIP17462	0.0025	1.0	0.68342006	0.61874026	0.5077193	0.49257812	0.5936787	0.30955404	0.38965595	0.3275375	0.76323545	0.48798475	0.6723839	0.4744704	0.5329504	0.68527985	0.44544208	0.44639698
HIP17534	0.0025	1.0	0.6443384	0.6164314	0.40420887	0.59564257	0.59361726	0.35981917	0.36788636	0.425956	0.67734957	0.2330234	0.66897714	0.37752548	0.65280074	0.344415	0.37266684	0.49726534
HIP17577	0.0025	1.0	0.4674495	0.6967955	0.4252426	0.54466546	0.60450697	0.19941106	0.4467426	0.55370486	0.65605116	0.3856958	0.74112505	0.2328743	0.42522883	0.6568221	0.4050059	0.3386871
HIP17585	0.002136752136752137	0.0	0.15492475	0.6154497	0.34866017	0.46151882	0.55170405	0.14450583	0.28228956	0.3217941	0.6884796	0.26730457	0.3466653	0.15918729	0.38636762	0.2422893	0.24362823	0.13468343
HIP17698	0.002136752136752137	0.0	0.6284487	0.4600534	0.47587165	0.40786594	0.5386415	0.5357616	0.45511222	0.5019376	0.47792992	0.7464391	0.6211493	0.5046593	0.507556	0.42309386	0.621427	0.573968
HIP17723	0.0025	1.0	0.68179536	0.35807693	0.5768824	0.5829841	0.5164077	0.40259212	0.8282934	0.50765055	0.5066386	0.48609245	0.35720605	0.589908	0.64149714	0.4809889	0.4888929	0.68262255
HIP17760	0.0025	1.0	0.31977537	0.6029875	0.57129633	0.5693502	0.5842751	0.3261639	0.2652219	0.27258462	0.6475713	0.16730094	0.55059034	0.4796369	0.51033205	0.34962758	0.47490987	0.37372744
HIP17837	0.0025	1.0	0.70340693	0.62872875	0.57837164	0.43236294	0.38046682	0.6678638	0.6661818	0.6724025	0.50537145	0.64969426	0.63620317	0.70894456	0.28963393	0.73767525	0.6622186	0.42887688
HIP17845	0.0025	1.0	0.75823176	0.54981405	0.47065985	0.65665287	0.3639275	0.6389452	0.43526366	0.646895	0.5859506	0.67055863	0.5670293	0.6285619	0.4619577	0.66023916	0.65539	0.46004745
HIP19048	0.002136752136752137	0.0	0.21884257	0.42498598	0.44996336	0.51574314	0.7541238	0.14443743	0.41417634	0.25344402	0.6092822	0.14659065	0.38180998	0.2795359	0.48951402	0.18046233	0.27156347	0.19990695
