# Supplementary material for: Dynamic kernel matching for non-conforming data: A case study of T cell receptor datasets
Source: PLoS One. 2023 Mar 7;18(3):e0265313. doi: 10.1371/journal.pone.0265313 (PMC9990938; doi:10.1371/journal.pone.0265313)
Supplement: S1 Data — (ZIP) [file pone.0265313.s009.zip › source code/repertoire-classification-problem/model/bin/model_6_ps_val.csv]

Sample	Weight	Label	Prediction_0	Prediction_1	Prediction_2	Prediction_3	Prediction_4	Prediction_5	Prediction_6	Prediction_7	Prediction_8	Prediction_9	Prediction_10	Prediction_11	Prediction_12	Prediction_13	Prediction_14	Prediction_15
HIP00777	0.008620689655172414	1.0	0.72990596	0.25287127	0.46697345	0.33160058	0.28595057	0.6403506	0.7258693	0.6596121	0.22979784	0.7354404	0.23991105	0.6309299	0.24215502	0.569637	0.58402956	0.6940978
HIP01055	0.008064516129032258	0.0	0.65463895	0.30425918	0.8373165	0.40179944	0.31193918	0.43153656	0.6335086	0.4882627	0.27984136	0.6270496	0.40015242	0.362216	0.4935726	0.5669805	0.54463375	0.42671135
HIP01091	0.008620689655172414	1.0	0.35136774	0.70478135	0.34568894	0.57952416	0.6776001	0.5169064	0.25074404	0.40247193	0.78161323	0.3237474	0.72844285	0.47973296	0.7822443	0.504928	0.387294	0.5521576
HIP01180	0.008064516129032258	0.0	0.3569684	0.33863735	0.55571705	0.5071692	0.8414141	0.53958106	0.78876305	0.573477	0.301494	0.37430638	0.42583412	0.5544683	0.43845466	0.43029276	0.6331052	0.69723254
HIP01266	0.008064516129032258	0.0	0.37488568	0.33370042	0.5023874	0.44326067	0.39777845	0.57285243	0.48362988	0.47343954	0.20309979	0.3549684	0.24963349	0.48732623	0.45162797	0.48621795	0.5731664	0.6424155
HIP01393	0.008064516129032258	0.0	0.5752481	0.40496796	0.43523866	0.44358733	0.554437	0.7095627	0.7453142	0.58323634	0.29165378	0.58731127	0.33199763	0.70057076	0.35753414	0.57147616	0.58877003	0.5091089
HIP01765	0.008620689655172414	1.0	0.33232006	0.41630667	0.3180508	0.34912026	0.5634018	0.31426883	0.24506372	0.2993675	0.47593606	0.1905432	0.5009165	0.5173967	0.427368	0.28902385	0.30397707	0.21281347
HIP02024	0.008620689655172414	1.0	0.82135457	0.77150303	0.48538157	0.69243324	0.5999657	0.2928929	0.53477854	0.5050212	0.88805807	0.58693784	0.8133625	0.3326073	0.4355569	0.593921	0.26488423	0.51550007
HIP03111	0.008064516129032258	0.0	0.7783214	0.34370935	0.74942577	0.53030145	0.27862906	0.7791448	0.8808929	0.6870401	0.31927997	0.798079	0.5000257	0.78575873	0.43418735	0.60868365	0.86032426	0.6943819
HIP03194	0.008620689655172414	1.0	0.6047102	0.58085036	0.60719866	0.7202206	0.41625872	0.40760177	0.60296947	0.51214314	0.49864203	0.69556266	0.64545023	0.58225363	0.45994216	0.60054904	0.54529434	0.57063574
HIP03197	0.008064516129032258	0.0	0.79509866	0.33825314	0.46167633	0.4065053	0.28981215	0.5925461	0.60930693	0.5550054	0.3011665	0.49927688	0.36122543	0.5288964	0.22283226	0.70788777	0.5145329	0.47798303
HIP03370	0.008620689655172414	1.0	0.57650626	0.68365574	0.5502544	0.52602035	0.45646334	0.23908347	0.37996823	0.87637925	0.63745415	0.83356833	0.7647126	0.48095566	0.6067599	0.509114	0.41561276	0.44512272
HIP03494	0.008064516129032258	0.0	0.45442972	0.58765656	0.6885992	0.50119936	0.34759837	0.41823798	0.65049213	0.6920318	0.25550157	0.61504054	0.43674627	0.5907376	0.33083808	0.49684557	0.6502762	0.43350184
HIP03592	0.008064516129032258	0.0	0.47313905	0.33430412	0.4295745	0.39819616	0.5168259	0.64326406	0.53480214	0.47463015	0.4694199	0.45755368	0.3946727	0.49989942	0.4752609	0.5930139	0.50754106	0.43092242
HIP04455	0.008620689655172414	1.0	0.275393	0.7503928	0.3589931	0.65600693	0.5945036	0.13385898	0.62852603	0.485175	0.7340317	0.4009714	0.68339163	0.255715	0.3467477	0.39767408	0.22730723	0.1550631
HIP04475	0.008620689655172414	1.0	0.41933942	0.56794447	0.39447802	0.6803887	0.52980417	0.27422935	0.315474	0.41675863	0.7909497	0.45126364	0.7523998	0.2933102	0.5271572	0.4406943	0.28176066	0.25605124
HIP04509	0.008620689655172414	1.0	0.8645848	0.660393	0.66250664	0.54051244	0.49328715	0.8302697	0.8686245	0.85255194	0.470917	0.9058163	0.61089563	0.7034683	0.36541125	0.6376837	0.7484117	0.82376146
HIP04545	0.008064516129032258	0.0	0.40604806	0.4088684	0.4498436	0.5068539	0.44377428	0.57280856	0.33588755	0.38230374	0.5242012	0.423847	0.4450306	0.38928837	0.39528725	0.4402081	0.45674762	0.5117275
HIP04555	0.008620689655172414	1.0	0.8042917	0.3081617	0.6827122	0.25748807	0.3720858	0.67412937	0.6975081	0.7383485	0.118067175	0.7474363	0.20256567	0.68881035	0.6133532	0.46014345	0.8236201	0.6317797
HIP04605	0.008620689655172414	1.0	0.40880656	0.7282623	0.5229233	0.71151114	0.6032908	0.24050719	0.30469316	0.4923499	0.62619895	0.47711417	0.8128431	0.27111357	0.3875802	0.5088551	0.22606185	0.42905372
HIP04634	0.008620689655172414	1.0	0.781368	0.41703516	0.46067873	0.5146315	0.22208345	0.7086732	0.797093	0.80890846	0.2100892	0.7349037	0.54062575	0.748959	0.28975943	0.70626134	0.755144	0.53638196
HIP05390	0.008064516129032258	0.0	0.36615878	0.38510072	0.37849218	0.36255047	0.56063354	0.36073196	0.34825823	0.4529747	0.43186998	0.42920268	0.58771646	0.6832861	0.44793427	0.37553912	0.48203635	0.409992
HIP05405	0.008620689655172414	1.0	0.5188782	0.5759574	0.51327044	0.43507358	0.43969184	0.53053856	0.49186707	0.5391142	0.6170632	0.60193884	0.50619483	0.64241683	0.56582254	0.7422483	0.5544508	0.4435079
HIP05551	0.008620689655172414	1.0	0.33826688	0.5622962	0.43640137	0.54161215	0.62661934	0.39657357	0.4429897	0.39454177	0.6738147	0.36206722	0.6411185	0.39771432	0.64383745	0.60688746	0.44508404	0.48541898
HIP05574	0.008064516129032258	0.0	0.7753421	0.18602926	0.6205308	0.5471044	0.36830562	0.87424827	0.7889972	0.79262686	0.17980409	0.8302938	0.36159018	0.8201433	0.32656872	0.7676469	0.8695588	0.78215927
HIP05763	0.008064516129032258	0.0	0.7580555	0.6725882	0.07234043	0.113016576	0.79107976	0.04850599	0.115702	0.7511786	0.6206237	0.63588965	0.7019354	0.072361976	0.21305984	0.7592319	0.11811599	0.118994355
HIP05948	0.008064516129032258	0.0	0.5279887	0.6046587	0.39077374	0.39119163	0.31749675	0.3091898	0.46144474	0.50812143	0.29034057	0.49923876	0.23630336	0.35646182	0.43014556	0.4099948	0.49145976	0.4023089
HIP08346	0.008064516129032258	0.0	0.35432386	0.6032054	0.39823413	0.42570907	0.54513395	0.39259118	0.3630255	0.4810054	0.7920759	0.51634735	0.48645833	0.35069525	0.3235393	0.71940327	0.56470364	0.6662712
HIP08507	0.008064516129032258	0.0	0.18177715	0.33123082	0.51856863	0.42144886	0.45071447	0.35370454	0.32894874	0.16680318	0.40871966	0.15040705	0.21665826	0.47271857	0.54874444	0.19107586	0.4415243	0.2963361
HIP08598	0.008620689655172414	1.0	0.5866635	0.5076528	0.43836287	0.5270642	0.62809247	0.57491916	0.51369816	0.5622498	0.43662062	0.67013407	0.49342495	0.40896398	0.47820148	0.35881126	0.4531858	0.4233711
HIP08792	0.008620689655172414	1.0	0.5352478	0.6045097	0.34435904	0.6694684	0.54843265	0.36822492	0.3374581	0.48682356	0.7058875	0.6183383	0.81313	0.260815	0.6040236	0.5036732	0.32121927	0.4460313
HIP08805	0.008064516129032258	0.0	0.85324484	0.16409364	0.48775035	0.28541768	0.3471002	0.78575003	0.7210515	0.7132038	0.15955472	0.9056089	0.17357054	0.64853704	0.16482869	0.84199524	0.8609121	0.6245962
HIP08821	0.008620689655172414	1.0	0.5315234	0.65696913	0.40543824	0.5820388	0.49161392	0.21135738	0.27174947	0.40327087	0.82613957	0.41426563	0.76637566	0.22300664	0.5231753	0.56987435	0.19976982	0.2293025
HIP08972	0.008064516129032258	0.0	0.5055132	0.50959134	0.46449673	0.54555404	0.628736	0.8242241	0.36251837	0.30510023	0.49252108	0.33153984	0.56864357	0.5905923	0.78694165	0.2890753	0.3934585	0.59394777
HIP08977	0.008064516129032258	0.0	0.60004234	0.4244582	0.42066973	0.43793657	0.40026572	0.5294402	0.5453047	0.68902785	0.26036078	0.7364722	0.3807981	0.54515576	0.558115	0.5130193	0.6056821	0.58806556
HIP08986	0.008620689655172414	1.0	0.6897831	0.6375911	0.6265359	0.4786978	0.46622545	0.6549116	0.5127765	0.76254725	0.39833465	0.7922667	0.8252597	0.6900573	0.5686594	0.5313097	0.59406304	0.5353575
HIP09022	0.008620689655172414	1.0	0.6144669	0.6131162	0.39193502	0.4897148	0.6346086	0.28296602	0.33372235	0.31063217	0.7451258	0.48728037	0.44032574	0.32953513	0.49527952	0.57556707	0.53422976	0.3468632
HIP09029	0.008064516129032258	0.0	0.6900545	0.46789744	0.53411084	0.60736316	0.31746915	0.60055417	0.5424804	0.79402554	0.27650076	0.8401246	0.40371728	0.5033506	0.47136426	0.48059273	0.56889844	0.69985485
HIP09235	0.008620689655172414	1.0	0.2539415	0.5988264	0.58266723	0.5042648	0.75445324	0.3624382	0.37623796	0.5415302	0.5191236	0.19705111	0.70734614	0.3499788	0.55120194	0.44911852	0.31442884	0.29002845
HIP09559	0.008064516129032258	0.0	0.42580414	0.21371484	0.44685146	0.33446106	0.45602158	0.49078166	0.49694672	0.37481648	0.22441375	0.6944896	0.36303765	0.5855218	0.3610899	0.5192509	0.5923462	0.70525825
HIP10358	0.008064516129032258	0.0	0.3648486	0.29640353	0.44666597	0.455852	0.35109216	0.5883145	0.5617148	0.5666609	0.28476933	0.45813572	0.20981309	0.5427958	0.30071244	0.4901758	0.6048967	0.7389302
HIP10445	0.008064516129032258	0.0	0.2399874	0.43045554	0.39092875	0.49394518	0.68499386	0.41315487	0.36952424	0.3004707	0.5488532	0.2273142	0.3492449	0.4252536	0.64542294	0.31354553	0.32477254	0.4927445
HIP10480	0.008620689655172414	1.0	0.87073195	0.33176816	0.4216368	0.30135566	0.3374562	0.7627444	0.7358107	0.82325363	0.27246475	0.73563516	0.21379346	0.63107014	0.2109608	0.7553264	0.85296726	0.67295605
HIP10514	0.008064516129032258	0.0	0.4691275	0.29367027	0.47234336	0.6114791	0.58441186	0.5606902	0.44654056	0.5146584	0.39993155	0.49983892	0.33011216	0.4166285	0.32416588	0.54348004	0.5026651	0.46626535
HIP10597	0.008064516129032258	0.0	0.5877527	0.2959146	0.6130178	0.47018102	0.37798572	0.7627594	0.5979908	0.52572197	0.26323497	0.42350924	0.19032982	0.7295751	0.3984976	0.48976573	0.6213809	0.5791247
HIP10694	0.008064516129032258	0.0	0.41764057	0.57354647	0.6054843	0.3233198	0.4224751	0.22928286	0.35810888	0.5334005	0.60096884	0.5834494	0.7109667	0.2278519	0.26101974	0.50866467	0.32307485	0.29221088
HIP10716	0.008620689655172414	1.0	0.3192463	0.53922516	0.5698558	0.66835696	0.8607299	0.34579653	0.21393463	0.3284326	0.76080745	0.24062851	0.5610827	0.2534678	0.5453945	0.22693291	0.22985217	0.27466488
HIP10726	0.008064516129032258	0.0	0.74035585	0.36193246	0.75021815	0.37923825	0.35557425	0.5619548	0.7761653	0.7947382	0.2167243	0.5652516	0.46877635	0.634094	0.39537585	0.46552554	0.5231503	0.5885977
HIP10821	0.008064516129032258	0.0	0.220936	0.47707784	0.3783792	0.52128714	0.61090696	0.5088985	0.37649232	0.2043697	0.6837026	0.22140962	0.22275975	0.56189924	0.418769	0.50574774	0.35743892	0.4004826
HIP11518	0.008620689655172414	1.0	0.6327314	0.44206676	0.36043003	0.4943616	0.48617592	0.5632465	0.34174314	0.59324574	0.5659087	0.6109611	0.81612325	0.32169658	0.39375383	0.5958141	0.35740453	0.45060992
HIP11553	0.008064516129032258	0.0	0.82248664	0.26111805	0.66024715	0.27737072	0.2066752	0.8076478	0.762263	0.886263	0.20270637	0.7677146	0.3851298	0.6507838	0.260175	0.7319522	0.70308185	0.6560625
HIP11613	0.008620689655172414	1.0	0.34631228	0.813501	0.42991295	0.63013685	0.61466086	0.18688327	0.2080765	0.33381593	0.7930969	0.45926586	0.738113	0.25379515	0.54759383	0.53921676	0.36901808	0.34539932
HIP11845	0.008064516129032258	0.0	0.4736419	0.4885789	0.35531878	0.49986437	0.58433926	0.54649675	0.5563694	0.52668816	0.2125391	0.43451682	0.2632273	0.6443525	0.57399225	0.4775681	0.55907625	0.50853103
HIP12099	0.008620689655172414	1.0	0.8498367	0.5351857	0.6122901	0.36558944	0.24960658	0.6410758	0.68069947	0.81739473	0.6788776	0.89714646	0.54956114	0.7484094	0.37480664	0.7007719	0.8176272	0.712732
HIP12743	0.008620689655172414	1.0	0.49392074	0.74173456	0.5746612	0.7470523	0.6253125	0.40381014	0.6333438	0.56822026	0.90117896	0.4681127	0.7734468	0.30431986	0.49227437	0.4625859	0.29853266	0.5049207
HIP12980	0.008620689655172414	1.0	0.45553827	0.76120746	0.4036367	0.3855118	0.65448886	0.48126513	0.46864825	0.653875	0.7690953	0.639461	0.6916509	0.5431032	0.45483035	0.62098503	0.46212757	0.39236122
HIP13176	0.008620689655172414	1.0	0.45211527	0.4659573	0.4535171	0.44802728	0.4421114	0.6422713	0.5013149	0.51582325	0.3181252	0.401138	0.50097334	0.45961908	0.40414846	0.4864951	0.49077073	0.57526964
HIP13198	0.008064516129032258	0.0	0.4157901	0.6545583	0.6404083	0.75736046	0.61997	0.5262339	0.59542716	0.37152988	0.67122364	0.32095984	0.60190773	0.7919263	0.7255603	0.50037277	0.4712807	0.4423706
HIP13244	0.008064516129032258	0.0	0.58217424	0.40315384	0.51270837	0.4233773	0.446021	0.55739486	0.50740266	0.43735278	0.53488934	0.56772286	0.5198703	0.6629027	0.5232532	0.4401757	0.48593935	0.5122095
HIP13256	0.008064516129032258	0.0	0.19349065	0.6267943	0.41834244	0.6011437	0.813375	0.76149786	0.21770546	0.18021917	0.7952207	0.22239566	0.7034209	0.4755065	0.94273394	0.30183524	0.17960024	0.6640973
HIP13263	0.008064516129032258	0.0	0.44705892	0.47324783	0.64031434	0.48313138	0.4341984	0.469795	0.4455366	0.4836532	0.5294038	0.6137792	0.62333435	0.57681596	0.26934996	0.40620902	0.5290453	0.45612347
HIP13276	0.008064516129032258	0.0	0.13041317	0.29939896	0.3439033	0.59901536	0.7029778	0.6970552	0.23467985	0.1465207	0.45938015	0.13309264	0.19123635	0.30050772	0.7426878	0.16650686	0.27225053	0.48405436
HIP13306	0.008620689655172414	1.0	0.636665	0.39128038	0.5569353	0.34981322	0.42663378	0.7319219	0.67918277	0.5577571	0.45974484	0.6574639	0.42882347	0.65158427	0.71361387	0.5520672	0.55677474	0.42475337
HIP13311	0.008620689655172414	1.0	0.7597703	0.5148277	0.70327765	0.5054755	0.29418525	0.45167035	0.6437452	0.78593373	0.53258026	0.7225788	0.63677067	0.5174847	0.4043077	0.713038	0.8495555	0.43782735
HIP13350	0.008064516129032258	0.0	0.6860621	0.355908	0.5580373	0.58042467	0.4739895	0.5976847	0.6771358	0.4622416	0.41388157	0.5947801	0.47113952	0.59965074	0.6419568	0.48153844	0.7085847	0.5948585
HIP13396	0.008620689655172414	1.0	0.4603048	0.7562799	0.36313492	0.5879086	0.6463865	0.278656	0.2994905	0.29724663	0.8063904	0.5313434	0.7364284	0.26357403	0.7308833	0.4355381	0.22292888	0.29634762
HIP13449	0.008620689655172414	1.0	0.29140675	0.90990067	0.43182552	0.8239827	0.6687634	0.24838018	0.20192516	0.23138586	0.9275383	0.20690793	0.8281365	0.3011918	0.67995787	0.33496904	0.18650824	0.3957681
HIP13463	0.008064516129032258	0.0	0.7657261	0.23850754	0.5017591	0.24621585	0.2337107	0.56300586	0.6681603	0.7524253	0.19749293	0.69841075	0.18605062	0.57744896	0.259996	0.47049364	0.6592411	0.6849771
HIP13478	0.008620689655172414	1.0	0.44375762	0.8539549	0.6585542	0.8524535	0.72905326	0.1806643	0.2763925	0.307509	0.86309195	0.48239407	0.83182085	0.28935778	0.5845467	0.43880418	0.36576813	0.38544032
HIP13489	0.008620689655172414	1.0	0.45167312	0.5699076	0.41791472	0.504621	0.5938965	0.5070701	0.37298316	0.5125031	0.4664467	0.57157016	0.47325826	0.5539369	0.49796736	0.45931166	0.32218462	0.65277696
HIP13511	0.008064516129032258	0.0	0.22980213	0.52823645	0.47869518	0.61339605	0.55331117	0.33199406	0.32452524	0.27767846	0.44878554	0.26341727	0.40691698	0.3674508	0.607675	0.26816526	0.36462033	0.3841694
HIP13513	0.008620689655172414	1.0	0.22796205	0.7262912	0.42083505	0.60770595	0.48565245	0.28711948	0.21049175	0.18679515	0.62572	0.42370737	0.52919394	0.24498445	0.5014467	0.31596398	0.26362714	0.38039076
HIP13610	0.008620689655172414	1.0	0.4068728	0.47340024	0.58378255	0.589079	0.6405845	0.55752665	0.65494627	0.59896594	0.5117753	0.71900976	0.6040254	0.6266837	0.52519274	0.59354025	0.5395219	0.54533863
HIP13625	0.008064516129032258	0.0	0.50983614	0.48265603	0.4396189	0.29313618	0.26902252	0.51894313	0.66727585	0.6769866	0.29618043	0.5402065	0.40737274	0.46672815	0.33942717	0.4969475	0.69795144	0.41988036
HIP13658	0.008064516129032258	0.0	0.73104954	0.22602257	0.52459204	0.25220984	0.25411135	0.88324004	0.8834331	0.8815892	0.09906691	0.81095374	0.20075765	0.78804857	0.5244076	0.49396873	0.84237933	0.73516357
HIP13671	0.008620689655172414	1.0	0.33372372	0.6602951	0.39790994	0.590173	0.51535183	0.56351686	0.3495077	0.437392	0.4558518	0.42855886	0.5044335	0.3728045	0.423831	0.31595442	0.34878847	0.26442474
HIP13709	0.008064516129032258	0.0	0.67230517	0.3416018	0.5059187	0.2488102	0.55681705	0.5618226	0.5878605	0.6607505	0.31043845	0.88043797	0.41863346	0.6139523	0.33816054	0.7821659	0.5504795	0.67107546
HIP13736	0.008064516129032258	0.0	0.47804898	0.46391258	0.49223128	0.5545059	0.46009466	0.5222662	0.56936944	0.6746528	0.29679546	0.75689435	0.3864608	0.5846289	0.36275947	0.3353404	0.4415636	0.58261734
HIP13746	0.008064516129032258	0.0	0.49730906	0.7070529	0.7790055	0.38415867	0.41599846	0.5384688	0.5097482	0.6923764	0.5494833	0.5488326	0.50438994	0.58909273	0.33359095	0.6097363	0.6797319	0.5749531
HIP13754	0.008064516129032258	0.0	0.4545429	0.22233438	0.47000098	0.491807	0.31380594	0.4896654	0.62344235	0.5700163	0.21310765	0.3882047	0.2717409	0.536717	0.6155462	0.389799	0.63608265	0.5118638
HIP13780	0.008064516129032258	0.0	0.1552788	0.2444253	0.5294326	0.6296403	0.48872367	0.3100195	0.39078408	0.2644809	0.24619031	0.14395812	0.2332305	0.32250175	0.43971682	0.14131805	0.36632553	0.4073108
HIP13796	0.008064516129032258	0.0	0.1520522	0.28724128	0.33831826	0.39577237	0.35900483	0.5148109	0.44018233	0.23049045	0.2797699	0.38069722	0.16227233	0.29017574	0.50022316	0.22811863	0.5578504	0.23114783
HIP13806	0.008064516129032258	0.0	0.40259337	0.58307844	0.5622275	0.56891537	0.5288604	0.41124237	0.8255134	0.51621366	0.60369986	0.5358225	0.6534742	0.5481276	0.68965113	0.6718887	0.5702277	0.56595695
HIP13810	0.008064516129032258	0.0	0.5740658	0.7139046	0.38090757	0.25994435	0.4372576	0.29729718	0.5292814	0.5490014	0.5258563	0.636786	0.5434592	0.31679162	0.34845108	0.53375155	0.61617327	0.29331166
HIP13848	0.008064516129032258	0.0	0.5622892	0.4824861	0.47192794	0.30850297	0.6986237	0.552193	0.57269275	0.5631666	0.44786805	0.73067176	0.5559967	0.5047198	0.6312276	0.42405957	0.54741657	0.5303717
HIP13853	0.008064516129032258	0.0	0.47418857	0.1268777	0.564295	0.3341887	0.2563028	0.47257963	0.7016309	0.7547574	0.07592493	0.736392	0.11334184	0.76448286	0.44918683	0.41230106	0.8162838	0.7018634
HIP13857	0.008064516129032258	0.0	0.34892756	0.57694775	0.35180366	0.38810307	0.536708	0.4897246	0.5905123	0.46754843	0.38713658	0.5904063	0.54265714	0.59295845	0.4607472	0.4374737	0.6537931	0.5082823
HIP13871	0.008064516129032258	0.0	0.4735866	0.4064979	0.524511	0.52299446	0.49109185	0.4196342	0.41591638	0.3236967	0.33405662	0.3955714	0.27924055	0.659674	0.472476	0.31943786	0.44011065	0.41275686
HIP13875	0.008620689655172414	1.0	0.65842056	0.8335191	0.686643	0.7206862	0.510275	0.23988217	0.50744075	0.63847965	0.7622421	0.7833197	0.9030335	0.37944448	0.35740155	0.42307746	0.39297736	0.338814
HIP13880	0.008620689655172414	1.0	0.6292241	0.68839514	0.3933702	0.53879106	0.56729066	0.39717078	0.40977815	0.6534538	0.6551796	0.4619389	0.82282305	0.28218788	0.6202545	0.4575845	0.40312865	0.5352226
HIP13902	0.008620689655172414	1.0	0.39544857	0.74111974	0.3694882	0.6376762	0.61925703	0.3247099	0.34327233	0.39804727	0.75872654	0.33651927	0.79703283	0.4113243	0.5228585	0.40614992	0.3974242	0.29030472
HIP13903	0.008620689655172414	1.0	0.52188194	0.60280985	0.44523364	0.5109852	0.43488333	0.43220168	0.43180248	0.5464442	0.720176	0.5909858	0.50811327	0.4836317	0.47560987	0.4938873	0.63556075	0.62338257
HIP13939	0.008620689655172414	1.0	0.2775169	0.30562198	0.47525632	0.5172032	0.49868864	0.5105557	0.55728424	0.18716308	0.41554603	0.2813935	0.24045518	0.5917437	0.60821635	0.417906	0.44806838	0.43184826
HIP13949	0.008620689655172414	1.0	0.39035955	0.57163507	0.63625634	0.60694706	0.57799244	0.62800777	0.64091676	0.3531366	0.61602104	0.5111053	0.47535664	0.6333215	0.67275596	0.4318995	0.5952658	0.62415004
HIP13962	0.008620689655172414	1.0	0.88880646	0.7979473	0.51019233	0.4537817	0.3617047	0.55353254	0.424595	0.7140579	0.7474349	0.6921186	0.8521434	0.5369632	0.60420537	0.72512287	0.4392593	0.6478547
HIP13975	0.008620689655172414	1.0	0.38889048	0.30469972	0.40646067	0.42023414	0.43446806	0.72572625	0.6411343	0.531033	0.30788976	0.6924298	0.33152246	0.65036273	0.34086704	0.39124775	0.56917286	0.66016525
HIP13987	0.008620689655172414	1.0	0.68029857	0.33895057	0.6119188	0.45728916	0.23316962	0.75926554	0.6069014	0.59736764	0.2759026	0.50571793	0.31046104	0.49740976	0.30513352	0.525305	0.57043993	0.5473128
HIP13996	0.008620689655172414	1.0	0.4597746	0.5265537	0.43992418	0.5357578	0.50358605	0.26640514	0.4661714	0.47824565	0.5596935	0.51036793	0.5933146	0.31666672	0.46074557	0.41987285	0.3580893	0.40283155
HIP14009	0.008620689655172414	1.0	0.17674267	0.76723003	0.36893296	0.6949618	0.7926258	0.30005026	0.17475697	0.19783294	0.8473733	0.27676046	0.6091032	0.3404066	0.8971467	0.1644595	0.18189168	0.3366006
HIP14014	0.008064516129032258	0.0	0.39447224	0.4880926	0.6825129	0.5432502	0.608433	0.38215235	0.42765015	0.25398946	0.5820296	0.29859385	0.38385797	0.3627181	0.43165937	0.348355	0.36202556	0.4426971
HIP14018	0.008064516129032258	0.0	0.25633854	0.49668828	0.43327314	0.67814183	0.55001163	0.29650068	0.264821	0.23985013	0.7580045	0.21748537	0.39607903	0.33130616	0.49479163	0.22106907	0.27168304	0.43425882
HIP14041	0.008620689655172414	1.0	0.62485313	0.73616874	0.45343968	0.70122445	0.5704376	0.18721482	0.32368076	0.5587015	0.7314157	0.68921685	0.84434605	0.26877552	0.31925428	0.5768346	0.300588	0.28243744
HIP14051	0.008620689655172414	1.0	0.27008176	0.6551627	0.51230276	0.6568585	0.663209	0.2788481	0.38379198	0.50228316	0.7233031	0.57500726	0.58292603	0.39541194	0.29985493	0.572989	0.37390804	0.33847523
HIP14074	0.008064516129032258	0.0	0.29915044	0.68791795	0.4836688	0.64916813	0.63419956	0.32982212	0.47162935	0.2236037	0.5261198	0.32099605	0.6115197	0.25347835	0.6248571	0.24368685	0.20602697	0.29160166
HIP14089	0.008064516129032258	0.0	0.42909712	0.4540732	0.5451052	0.39498508	0.50799257	0.4834057	0.51247567	0.41303274	0.34953552	0.38113493	0.36461037	0.43651402	0.35260785	0.6785082	0.4934915	0.33810565
HIP14121	0.008064516129032258	0.0	0.28453976	0.42324498	0.4249358	0.49205223	0.64066386	0.38504413	0.3114962	0.25013676	0.5040675	0.3155703	0.4546181	0.54949975	0.5794107	0.38884825	0.35186267	0.51523983
HIP14153	0.008064516129032258	0.0	0.13889217	0.68661535	0.29974374	0.7641107	0.50325036	0.3293625	0.21831024	0.1431503	0.69306964	0.1441836	0.4176041	0.30649817	0.56000906	0.18492156	0.3454321	0.31381416
HIP14161	0.008620689655172414	1.0	0.64198625	0.3918087	0.57458687	0.51997244	0.39790148	0.538865	0.72655594	0.7049999	0.3825897	0.5203555	0.36044937	0.5450857	0.4576722	0.45440716	0.62694865	0.46602196
HIP14183	0.008620689655172414	1.0	0.6934848	0.7706537	0.5361604	0.5421343	0.50605285	0.24669611	0.2630577	0.37757593	0.83848524	0.41821924	0.8272164	0.31832093	0.496005	0.6078765	0.28659773	0.1748724
HIP14184	0.008064516129032258	0.0	0.18810806	0.45647845	0.40337333	0.5723922	0.65212786	0.51304567	0.5018429	0.18899038	0.44324008	0.23592272	0.39001006	0.4464074	0.5606642	0.28092602	0.39737102	0.71408534
HIP14206	0.008064516129032258	0.0	0.62642354	0.4666612	0.43749237	0.38255584	0.45799598	0.7359259	0.4462379	0.4235897	0.42402166	0.43652934	0.4285555	0.33216748	0.74429125	0.4435884	0.64771116	0.6807201
HIP14217	0.008064516129032258	0.0	0.38617146	0.323251	0.43752244	0.39971307	0.64990443	0.5796915	0.5146	0.2512278	0.35951692	0.30447	0.3449356	0.5126497	0.44932884	0.37122548	0.52114403	0.47382933
HIP14221	0.008620689655172414	1.0	0.2215688	0.7769954	0.40684542	0.61851424	0.6012598	0.12899095	0.20470643	0.2038883	0.84980196	0.45033416	0.7393269	0.17862958	0.5424247	0.34265357	0.14063883	0.22455347
HIP14227	0.008620689655172414	1.0	0.39314663	0.5800361	0.49826857	0.4666518	0.62486154	0.5713473	0.4399665	0.42814606	0.49393627	0.4356748	0.5925107	0.41951883	0.48542765	0.4308943	0.42138824	0.3204253
HIP14236	0.008620689655172414	1.0	0.7312381	0.72074425	0.6404213	0.6198832	0.5150902	0.3021221	0.4603683	0.46694648	0.9015676	0.69029266	0.9127127	0.30872446	0.5985948	0.6568576	0.2740202	0.4265734
HIP14244	0.008620689655172414	1.0	0.5397667	0.16099831	0.5344785	0.23917663	0.30524468	0.71824217	0.81322956	0.6363797	0.05055797	0.7093258	0.1409122	0.78613263	0.27459306	0.52978766	0.8101367	0.63565284
HIP15854	0.008620689655172414	1.0	0.5709195	0.48429573	0.6497727	0.29123408	0.4446402	0.57494384	0.76364434	0.72082883	0.48032677	0.6313622	0.4067435	0.44160268	0.40472528	0.6609168	0.6739228	0.5055452
HIP15855	0.008064516129032258	0.0	0.12136534	0.524449	0.2994483	0.6189	0.6494404	0.26854604	0.34023768	0.12224257	0.5070159	0.119060636	0.3751871	0.3142435	0.68885356	0.19872984	0.27176392	0.45956102
HIP17445	0.008064516129032258	0.0	0.5668919	0.78282726	0.40537718	0.4748783	0.64161	0.4036796	0.38264087	0.68644905	0.532773	0.7134057	0.60724676	0.5143642	0.5637149	0.46127802	0.30516592	0.49897432
HIP19717	0.008620689655172414	1.0	0.42450318	0.66269326	0.6248125	0.5160062	0.6213072	0.41457853	0.33774567	0.52547663	0.76387966	0.3454427	0.50382346	0.37269863	0.5913634	0.6284377	0.4413184	0.28971153
