# Supplementary material for: Dynamic kernel matching for non-conforming data: A case study of T cell receptor datasets
Source: PLoS One. 2023 Mar 7;18(3):e0265313. doi: 10.1371/journal.pone.0265313 (PMC9990938; doi:10.1371/journal.pone.0265313)
Supplement: S1 Data — (ZIP) [file pone.0265313.s009.zip › source code/repertoire-classification-problem/model/bin/model_7_ps_train.csv]

Sample	Weight	Label	Prediction_0	Prediction_1	Prediction_2	Prediction_3	Prediction_4	Prediction_5	Prediction_6	Prediction_7	Prediction_8	Prediction_9	Prediction_10	Prediction_11	Prediction_12	Prediction_13	Prediction_14	Prediction_15
HIP00110	0.002136752136752137	0.0	0.37178308	0.68750834	0.50322795	0.45572597	0.7211145	0.62947357	0.45691118	0.5758707	0.6517224	0.5235514	0.677671	0.3740768	0.6339532	0.6132376	0.3900959	0.41427156
HIP00169	0.002136752136752137	0.0	0.6209231	0.46210834	0.5763178	0.5228971	0.41876078	0.5064098	0.66075456	0.5402782	0.50251436	0.3758375	0.39503458	0.47821456	0.64818627	0.4845973	0.3413668	0.6956583
HIP00594	0.0025	1.0	0.7199048	0.3231943	0.30149764	0.6938282	0.41262496	0.51413286	0.2358591	0.67954206	0.29989505	0.6897167	0.40485668	0.38720036	0.27224773	0.3950272	0.86145544	0.7339195
HIP00602	0.002136752136752137	0.0	0.49360323	0.5931736	0.5938993	0.5557644	0.48225236	0.4975247	0.5590671	0.38407764	0.42936197	0.4310415	0.49848834	0.5615569	0.5360203	0.66832906	0.42460787	0.29405177
HIP00614	0.002136752136752137	0.0	0.6296098	0.29093385	0.40170315	0.76184094	0.51628363	0.2579691	0.47176647	0.12075159	0.33543718	0.59908444	0.47381267	0.51740867	0.23668075	0.29019624	0.6319093	0.3713922
HIP00640	0.002136752136752137	0.0	0.54101634	0.49666607	0.5188626	0.5793279	0.54549253	0.23081866	0.62451065	0.13079664	0.4416265	0.69034624	0.41675454	0.6155872	0.57153684	0.396689	0.48741633	0.1432471
HIP00710	0.002136752136752137	0.0	0.29111886	0.27177685	0.46362936	0.41247633	0.26422948	0.29771513	0.38985568	0.30808645	0.4671734	0.31329352	0.30959064	0.51904696	0.42384374	0.3249313	0.32979137	0.79423547
HIP00715	0.002136752136752137	0.0	0.35970598	0.5949044	0.5529899	0.3998658	0.44413015	0.36278468	0.52828574	0.2662918	0.46641716	0.3481986	0.44015166	0.37152618	0.423514	0.59322286	0.32051986	0.545339
HIP00734	0.002136752136752137	0.0	0.7227311	0.3792696	0.49883574	0.611095	0.44220608	0.7165149	0.56260026	0.7722967	0.39982504	0.58704597	0.4939655	0.32360843	0.54556906	0.4451806	0.6460202	0.63739955
HIP00761	0.0025	1.0	0.7506246	0.7751571	0.5226229	0.8226104	0.4902516	0.6189062	0.3623192	0.5898905	0.52594066	0.6266735	0.5172478	0.23684764	0.38588485	0.6418819	0.53793585	0.5148189
HIP00769	0.002136752136752137	0.0	0.66110146	0.526464	0.3228386	0.7502966	0.3515246	0.21509019	0.34920084	0.08552703	0.27324235	0.49661753	0.35082117	0.45491078	0.3325997	0.3440613	0.66024715	0.23091
HIP00771	0.002136752136752137	0.0	0.49968162	0.41804183	0.5007885	0.4665357	0.43953952	0.18775415	0.3567776	0.23398376	0.47336665	0.4419188	0.560115	0.48621833	0.3355143	0.3478281	0.38045815	0.20396787
HIP00773	0.002136752136752137	0.0	0.68736285	0.255094	0.323248	0.8378506	0.267677	0.033242464	0.38893458	0.011977047	0.09680423	0.6605744	0.2343292	0.48536736	0.19293872	0.12849197	0.7615253	0.1019246
HIP00775	0.0025	1.0	0.4717267	0.35400766	0.42535448	0.4189884	0.3922853	0.66861176	0.48048308	0.906314	0.4330965	0.48281288	0.51403946	0.73829156	0.46148136	0.50336564	0.47069156	0.77329314
HIP00779	0.002136752136752137	0.0	0.627329	0.32596353	0.43333915	0.55405915	0.31652522	0.33374673	0.33044845	0.40596354	0.33277935	0.59832746	0.40217474	0.34327096	0.2851255	0.325958	0.5842712	0.42492086
HIP00805	0.002136752136752137	0.0	0.22760364	0.5662915	0.47608852	0.21121722	0.61110634	0.45791474	0.51606125	0.31419888	0.578266	0.3025155	0.6434902	0.3838873	0.5637547	0.50396276	0.27118856	0.12799704
HIP00813	0.0025	1.0	0.57276976	0.3443259	0.56553006	0.67232573	0.325789	0.5445628	0.645615	0.574023	0.3997003	0.6004759	0.49681723	0.64011323	0.5855015	0.48561487	0.71273106	0.6760357
HIP00819	0.002136752136752137	0.0	0.6413542	0.36220586	0.37106696	0.6102071	0.3781543	0.22765991	0.36313647	0.2960255	0.3874875	0.57264155	0.42664513	0.3132708	0.33917105	0.4755886	0.74659526	0.19027796
HIP00822	0.002136752136752137	0.0	0.58160466	0.48315832	0.5410427	0.6249454	0.4398463	0.42400926	0.4667487	0.31625062	0.51815844	0.78749686	0.4796261	0.6140491	0.6393803	0.5896491	0.5669282	0.20390677
HIP00825	0.002136752136752137	0.0	0.7256424	0.18006039	0.2635497	0.74536884	0.17916721	0.19321054	0.3752123	0.08633059	0.18429455	0.6140214	0.3055979	0.31536937	0.27807924	0.22236702	0.814335	0.40700734
HIP00826	0.002136752136752137	0.0	0.55016327	0.6143572	0.6151869	0.4974921	0.45812207	0.6958087	0.5318475	0.47415727	0.7650964	0.59471744	0.49306297	0.6114024	0.53078043	0.6099078	0.5351808	0.5375236
HIP00838	0.0025	1.0	0.50908285	0.46566644	0.47333586	0.75488234	0.63334197	0.3097536	0.54544294	0.41269553	0.3455906	0.45632994	0.44627225	0.42327878	0.6261017	0.27488214	0.4488339	0.39111596
HIP00851	0.0025	1.0	0.500118	0.45725492	0.37685984	0.5649667	0.47960952	0.47233984	0.40927342	0.44962648	0.5040203	0.4442125	0.36935806	0.19460276	0.45172223	0.309207	0.61398995	0.6820915
HIP00898	0.0025	1.0	0.5305764	0.3582123	0.42104292	0.5036395	0.4766088	0.59073675	0.3310689	0.53994215	0.48694888	0.6317727	0.6136291	0.28494808	0.32836705	0.3213028	0.5381423	0.74964285
HIP00904	0.002136752136752137	0.0	0.56693244	0.6498753	0.53068674	0.73471975	0.527736	0.3445426	0.6023856	0.3200996	0.45236024	0.45506355	0.4776743	0.60615015	0.5784932	0.5981773	0.51591104	0.22803083
HIP00924	0.0025	1.0	0.49961528	0.48135498	0.44335264	0.50601196	0.5651838	0.4363829	0.35299516	0.32140303	0.7483476	0.6735603	0.50156826	0.5941018	0.43604085	0.48419937	0.5921995	0.45522448
HIP00926	0.002136752136752137	0.0	0.609433	0.2701104	0.28577173	0.66096544	0.31872788	0.28972134	0.33776927	0.14040804	0.34984544	0.5268022	0.39146632	0.3928826	0.3176667	0.45712918	0.65845966	0.30394053
HIP00971	0.0025	1.0	0.41554883	0.6773456	0.6840379	0.25687313	0.63517547	0.8956659	0.42730364	0.9318793	0.563197	0.62997496	0.6808795	0.6158717	0.574088	0.5253863	0.4357517	0.6934743
HIP00985	0.0025	1.0	0.36729285	0.81132436	0.66345406	0.3462086	0.6706435	0.6250767	0.4473025	0.58832246	0.57908165	0.5285698	0.51257724	0.478322	0.6151013	0.51466703	0.29969823	0.20491615
HIP00997	0.002136752136752137	0.0	0.6617948	0.3239339	0.42745444	0.69242656	0.37331527	0.27610728	0.42081445	0.23900494	0.42585447	0.54657745	0.46422985	0.46944812	0.45887545	0.36250776	0.5423993	0.22118801
HIP01022	0.002136752136752137	0.0	0.3611319	0.4594622	0.44740236	0.28991824	0.47508833	0.3586784	0.37748823	0.11088893	0.4392667	0.49589553	0.5106594	0.3946958	0.5698781	0.6083532	0.256372	0.053410023
HIP01160	0.002136752136752137	0.0	0.65721804	0.3422582	0.38203362	0.67215514	0.43558285	0.44986334	0.32507497	0.34960756	0.5285817	0.59421194	0.56806815	0.31568384	0.31713238	0.5339835	0.7557358	0.38158455
HIP01161	0.002136752136752137	0.0	0.88135594	0.42469293	0.4264127	0.8383394	0.44048965	0.19586474	0.56856	0.17478076	0.5215377	0.70156765	0.49545407	0.37666053	0.31243545	0.48231894	0.75346404	0.46233463
HIP01206	0.002136752136752137	0.0	0.47313768	0.3949084	0.488363	0.41020745	0.48583475	0.44548443	0.48623464	0.53927195	0.52283424	0.48306406	0.56483114	0.6895952	0.42248362	0.60640216	0.44680074	0.2689917
HIP01219	0.0025	1.0	0.34006196	0.7478853	0.37863642	0.46548754	0.79386294	0.6267458	0.4502646	0.9262615	0.60454065	0.4640785	0.5575798	0.80835414	0.5528955	0.7723087	0.43176448	0.87227434
HIP01220	0.0025	1.0	0.44781554	0.73933643	0.4695402	0.4416043	0.5613676	0.576579	0.5772646	0.79169923	0.58386207	0.48539662	0.5736464	0.3917015	0.6892072	0.74202436	0.47201473	0.70664316
HIP01223	0.0025	1.0	0.659665	0.43056682	0.41460007	0.6687625	0.60331285	0.4096715	0.43263605	0.5799839	0.52286667	0.6436254	0.3585853	0.43179658	0.3649789	0.41490605	0.85707587	0.74935204
HIP01232	0.0025	1.0	0.3969078	0.64033455	0.5145236	0.3525216	0.65281916	0.7199067	0.70978487	0.89710146	0.7687567	0.51323414	0.5399215	0.54079896	0.6991269	0.6232681	0.2929916	0.485762
HIP01253	0.002136752136752137	0.0	0.3885514	0.6943513	0.5416124	0.7101666	0.5729223	0.5644109	0.7176136	0.38280857	0.53431624	0.5402767	0.5253402	0.7691242	0.7414905	0.7261442	0.49234742	0.39964488
HIP01313	0.002136752136752137	0.0	0.59456563	0.30805072	0.36847097	0.63043106	0.6123074	0.27531242	0.38971758	0.5088956	0.3336593	0.4759173	0.44300637	0.44144288	0.33069938	0.32709655	0.66390866	0.31922513
HIP01359	0.002136752136752137	0.0	0.34272307	0.41417396	0.4733367	0.48718092	0.47231495	0.23227954	0.41808385	0.07512882	0.466653	0.3609689	0.39422572	0.32244378	0.39779782	0.43235087	0.5359319	0.122642845
HIP01391	0.002136752136752137	0.0	0.44508716	0.6593448	0.53522795	0.5261656	0.6331059	0.51599026	0.4810092	0.26836282	0.5264493	0.4921974	0.5300409	0.2896508	0.43307227	0.5589313	0.38542587	0.19815743
HIP01392	0.002136752136752137	0.0	0.50652	0.62108153	0.67990017	0.46369573	0.61933774	0.47795653	0.6690325	0.39705178	0.44158024	0.5578228	0.47070068	0.59219307	0.6478464	0.57854116	0.4467895	0.14855528
HIP01470	0.0025	1.0	0.6074274	0.52934057	0.4308984	0.65025365	0.6063913	0.24438828	0.58056146	0.24037722	0.50215757	0.6209812	0.4772563	0.67048025	0.41924536	0.49647465	0.7660105	0.22845238
HIP01596	0.002136752136752137	0.0	0.5110674	0.7383097	0.7182057	0.57752126	0.44768465	0.5173421	0.78494865	0.39017308	0.6032741	0.5177418	0.5190526	0.45731163	0.67754436	0.61524796	0.54471624	0.45937148
HIP01597	0.002136752136752137	0.0	0.6307517	0.49352384	0.56014687	0.5807735	0.5102813	0.16718918	0.41209102	0.19850475	0.253169	0.7519705	0.37867582	0.5130842	0.34051523	0.3645866	0.62912035	0.5073125
HIP01797	0.002136752136752137	0.0	0.54943824	0.44044572	0.5625202	0.61687946	0.45017272	0.28852615	0.60670304	0.33747068	0.45214987	0.5279216	0.35195568	0.68759066	0.39472222	0.5203681	0.6310483	0.69425344
HIP01820	0.002136752136752137	0.0	0.5795403	0.3146145	0.48729295	0.57832074	0.30257004	0.2530775	0.37987596	0.29479185	0.28824574	0.45682693	0.34957007	0.29754964	0.2886355	0.2875601	0.49929258	0.25797158
HIP01850	0.0025	1.0	0.66263527	0.36407962	0.48507258	0.62291706	0.5089394	0.58162916	0.4449139	0.72568536	0.548602	0.50809956	0.38042805	0.5958934	0.4915005	0.3926047	0.59141064	0.51870793
HIP01870	0.002136752136752137	0.0	0.39061347	0.54840326	0.4013118	0.7000847	0.5698668	0.39412215	0.4093609	0.5738773	0.62795466	0.48080173	0.5300228	0.4629016	0.582991	0.63310134	0.47773755	0.75905037
HIP02078	0.0025	1.0	0.8058765	0.4482903	0.40860224	0.52321	0.40868443	0.5756296	0.48410934	0.5907557	0.4111176	0.6190574	0.48422766	0.75352764	0.32737866	0.5353677	0.7247732	0.6077544
HIP02090	0.002136752136752137	0.0	0.6348329	0.35752988	0.27159113	0.65811694	0.23273745	0.09746748	0.33257622	0.20543626	0.2530598	0.6531582	0.3451274	0.31289342	0.1423763	0.27889836	0.8021848	0.19142377
HIP02103	0.002136752136752137	0.0	0.6506122	0.2273683	0.29779977	0.53802407	0.26918364	0.076707095	0.20197046	0.029847383	0.33559838	0.45152307	0.3271007	0.08705631	0.13570589	0.21627751	0.68986523	0.06750822
HIP02112	0.002136752136752137	0.0	0.7094106	0.15248755	0.33295718	0.84279156	0.20093825	0.06296745	0.27216005	0.04987952	0.20765087	0.5302681	0.23862672	0.33160964	0.16074094	0.22044677	0.73010594	0.14980385
HIP02126	0.0025	1.0	0.83815134	0.21853906	0.27707928	0.8202585	0.19429862	0.29198223	0.5761589	0.39632493	0.3099314	0.595497	0.3052742	0.4195711	0.30202693	0.42582455	0.81261086	0.722693
HIP02271	0.0025	1.0	0.57207763	0.74058056	0.7301186	0.39771733	0.6215781	0.75762427	0.6677744	0.8304211	0.63836294	0.4904744	0.5241826	0.58143014	0.71765023	0.58454555	0.39660972	0.66097635
HIP02734	0.002136752136752137	0.0	0.7745956	0.34374297	0.5076577	0.6625529	0.6198675	0.28627223	0.49713412	0.16377968	0.37934023	0.7355989	0.42485446	0.45604503	0.32020825	0.475754	0.67895496	0.46648693
HIP02737	0.002136752136752137	0.0	0.46166307	0.45016426	0.5636344	0.57636684	0.48366043	0.6777283	0.5019516	0.6064654	0.50445163	0.56777215	0.5522601	0.4485568	0.69644123	0.53607684	0.3099811	0.7574554
HIP02790	0.0025	1.0	0.76304436	0.20158073	0.3850685	0.84834546	0.393699	0.32527643	0.4207264	0.26597273	0.27499974	0.5949597	0.3502739	0.51608825	0.25067765	0.17297441	0.83724976	0.48579493
HIP02811	0.002136752136752137	0.0	0.4040349	0.440233	0.3695918	0.48034048	0.3872805	0.25996047	0.4344686	0.25605407	0.40835953	0.50526005	0.44725978	0.3377583	0.29393345	0.2628491	0.3899797	0.19861966
HIP02820	0.002136752136752137	0.0	0.44213265	0.34566057	0.420334	0.5767396	0.32585043	0.19706649	0.33542687	0.18060803	0.35020015	0.54073656	0.46602005	0.37625974	0.3494872	0.26337922	0.4659438	0.18542638
HIP02877	0.002136752136752137	0.0	0.3019586	0.4006336	0.31996858	0.32486898	0.47905517	0.50486684	0.3148418	0.7553232	0.40827912	0.36991143	0.42339537	0.25488496	0.4770582	0.46280226	0.68546075	0.6999928
HIP02931	0.002136752136752137	0.0	0.62469554	0.51821065	0.50729364	0.6793698	0.41084918	0.21747556	0.48195937	0.15822554	0.5301474	0.6799547	0.44389293	0.36074156	0.43886173	0.4820254	0.52703536	0.13097444
HIP02947	0.0025	1.0	0.5198593	0.5702896	0.55609024	0.5505976	0.57599777	0.5832396	0.603762	0.8269261	0.45832062	0.56643254	0.4884422	0.687135	0.59312487	0.40038556	0.4191569	0.53219247
HIP02962	0.0025	1.0	0.29185188	0.720141	0.6814939	0.34402162	0.7982267	0.86005557	0.68772256	0.95455956	0.71408343	0.43034226	0.61012393	0.6249353	0.704023	0.68242455	0.35835242	0.85562664
HIP03004	0.002136752136752137	0.0	0.2763692	0.7356974	0.5510592	0.5237008	0.39641902	0.68512917	0.58212894	0.7781757	0.53367466	0.3566079	0.45646545	0.3577071	0.5558668	0.62630165	0.62471	0.43454778
HIP03099	0.002136752136752137	0.0	0.60892594	0.53057516	0.662206	0.5516456	0.3031476	0.5955694	0.6310927	0.22979754	0.50430435	0.5984124	0.6381249	0.6585674	0.5008973	0.48486963	0.4855857	0.26074433
HIP03107	0.002136752136752137	0.0	0.6392941	0.4680542	0.55941415	0.5043108	0.38487956	0.5024579	0.498228	0.39094445	0.4081132	0.5151823	0.33012277	0.394265	0.5490623	0.43276143	0.42374468	0.67145705
HIP03125	0.002136752136752137	0.0	0.31121433	0.38832054	0.39962626	0.2801262	0.5052759	0.42984688	0.4929326	0.3753329	0.4858353	0.5407655	0.49096897	0.24761978	0.555396	0.5891744	0.4213124	0.34606278
HIP03184	0.002136752136752137	0.0	0.086164474	0.44401664	0.534963	0.055867225	0.58878714	0.77900445	0.3584103	0.44552708	0.45424822	0.08984786	0.4205585	0.23431572	0.51618344	0.37075695	0.11418119	0.25641125
HIP03216	0.0025	1.0	0.34417704	0.47781485	0.5069096	0.28591982	0.5848994	0.62777114	0.5587554	0.79134005	0.6553384	0.41086495	0.53660995	0.537394	0.5206075	0.71983564	0.41193104	0.71074796
HIP03228	0.002136752136752137	0.0	0.6505198	0.1924926	0.28120047	0.8126631	0.25060552	0.1291424	0.3213969	0.17968935	0.1725665	0.71072006	0.3684166	0.5252494	0.13752937	0.20067605	0.7034342	0.2710814
HIP03233	0.0025	1.0	0.45462954	0.3780876	0.5343253	0.52466816	0.4114436	0.45208365	0.47663328	0.29188192	0.38843718	0.27925536	0.46264717	0.4291466	0.6094684	0.58788055	0.6249471	0.16161042
HIP03236	0.002136752136752137	0.0	0.55485356	0.22570425	0.35116774	0.49527004	0.3542163	0.13200256	0.28037775	0.083031416	0.2885943	0.4923579	0.32321095	0.0983544	0.15589905	0.36711025	0.63460255	0.3867939
HIP03275	0.0025	1.0	0.3545072	0.5840919	0.7351985	0.41509783	0.5024675	0.7697019	0.7588563	0.8400593	0.6786417	0.45948267	0.6567499	0.66519547	0.90172994	0.54384005	0.36708757	0.78968
HIP03378	0.0025	1.0	0.3298801	0.71620476	0.60574806	0.34902513	0.6922288	0.82178736	0.5395546	0.48468605	0.7004744	0.42970476	0.69013906	0.43080372	0.77094805	0.6076626	0.35280663	0.4695567
HIP03381	0.0025	1.0	0.6318583	0.7659459	0.46103328	0.64434004	0.6227695	0.4595818	0.47896945	0.48377308	0.6236558	0.6757824	0.44673386	0.5963922	0.57194227	0.5909928	0.6475597	0.40859652
HIP03385	0.002136752136752137	0.0	0.34912714	0.6323207	0.5124715	0.29675794	0.6573725	0.51127964	0.5402724	0.20158628	0.56843174	0.43103224	0.65017605	0.47276455	0.5886648	0.6620641	0.350877	0.107183844
HIP03484	0.002136752136752137	0.0	0.59249175	0.58916783	0.45852774	0.34753639	0.51248735	0.46777663	0.5150135	0.5675885	0.5330322	0.39743787	0.5828122	0.5681066	0.6749201	0.5806288	0.5926814	0.30847877
HIP03495	0.0025	1.0	0.27575183	0.59791684	0.63527894	0.24123865	0.7722824	0.59682494	0.6343436	0.66992056	0.6813202	0.40038362	0.63579196	0.7363897	0.7476915	0.5997308	0.26085454	0.1915926
HIP03502	0.002136752136752137	0.0	0.3721375	0.28081876	0.3207757	0.19837031	0.39664358	0.598884	0.31029272	0.73072606	0.5055815	0.307364	0.47148427	0.2240501	0.26166558	0.30289048	0.3083014	0.78195894
HIP03505	0.002136752136752137	0.0	0.45764962	0.72511965	0.71180147	0.44994143	0.57105875	0.7201218	0.6266335	0.7844533	0.6251053	0.54882073	0.549755	0.622743	0.8066802	0.52530766	0.5016306	0.37675577
HIP03511	0.0025	1.0	0.34867328	0.42470038	0.68031776	0.49754634	0.44855532	0.64311266	0.59367466	0.5619051	0.623595	0.49874705	0.5294187	0.6887077	0.7439264	0.7771911	0.43934748	0.2719776
HIP03591	0.002136752136752137	0.0	0.43604183	0.44949403	0.6393163	0.5137836	0.47513223	0.4337443	0.58378273	0.33629912	0.426539	0.4581922	0.4058857	0.6981131	0.6370516	0.52032495	0.46527177	0.42951185
HIP03597	0.002136752136752137	0.0	0.33374393	0.2838959	0.35758984	0.3785462	0.42502913	0.46092227	0.43297654	0.2200507	0.5309946	0.33752537	0.41482338	0.2636211	0.42871106	0.45287445	0.46463874	0.14974049
HIP03618	0.0025	1.0	0.33951065	0.78943545	0.65095174	0.37170422	0.73037857	0.75081277	0.6901637	0.7912211	0.77290916	0.3898703	0.5556371	0.7932813	0.7782655	0.6806491	0.29906124	0.8626834
HIP03630	0.0025	1.0	0.38209665	0.5520895	0.38680822	0.5121781	0.5718506	0.7286916	0.5054281	0.83010006	0.5883731	0.63721013	0.6182154	0.4828659	0.5593455	0.6003081	0.51332164	0.4396758
HIP03651	0.002136752136752137	0.0	0.5236183	0.42843062	0.4085326	0.55106384	0.40293205	0.37847796	0.45127633	0.17979246	0.54519814	0.44684884	0.32489797	0.56838346	0.39852014	0.5632093	0.6881634	0.44010872
HIP03677	0.0025	1.0	0.7385722	0.1740618	0.27790302	0.75809216	0.17385414	0.09137407	0.30376244	0.09773219	0.21536365	0.6293911	0.4217193	0.42819834	0.29458904	0.27672923	0.77268815	0.57064986
HIP03678	0.002136752136752137	0.0	0.75383866	0.7523266	0.45054203	0.7076708	0.6491688	0.33222568	0.44266537	0.21265423	0.77717006	0.73663306	0.69953036	0.4498731	0.51836663	0.6603153	0.766613	0.19506535
HIP03685	0.002136752136752137	0.0	0.42146298	0.39941305	0.5980208	0.43882555	0.41336104	0.37631446	0.5597877	0.2644211	0.39946857	0.33935648	0.3195914	0.5992515	0.54249686	0.48998094	0.55970734	0.109270126
HIP03693	0.002136752136752137	0.0	0.50602907	0.43340668	0.5416726	0.5737662	0.3882918	0.25644988	0.38755974	0.13518164	0.37422836	0.60683554	0.41204226	0.40230954	0.395354	0.3302346	0.5314903	0.63112247
HIP03695	0.0025	1.0	0.55757755	0.35922456	0.424248	0.6706209	0.51866496	0.6254816	0.50083053	0.52363515	0.50526893	0.5943801	0.45755863	0.61109763	0.42194188	0.52684814	0.69684076	0.815729
HIP03720	0.0025	1.0	0.606084	0.55841863	0.5749135	0.61247504	0.48335642	0.5421274	0.39547235	0.2704236	0.5475733	0.54070973	0.50302047	0.3055965	0.44082314	0.56173444	0.79600704	0.32066423
HIP03732	0.002136752136752137	0.0	0.3601787	0.5552021	0.42987758	0.49614805	0.5496646	0.503718	0.4033127	0.53050435	0.5105103	0.4675944	0.6666814	0.5596197	0.4963773	0.6207426	0.3017211	0.35137147
HIP03746	0.002136752136752137	0.0	0.49604845	0.7476687	0.6370214	0.5736836	0.5958314	0.72622406	0.5277796	0.8377516	0.44401467	0.46382913	0.5173916	0.41370618	0.5162437	0.6434157	0.49547797	0.45959198
HIP03807	0.0025	1.0	0.6174973	0.57337093	0.58347046	0.5963814	0.7064916	0.5879329	0.58493805	0.6112702	0.7162254	0.54232633	0.52212846	0.7278624	0.63432884	0.6885945	0.6761419	0.9106842
HIP04464	0.0025	1.0	0.7954422	0.39185134	0.3944979	0.78168875	0.51776624	0.2709602	0.5061454	0.51280576	0.40212667	0.6785137	0.31347626	0.5839951	0.297177	0.3871421	0.7075496	0.627205
HIP04471	0.002136752136752137	0.0	0.46375299	0.31001216	0.51726615	0.47813648	0.29421467	0.40894777	0.29593414	0.22932127	0.3942389	0.5221511	0.50094026	0.22589487	0.3453729	0.16926107	0.57997674	0.1965768
HIP04480	0.002136752136752137	0.0	0.44356334	0.39122567	0.4683166	0.639196	0.5223056	0.2857785	0.69138664	0.27316618	0.37488174	0.62272465	0.41541106	0.6484384	0.49956906	0.46943384	0.5593838	0.20448351
HIP04498	0.002136752136752137	0.0	0.59745085	0.4778604	0.51067907	0.502098	0.58722323	0.5572511	0.6599992	0.6796773	0.43025962	0.49137384	0.47680455	0.54436725	0.5672895	0.6136103	0.4682021	0.8021158
HIP04510	0.0025	1.0	0.5965021	0.8070656	0.6780091	0.5364253	0.73752165	0.75954866	0.50470674	0.8486097	0.6226241	0.76493627	0.69240767	0.59042966	0.6649275	0.65083915	0.5866682	0.89221865
HIP04527	0.0025	1.0	0.55779046	0.7608775	0.5686642	0.55812824	0.63724494	0.89612955	0.63052624	0.91964114	0.7244922	0.6209014	0.71883976	0.5111549	0.70380324	0.64729434	0.45977905	0.83581555
HIP04532	0.002136752136752137	0.0	0.49851623	0.20307961	0.36359966	0.44690415	0.39527637	0.406934	0.23714021	0.24201989	0.29738212	0.40688646	0.3592473	0.1530095	0.18519032	0.22834074	0.60572535	0.25588715
HIP04552	0.002136752136752137	0.0	0.6752655	0.21232548	0.39138588	0.7669785	0.33831745	0.11315659	0.2899258	0.13168767	0.23822331	0.5330259	0.29104584	0.25311372	0.19323573	0.3990011	0.6657798	0.31013826
HIP04576	0.002136752136752137	0.0	0.61512035	0.20964846	0.398221	0.7927524	0.20460287	0.16574723	0.27164894	0.36311686	0.19442216	0.60552293	0.25566342	0.33604592	0.2050744	0.15672699	0.6036035	0.29926294
HIP04578	0.0025	1.0	0.5604414	0.31994918	0.5798737	0.37001988	0.37119967	0.6848033	0.35485715	0.807819	0.49325383	0.48285758	0.69587404	0.26885968	0.3976909	0.49525887	0.38310093	0.86882734
HIP04597	0.002136752136752137	0.0	0.43419665	0.4596925	0.48355216	0.46382642	0.50010324	0.6134455	0.58709437	0.5103502	0.3778195	0.6881952	0.49481094	0.5842653	0.4361165	0.46463853	0.65581334	0.21896967
HIP04611	0.002136752136752137	0.0	0.4672042	0.41428477	0.32660955	0.62032783	0.40255004	0.43264365	0.37703925	0.44096547	0.33740735	0.3703155	0.35357872	0.2447545	0.40357682	0.537271	0.44027078	0.4753523
HIP04958	0.002136752136752137	0.0	0.2795811	0.1278255	0.41793278	0.3796866	0.17206514	0.38891488	0.3187089	0.40918425	0.16653448	0.20211902	0.26037008	0.3685729	0.3052584	0.23224047	0.28034335	0.49354663
HIP05311	0.0025	1.0	0.57692766	0.77086854	0.59667283	0.40332648	0.8233839	0.8246443	0.8035219	0.8269827	0.77534664	0.63928926	0.6206137	0.80100036	0.55716366	0.7531184	0.71207315	0.95758766
HIP05331	0.0025	1.0	0.61553425	0.525352	0.35863334	0.55318654	0.5256534	0.5979228	0.34373647	0.74737585	0.6941724	0.66717553	0.6782802	0.22184908	0.44834048	0.58706784	0.6527989	0.7622819
HIP05377	0.002136752136752137	0.0	0.51182544	0.45757878	0.4279033	0.45306644	0.36260474	0.53077435	0.3453851	0.538051	0.44953266	0.5059057	0.50524527	0.41579685	0.3881211	0.63178504	0.6290684	0.4157369
HIP05388	0.002136752136752137	0.0	0.43043882	0.34005004	0.44756702	0.5044266	0.5978649	0.6465856	0.48458767	0.5425596	0.52048	0.37041223	0.63653547	0.40889785	0.42975977	0.4401942	0.37911564	0.69623125
HIP05398	0.002136752136752137	0.0	0.6478864	0.17150655	0.42559928	0.57821536	0.28174615	0.09038678	0.36304784	0.04474753	0.20132369	0.4825647	0.35381177	0.48762983	0.31790787	0.23362821	0.70640886	0.22663459
HIP05409	0.002136752136752137	0.0	0.5835049	0.19723535	0.20167667	0.71612585	0.2564721	0.11773571	0.42894983	0.055358887	0.30196702	0.5167216	0.30481952	0.32525343	0.22917593	0.19169676	0.6656369	0.12507111
HIP05434	0.0025	1.0	0.6019211	0.6146434	0.5052169	0.6314185	0.56345206	0.45590827	0.5793569	0.7822538	0.54034626	0.62263197	0.53196347	0.7531029	0.46036276	0.71635973	0.6471326	0.7343045
HIP05437	0.0025	1.0	0.6405692	0.27889964	0.52026194	0.57633704	0.3295715	0.38577503	0.46655697	0.29642212	0.3459707	0.4339521	0.5394633	0.61370283	0.31246167	0.431006	0.5155169	0.7154113
HIP05444	0.002136752136752137	0.0	0.39125925	0.3403433	0.36396012	0.33665222	0.43630248	0.18127635	0.41330114	0.09049246	0.42189214	0.3315798	0.4504724	0.3232561	0.35170516	0.32224065	0.46249393	0.05491522
HIP05455	0.0025	1.0	0.7323382	0.49679995	0.48817468	0.58041286	0.49199408	0.41679272	0.54507893	0.80484104	0.4596103	0.5238332	0.47956148	0.5013546	0.39998686	0.32984197	0.65936434	0.91792357
HIP05460	0.0025	1.0	0.44989994	0.71805143	0.61014676	0.6010826	0.6274985	0.7747468	0.66628015	0.87948763	0.6445162	0.61077523	0.561362	0.64932156	0.7426393	0.7792089	0.63602114	0.91500497
HIP05467	0.0025	1.0	0.52843904	0.4140247	0.57632184	0.4813702	0.64494175	0.3746087	0.4297266	0.77822864	0.38323525	0.4580886	0.46475565	0.50483453	0.5157207	0.3878523	0.5624751	0.74491465
HIP05524	0.002136752136752137	0.0	0.67598534	0.5256441	0.49715057	0.61881137	0.54008555	0.2885782	0.5310384	0.14388645	0.4143768	0.5514319	0.31365335	0.5374504	0.54454184	0.4465079	0.4648981	0.2647483
HIP05533	0.002136752136752137	0.0	0.78845036	0.30188656	0.46128982	0.71099937	0.3529119	0.27464908	0.44144553	0.12889856	0.26507458	0.4905659	0.31288302	0.42468968	0.38284403	0.29470348	0.67282784	0.26990533
HIP05535	0.0025	1.0	0.619834	0.23242128	0.41809645	0.627046	0.41358534	0.3726147	0.44625333	0.4651932	0.39992094	0.42510352	0.56450844	0.21481213	0.3860382	0.29875377	0.6255599	0.28684324
HIP05540	0.002136752136752137	0.0	0.6256017	0.25619692	0.32855678	0.6255278	0.31133634	0.16132271	0.28793752	0.088005364	0.25343996	0.59582514	0.41270095	0.25588614	0.15758052	0.21553993	0.6871035	0.2537947
HIP05552	0.002136752136752137	0.0	0.30165172	0.43010962	0.41616198	0.28104502	0.5523105	0.5100193	0.41928893	0.42783684	0.5954937	0.26394576	0.52777267	0.52423275	0.47800407	0.56134015	0.22600138	0.15965992
HIP05559	0.0025	1.0	0.5840118	0.36702776	0.33935672	0.78487456	0.4622013	0.3163495	0.23637956	0.29090804	0.29734272	0.68108	0.58265936	0.50317997	0.19907731	0.23387423	0.56054264	0.7281464
HIP05561	0.002136752136752137	0.0	0.46932352	0.70303226	0.5445681	0.4318692	0.58891237	0.58028597	0.6311966	0.4684168	0.7740905	0.51140684	0.5287831	0.5681182	0.76267934	0.6696032	0.43322158	0.2073198
HIP05563	0.0025	1.0	0.5427231	0.78023756	0.6771456	0.42365614	0.74055934	0.88867843	0.730356	0.8533518	0.8198532	0.6378992	0.73425794	0.7610264	0.7914171	0.8031295	0.42922524	0.27463007
HIP05578	0.002136752136752137	0.0	0.51048297	0.42860502	0.34430856	0.42961684	0.36898333	0.26077265	0.3214326	0.1649741	0.29799005	0.5500927	0.4254915	0.53708893	0.40763497	0.3020342	0.51067954	0.31955972
HIP05590	0.0025	1.0	0.38929737	0.56011534	0.58193976	0.2587435	0.503949	0.6788664	0.52346206	0.70452124	0.5706023	0.4508136	0.6351875	0.5328115	0.6441115	0.5986507	0.30751413	0.690552
HIP05595	0.0025	1.0	0.5982928	0.3380102	0.45480272	0.41466135	0.5648314	0.528565	0.35295486	0.37485334	0.43981564	0.54236764	0.4840018	0.27552775	0.28323704	0.41835272	0.65722024	0.5243624
HIP05665	0.002136752136752137	0.0	0.6774031	0.34192094	0.7344377	0.52722317	0.36167964	0.26612413	0.46507412	0.24644566	0.40593538	0.4841216	0.61745644	0.37241745	0.4392561	0.5043041	0.5555259	0.642821
HIP05757	0.002136752136752137	0.0	0.3147549	0.41967133	0.42413348	0.33523685	0.51764494	0.46502826	0.27349046	0.42372578	0.45290208	0.32939142	0.46886003	0.26253802	0.38075674	0.43294862	0.29087472	0.2620293
HIP05832	0.0025	1.0	0.7058516	0.9078454	0.6629988	0.6921235	0.7890825	0.82559013	0.6290281	0.96901083	0.8220271	0.84368944	0.9120637	0.6593582	0.670784	0.85826075	0.7659613	0.96778476
HIP05838	0.002136752136752137	0.0	0.48709467	0.402889	0.3913275	0.44358376	0.37240905	0.42397013	0.45777655	0.24114457	0.4590155	0.4076947	0.42018533	0.3393122	0.37760088	0.3770753	0.42469034	0.26497304
HIP05841	0.0025	1.0	0.7205365	0.5557335	0.47161633	0.76489884	0.40869698	0.74112976	0.4863212	0.3663807	0.52179813	0.5559922	0.5682206	0.38218424	0.34890202	0.39199248	0.58213365	0.6687566
HIP05934	0.002136752136752137	0.0	0.35694075	0.28848603	0.31503987	0.2532351	0.33483043	0.2534117	0.3681778	0.23216206	0.39198327	0.24946862	0.35965997	0.2502231	0.4000436	0.3389852	0.36856222	0.23647538
HIP05941	0.002136752136752137	0.0	0.5962689	0.23854664	0.43070936	0.52016926	0.3060153	0.31314093	0.43630293	0.20156571	0.32355613	0.40255353	0.46141613	0.62876403	0.5099557	0.26466987	0.66716176	0.13936865
HIP05942	0.0025	1.0	0.54431987	0.44678742	0.55506974	0.64911973	0.39226216	0.44297934	0.5768454	0.6214066	0.38490096	0.6368654	0.4488781	0.78816783	0.5758719	0.4946007	0.5042828	0.67750156
HIP06191	0.002136752136752137	0.0	0.6538332	0.31375253	0.44203377	0.7386121	0.5240334	0.3200107	0.37030303	0.2841579	0.43426287	0.5463962	0.37205133	0.59396553	0.3216121	0.38728133	0.64258075	0.24491039
HIP07754	0.002136752136752137	0.0	0.44417515	0.26528138	0.30718678	0.5859026	0.2750578	0.41359526	0.29025644	0.3613469	0.3270647	0.45644933	0.36272725	0.10285962	0.2538773	0.4247837	0.6261141	0.3755663
HIP08200	0.002136752136752137	0.0	0.43033725	0.6009844	0.66352165	0.41186965	0.5940211	0.43916354	0.62447536	0.5623961	0.6131983	0.5146156	0.71075726	0.5458007	0.52632135	0.50607616	0.29865766	0.5803326
HIP08230	0.002136752136752137	0.0	0.49119747	0.47845268	0.4450302	0.5065438	0.67683166	0.4011187	0.72627246	0.24055636	0.31903684	0.54015017	0.41399628	0.44426858	0.4510809	0.4114205	0.60442007	0.45231062
HIP08236	0.002136752136752137	0.0	0.61643493	0.22522998	0.32055297	0.60091823	0.25630885	0.10798806	0.3798492	0.11139515	0.28784913	0.5813086	0.3902758	0.20453104	0.27206314	0.229855	0.6262412	0.12804902
HIP08305	0.0025	1.0	0.5948576	0.6354526	0.65335965	0.5616938	0.54541236	0.46723598	0.5974816	0.70841485	0.6014418	0.7337947	0.59458613	0.67133236	0.61815923	0.6088226	0.48768565	0.6452224
HIP08337	0.0025	1.0	0.36635387	0.69813335	0.4964404	0.38551164	0.7614733	0.81639856	0.5432176	0.796525	0.6794294	0.4884262	0.7569088	0.5215573	0.7066241	0.6796387	0.4021646	0.47969985
HIP08339	0.002136752136752137	0.0	0.7602025	0.29517084	0.37290576	0.7939561	0.2989372	0.12989849	0.31665492	0.06341356	0.23109713	0.7304611	0.33763903	0.36624527	0.27740148	0.38715553	0.65861166	0.24497691
HIP08389	0.002136752136752137	0.0	0.4605954	0.3306808	0.29709077	0.48638812	0.37593967	0.2566836	0.44883797	0.30885845	0.33835053	0.4008572	0.42936096	0.5432301	0.32975614	0.22203234	0.4949184	0.21287456
HIP08399	0.002136752136752137	0.0	0.47297692	0.51830065	0.624192	0.49057472	0.4869902	0.5748663	0.53164834	0.6223088	0.5162455	0.28701374	0.4451932	0.5278572	0.4821577	0.6326082	0.30099326	0.7321143
HIP08400	0.0025	1.0	0.4985876	0.5745182	0.661124	0.64052504	0.5104974	0.79381645	0.6717917	0.5553533	0.48958296	0.53713346	0.5619392	0.60862446	0.646652	0.55011386	0.5442306	0.35524487
HIP08439	0.002136752136752137	0.0	0.726549	0.313766	0.299831	0.60898215	0.26690415	0.4673018	0.288325	0.19249347	0.26581982	0.5240699	0.33484617	0.1357773	0.20909792	0.31789982	0.44852257	0.36546826
HIP08499	0.0025	1.0	0.49990687	0.50881785	0.52418935	0.47146478	0.5406994	0.61157733	0.50920206	0.81338805	0.5184845	0.41685218	0.5985687	0.6023658	0.4576019	0.48393184	0.45615584	0.73915446
HIP08521	0.0025	1.0	0.51324606	0.6461626	0.5142305	0.39872724	0.5081296	0.47947383	0.35885474	0.62248	0.6039419	0.6240539	0.48494437	0.35338846	0.31158835	0.5195909	0.5101164	0.79973507
HIP08596	0.0025	1.0	0.15157837	0.5590211	0.625466	0.1690697	0.6323179	0.828424	0.80329305	0.9758594	0.63483655	0.45109114	0.6779782	0.91397816	0.84233445	0.77395046	0.19094911	0.7771219
HIP08653	0.0025	1.0	0.41361415	0.54576826	0.6895699	0.35253298	0.67429525	0.7011057	0.75344723	0.6983652	0.83481306	0.49165064	0.5142629	0.7103473	0.6144808	0.47613433	0.30052793	0.54139155
HIP08725	0.0025	1.0	0.75887454	0.5079621	0.5487641	0.78373647	0.6095102	0.43883526	0.51695913	0.51867956	0.35445786	0.69592106	0.58266896	0.47191292	0.2965063	0.36848918	0.695646	0.7195584
HIP08816	0.002136752136752137	0.0	0.4315067	0.36991194	0.44771954	0.40623605	0.47465068	0.5326681	0.48009688	0.7104967	0.53278255	0.56900334	0.47634876	0.59632784	0.3684736	0.5116674	0.46400735	0.90614665
HIP08827	0.0025	1.0	0.5061621	0.57830256	0.4906548	0.71432996	0.4754617	0.64163643	0.48911726	0.8034977	0.6256846	0.6416682	0.62197834	0.4114204	0.4082383	0.5628732	0.46220994	0.79296243
HIP08888	0.002136752136752137	0.0	0.3554311	0.37478977	0.3258584	0.39855707	0.4072215	0.3871706	0.4954327	0.14473292	0.5022622	0.33010265	0.4659462	0.54074955	0.45659646	0.45480144	0.31707656	0.07823956
HIP08989	0.002136752136752137	0.0	0.32780612	0.5024631	0.3333946	0.21410158	0.46826258	0.47913614	0.30865473	0.7567616	0.6190702	0.27868414	0.48192513	0.27319884	0.48154026	0.42338613	0.26740056	0.3509148
HIP09001	0.002136752136752137	0.0	0.6274475	0.18680057	0.2860363	0.6172421	0.18892115	0.050502896	0.37172818	0.0131796	0.276707	0.48446676	0.32429928	0.13720861	0.13635433	0.19719025	0.7427937	0.09963426
HIP09020	0.0025	1.0	0.3767897	0.81347156	0.64739776	0.37989902	0.7654949	0.8770296	0.67681205	0.86669606	0.7407137	0.5579032	0.6061737	0.91478693	0.8699491	0.7960917	0.37944725	0.6293596
HIP09026	0.0025	1.0	0.5990466	0.54267985	0.5080523	0.43939728	0.35936463	0.50910056	0.5496385	0.745885	0.6840821	0.41447815	0.5503684	0.4178213	0.51149553	0.5923225	0.44375765	0.7997645
HIP09041	0.002136752136752137	0.0	0.3227161	0.4869088	0.6054055	0.28216243	0.58178747	0.585775	0.4955076	0.50722814	0.65869284	0.33092588	0.48916256	0.4738198	0.6344526	0.45413557	0.25097677	0.33928925
HIP09046	0.002136752136752137	0.0	0.5908154	0.590952	0.516108	0.5822987	0.6803	0.50876725	0.600031	0.21197349	0.487042	0.46717474	0.5702341	0.32767007	0.6223995	0.5919779	0.49929023	0.2578802
HIP09051	0.0025	1.0	0.45474163	0.7727535	0.49881876	0.44253424	0.80457544	0.7443858	0.6786564	0.95091164	0.66821355	0.5652073	0.63429534	0.657993	0.7426771	0.69706047	0.4993018	0.8138952
HIP09062	0.0025	1.0	0.5390978	0.41829208	0.3568203	0.5183113	0.31280372	0.30687976	0.39915746	0.66852677	0.40667605	0.36030748	0.42344642	0.61228424	0.39072868	0.52926874	0.5740743	0.71621937
HIP09097	0.002136752136752137	0.0	0.6066471	0.75018287	0.57137257	0.5813297	0.6376543	0.44835645	0.6372785	0.23957065	0.65151185	0.7328993	0.6544186	0.34560472	0.71241987	0.7886703	0.580798	0.1113894
HIP09159	0.002136752136752137	0.0	0.72460777	0.4123887	0.6643517	0.6358808	0.52604246	0.39403424	0.30921686	0.48184857	0.47923487	0.6084938	0.46131945	0.5628116	0.36262244	0.4406448	0.5672081	0.44199297
HIP09253	0.002136752136752137	0.0	0.22503385	0.44377393	0.45858863	0.2735986	0.4526505	0.55218315	0.53223383	0.2985289	0.5695663	0.2909594	0.47726908	0.6443739	0.5235566	0.4659702	0.17112261	0.16305912
HIP09344	0.002136752136752137	0.0	0.5773392	0.41664577	0.34534484	0.5189011	0.33559287	0.417865	0.41671222	0.27755666	0.33396816	0.5479943	0.32849526	0.3792957	0.3430604	0.49932066	0.6301225	0.29965872
HIP09364	0.0025	1.0	0.72861063	0.23405272	0.30388373	0.8039102	0.256953	0.43100163	0.35733253	0.5586299	0.22623643	0.76358235	0.40289757	0.2980851	0.39504057	0.29427284	0.80562824	0.65430105
HIP09365	0.0025	1.0	0.34461647	0.52741665	0.4273437	0.44254556	0.41065735	0.60770625	0.32050854	0.28621358	0.48190105	0.56374365	0.6225343	0.27476084	0.57530594	0.71413344	0.3949047	0.4268304
HIP09366	0.0025	1.0	0.71499115	0.33243585	0.46984857	0.77789927	0.33159578	0.42552498	0.5436018	0.47689566	0.3847009	0.6254289	0.3938662	0.7952923	0.4293472	0.2611839	0.80459833	0.78466797
HIP09430	0.0025	1.0	0.65417254	0.61611485	0.38252863	0.8029072	0.31427032	0.35597193	0.4232342	0.33228022	0.59133905	0.73981756	0.6259314	0.3849438	0.30308706	0.35946146	0.76860344	0.43274224
HIP09624	0.0025	1.0	0.75565463	0.33259797	0.33706298	0.67687595	0.40045634	0.40789554	0.3052783	0.2068648	0.36092913	0.68178844	0.45783576	0.31980026	0.2138899	0.37482828	0.74286354	0.5712423
HIP09681	0.0025	1.0	0.54458696	0.56343436	0.31194705	0.47779506	0.63868815	0.57231873	0.4147011	0.6332235	0.43146896	0.46448073	0.5521822	0.24486697	0.28048813	0.5070987	0.4911445	0.58103305
HIP09775	0.0025	1.0	0.580317	0.6306845	0.54998386	0.6556009	0.42312464	0.63506854	0.48709002	0.555112	0.63916713	0.5196199	0.53343916	0.4896018	0.4015612	0.6236627	0.45686883	0.6754284
HIP09789	0.0025	1.0	0.44366807	0.44481623	0.49950767	0.63013995	0.28896192	0.5645603	0.31888187	0.7840823	0.46068916	0.6069746	0.45588487	0.17830184	0.27119362	0.35598046	0.7145879	0.83070296
HIP10376	0.002136752136752137	0.0	0.6664499	0.5742407	0.39143518	0.5986386	0.49186704	0.3534069	0.4093709	0.36758986	0.47700065	0.7349961	0.5746053	0.5130073	0.3469383	0.4514404	0.5277941	0.6062154
HIP10377	0.0025	1.0	0.33124587	0.730929	0.61192	0.11161378	0.6858886	0.5930142	0.5497285	0.740407	0.6342529	0.30853176	0.6079719	0.50117224	0.7500607	0.5454645	0.20942926	0.19363159
HIP10389	0.002136752136752137	0.0	0.3140617	0.4922836	0.49683505	0.35004482	0.5337676	0.45004877	0.5768308	0.27795053	0.4794057	0.32281348	0.51483417	0.6991376	0.618786	0.487195	0.34767607	0.35863888
HIP10408	0.0025	1.0	0.28320065	0.660614	0.45638862	0.30342525	0.488022	0.9126619	0.48109242	0.92753375	0.6085526	0.3042674	0.70601046	0.44469988	0.47892267	0.65121496	0.3520073	0.50782096
HIP10424	0.0025	1.0	0.42136595	0.41730687	0.6893061	0.47341478	0.4719032	0.41758808	0.6912118	0.5351497	0.27036613	0.50000256	0.33047268	0.6590472	0.6842188	0.5956284	0.72360647	0.66810435
HIP10443	0.0025	1.0	0.4458065	0.6879318	0.6539779	0.42608786	0.7410588	0.6948072	0.5440631	0.6734592	0.7798474	0.5035797	0.52062017	0.5834719	0.6752231	0.5957258	0.4261455	0.33663476
HIP10507	0.0025	1.0	0.6379254	0.67935437	0.5645608	0.64545465	0.49188715	0.4945388	0.5467193	0.40862933	0.54256636	0.611678	0.40936625	0.3835405	0.5294638	0.40263993	0.71756333	0.66535187
HIP10545	0.002136752136752137	0.0	0.5948252	0.37774843	0.51245856	0.4634247	0.28217244	0.29960987	0.4487425	0.36729366	0.34215242	0.53586227	0.35220215	0.2970145	0.29754728	0.3687768	0.512168	0.3200299
HIP10564	0.002136752136752137	0.0	0.3402843	0.3848099	0.54428047	0.3309696	0.45478338	0.4027702	0.40124342	0.18796769	0.50301695	0.51805145	0.50956625	0.49615943	0.5454459	0.3625178	0.3552733	0.1411879
HIP10568	0.0025	1.0	0.53170824	0.77254707	0.69286084	0.7718743	0.7854537	0.8833487	0.81328225	0.9223664	0.61429495	0.5013247	0.65638614	0.883592	0.7997514	0.692687	0.49166843	0.68797344
HIP10602	0.002136752136752137	0.0	0.53109914	0.49486768	0.49005	0.32566625	0.5132083	0.3868058	0.53588563	0.5006109	0.46655703	0.57617015	0.4823213	0.45728922	0.5321749	0.63322264	0.3407677	0.15909597
HIP10639	0.002136752136752137	0.0	0.43315616	0.6089006	0.5205076	0.47613052	0.46969908	0.46937597	0.517793	0.43890312	0.45786533	0.38092193	0.52987105	0.51698726	0.5671089	0.5638323	0.40386003	0.40941826
HIP10669	0.0025	1.0	0.6499389	0.33064583	0.41610846	0.6849576	0.3942875	0.3377046	0.43043566	0.47674066	0.4023528	0.6101541	0.44322115	0.4581957	0.3087925	0.40021682	0.55840397	0.70521814
HIP10730	0.002136752136752137	0.0	0.28122276	0.8355897	0.7749408	0.3432955	0.6525778	0.71460974	0.70830786	0.7590798	0.71751565	0.544255	0.7091868	0.4994661	0.7215755	0.761364	0.28084004	0.42226315
HIP10746	0.002136752136752137	0.0	0.6563197	0.24692586	0.41341838	0.6917753	0.29068482	0.14488232	0.36540392	0.09443456	0.2502057	0.71557415	0.27847773	0.51023364	0.24435851	0.2678363	0.7524153	0.5079058
HIP10759	0.002136752136752137	0.0	0.3263464	0.4244185	0.28863224	0.47478962	0.45107427	0.59872997	0.34492546	0.6213592	0.59363675	0.36991328	0.53238016	0.2613181	0.4352541	0.4744302	0.26189077	0.38855737
HIP10787	0.0025	1.0	0.46283865	0.52400976	0.56152296	0.65172875	0.57172173	0.58607024	0.5346874	0.78141534	0.5942896	0.64562523	0.5904489	0.5610689	0.56223214	0.56250215	0.6498414	0.86275065
HIP10817	0.0025	1.0	0.52927434	0.2942211	0.37152004	0.4983488	0.18537554	0.41206324	0.38682434	0.6043317	0.49717164	0.51296514	0.44038647	0.21128887	0.30997923	0.23473737	0.40799165	0.79371655
HIP10820	0.002136752136752137	0.0	0.684846	0.2853642	0.4921008	0.5824208	0.37911904	0.3602553	0.39826375	0.3081215	0.41548884	0.42108318	0.39401957	0.43539917	0.43989688	0.33415362	0.7281326	0.2998133
HIP10823	0.002136752136752137	0.0	0.45157307	0.5431066	0.39166105	0.5341929	0.47279286	0.23152754	0.3186739	0.32108635	0.46821272	0.501152	0.343261	0.4124756	0.33544916	0.3297932	0.483667	0.636526
HIP11513	0.0025	1.0	0.7403594	0.43092203	0.30646712	0.81028247	0.30843404	0.16744095	0.34677398	0.08998957	0.24994954	0.62360495	0.5425985	0.32857955	0.2782457	0.1999164	0.81109273	0.2007342
HIP11649	0.0025	1.0	0.5188682	0.73004144	0.65984464	0.67564815	0.72057134	0.66966456	0.65153426	0.6611104	0.6110368	0.6355042	0.539911	0.66989696	0.592281	0.7624054	0.58606565	0.81636924
HIP11711	0.0025	1.0	0.6592875	0.48315626	0.5371042	0.6041369	0.43738782	0.48920098	0.39889884	0.29168963	0.55926585	0.47904536	0.48723662	0.44823474	0.3372956	0.46591803	0.51043034	0.57586014
HIP11717	0.0025	1.0	0.2190783	0.6956185	0.5362414	0.121305406	0.75199735	0.76300716	0.5175925	0.96940446	0.8773703	0.2758864	0.68833774	0.78359437	0.7981338	0.6687046	0.32262915	0.8992866
HIP11758	0.0025	1.0	0.6444614	0.48042196	0.52087563	0.5903604	0.35895598	0.6431943	0.53526187	0.7462263	0.427043	0.61276466	0.42963746	0.5857375	0.6382178	0.5475037	0.652634	0.8195754
HIP11774	0.0025	1.0	0.29378626	0.8820028	0.641413	0.27806672	0.8318337	0.88205415	0.5471476	0.8353698	0.7898512	0.6039823	0.68748784	0.56742936	0.6879339	0.85481894	0.32984307	0.5436802
HIP11784	0.0025	1.0	0.7571174	0.30631596	0.4506625	0.55141866	0.47213522	0.31360316	0.43488753	0.15875635	0.40072477	0.64771503	0.51612294	0.4539167	0.42148325	0.41519824	0.6122417	0.30786753
HIP11857	0.0025	1.0	0.40589353	0.62594557	0.5401662	0.30214286	0.5960912	0.7316267	0.5728999	0.69792557	0.7157162	0.598908	0.45875308	0.48648378	0.72474295	0.66706836	0.30472532	0.8357036
HIP11937	0.0025	1.0	0.3167807	0.56137973	0.6886687	0.34714353	0.5840268	0.90220904	0.6996514	0.75073737	0.62968004	0.27085572	0.5906123	0.813799	0.70850575	0.5643097	0.2668953	0.7021047
HIP11989	0.0025	1.0	0.3655942	0.7426043	0.49598253	0.28784117	0.7353125	0.8374195	0.6665148	0.95378935	0.69622195	0.31500977	0.6804305	0.47819954	0.5657499	0.7163628	0.27594355	0.7246325
HIP12034	0.002136752136752137	0.0	0.68947333	0.08353415	0.2792779	0.81303346	0.09998199	0.06444621	0.1010603	0.012411654	0.16768366	0.54393154	0.37294388	0.42527437	0.108545065	0.122183114	0.70468116	0.10891259
HIP12088	0.002136752136752137	0.0	0.23750171	0.65885776	0.593237	0.256309	0.6874603	0.4073128	0.6130005	0.12096688	0.59498316	0.30761042	0.59220254	0.77245057	0.75592744	0.59903485	0.3049037	0.09196642
HIP12091	0.002136752136752137	0.0	0.53944063	0.73222864	0.6317184	0.5517838	0.5802416	0.5627037	0.7443789	0.42677772	0.52920574	0.5561283	0.60997534	0.6172214	0.7656599	0.7248144	0.39459178	0.30497712
HIP12123	0.0025	1.0	0.57372236	0.57740414	0.5226506	0.63300204	0.66722286	0.6214662	0.50579333	0.6878194	0.47506005	0.5830724	0.47197512	0.755283	0.5255835	0.5949992	0.5466686	0.53065777
HIP12129	0.002136752136752137	0.0	0.59753823	0.42818096	0.36356097	0.519172	0.38843167	0.4612178	0.48098385	0.5107032	0.40692896	0.51378936	0.4251922	0.49017683	0.41165864	0.3805701	0.7275125	0.62663555
HIP12143	0.002136752136752137	0.0	0.41418132	0.5534734	0.48703864	0.6445657	0.5098886	0.2958123	0.47046128	0.3732332	0.5029482	0.52163696	0.41599417	0.5019261	0.39673418	0.45082653	0.5108989	0.5163344
HIP12165	0.0025	1.0	0.60098195	0.24617374	0.55905724	0.80995363	0.40242273	0.31387186	0.5455039	0.29071432	0.29459786	0.7197405	0.32409066	0.6107647	0.3256854	0.28641367	0.62336844	0.33793324
HIP12527	0.002136752136752137	0.0	0.3365509	0.5888417	0.58909434	0.3935222	0.40763032	0.43832284	0.4636533	0.24378693	0.54171014	0.5016164	0.5355304	0.5734554	0.66193604	0.49564317	0.37137055	0.15593377
HIP12533	0.002136752136752137	0.0	0.36584365	0.45146024	0.47918278	0.30488598	0.43177143	0.425278	0.39842784	0.4416014	0.5350417	0.33903676	0.52853036	0.5741153	0.5981356	0.48328277	0.38741428	0.17391387
HIP12534	0.0025	1.0	0.48309246	0.52618617	0.6449081	0.41976717	0.7134557	0.67746013	0.549164	0.7886729	0.8368964	0.6286702	0.61460984	0.5994341	0.64727336	0.6848209	0.47685447	0.8949022
HIP12538	0.002136752136752137	0.0	0.50781083	0.49944717	0.29174024	0.5202989	0.20652875	0.23932943	0.33622718	0.20882073	0.2688026	0.44316357	0.3719494	0.24702704	0.18729559	0.30430096	0.5410947	0.32681006
HIP12703	0.0025	1.0	0.32514042	0.70329463	0.64021355	0.37561542	0.79608274	0.84892297	0.59915847	0.9059238	0.7925966	0.4340296	0.66276395	0.7688365	0.75651217	0.66610056	0.2548039	0.8833821
HIP12900	0.0025	1.0	0.6663794	0.4406849	0.5278194	0.7215086	0.54972863	0.3912707	0.57023364	0.44819176	0.30046728	0.62007904	0.4971849	0.38481033	0.47823006	0.4052136	0.5961551	0.5554665
HIP13015	0.002136752136752137	0.0	0.45151654	0.33964187	0.39732704	0.39605483	0.4330408	0.37109178	0.34739858	0.59280515	0.49999112	0.45088136	0.6562874	0.27164108	0.3937372	0.39551875	0.44540387	0.4425704
HIP13122	0.002136752136752137	0.0	0.54262835	0.33983767	0.4988921	0.40474465	0.42844492	0.5391206	0.58776623	0.5296306	0.62355965	0.44697034	0.36125812	0.7013239	0.4792349	0.3548447	0.40909126	0.5159111
HIP13142	0.002136752136752137	0.0	0.36252373	0.4383342	0.6003626	0.36455125	0.55278236	0.43131018	0.42164323	0.6005656	0.45318225	0.5123478	0.43873486	0.45026988	0.5400133	0.5582785	0.5274301	0.3413207
HIP13157	0.0025	1.0	0.55061734	0.5530751	0.44561782	0.6163087	0.41282672	0.458648	0.33650392	0.41562873	0.40656725	0.49721864	0.58139145	0.3131503	0.30965582	0.49600065	0.7005588	0.6566744
HIP13178	0.002136752136752137	0.0	0.7761619	0.2502835	0.396908	0.7657447	0.43677488	0.21292844	0.34382436	0.08381015	0.30857888	0.5837474	0.4081822	0.33188498	0.32860655	0.3998891	0.73109806	0.14611048
HIP13185	0.002136752136752137	0.0	0.56980586	0.34632206	0.49790227	0.60402083	0.33572382	0.30464268	0.48516348	0.3242848	0.5003412	0.42948845	0.37381345	0.4789728	0.42825666	0.41853145	0.5966956	0.7275513
HIP13209	0.002136752136752137	0.0	0.68105114	0.46957958	0.45638263	0.51009905	0.48550603	0.43131346	0.5970091	0.4701031	0.5879833	0.71282625	0.6445679	0.66687703	0.45397782	0.6187015	0.56677186	0.39334458
HIP13214	0.0025	1.0	0.48864463	0.48823634	0.45383897	0.5219062	0.5266401	0.62698907	0.4526361	0.7366371	0.5410884	0.32630873	0.6072602	0.6265185	0.50387037	0.6291925	0.3899866	0.7323296
HIP13217	0.0025	1.0	0.54006016	0.42211396	0.47124308	0.47957423	0.4784089	0.4743176	0.55102444	0.5079357	0.45602608	0.6742988	0.4132222	0.43155605	0.4941981	0.52859294	0.7041882	0.84923816
HIP13227	0.0025	1.0	0.7157443	0.56132525	0.4401924	0.8142891	0.49496886	0.38175395	0.4415539	0.58735085	0.5343378	0.6584509	0.4810629	0.4540642	0.46688867	0.6440569	0.7692046	0.77956235
HIP13230	0.0025	1.0	0.37268597	0.41439083	0.58245707	0.2903816	0.5376288	0.72072524	0.69971	0.6552354	0.6457764	0.3154176	0.403677	0.62118244	0.68239856	0.4070321	0.28505814	0.6026201
HIP13233	0.0025	1.0	0.41249093	0.2735143	0.35163027	0.63491374	0.3783605	0.35149518	0.31861693	0.20595065	0.4412416	0.44166374	0.534197	0.6893573	0.323186	0.32766902	0.45317516	0.519034
HIP13251	0.002136752136752137	0.0	0.47282195	0.41354612	0.3262024	0.49245763	0.4772858	0.31319734	0.40725815	0.29133695	0.40170366	0.5414911	0.44929874	0.26333404	0.45303354	0.524742	0.45116642	0.49550563
HIP13274	0.002136752136752137	0.0	0.68394095	0.42265314	0.30255222	0.4834431	0.38519257	0.30737308	0.37688047	0.38597625	0.4205025	0.65017235	0.40334898	0.25020903	0.37022245	0.32320648	0.5592493	0.40194726
HIP13284	0.002136752136752137	0.0	0.6929594	0.2412067	0.2773269	0.78144944	0.3482894	0.26380068	0.25487643	0.4120143	0.21920127	0.793149	0.3281564	0.19801152	0.13010132	0.22595155	0.7836492	0.79520816
HIP13291	0.0025	1.0	0.6017901	0.4726491	0.39878756	0.66187125	0.6346965	0.29407233	0.46700191	0.7550052	0.50151724	0.699215	0.40385562	0.6318155	0.5343087	0.5846775	0.70676583	0.41696817
HIP13294	0.002136752136752137	0.0	0.4117787	0.41418916	0.49025574	0.37125683	0.45226896	0.53197414	0.44081435	0.2779193	0.5427432	0.37701648	0.55161405	0.42118436	0.40945584	0.30177945	0.34714347	0.1795651
HIP13296	0.0025	1.0	0.39928982	0.2891373	0.4560149	0.5732927	0.35440433	0.60619915	0.53619987	0.8131337	0.4261565	0.35317707	0.51128066	0.38791305	0.5099132	0.49242336	0.5656111	0.8610611
HIP13309	0.0025	1.0	0.64465743	0.39952078	0.4265761	0.6016196	0.3748802	0.36325163	0.473892	0.43216574	0.4636608	0.65764624	0.5075534	0.70602167	0.3925247	0.39136043	0.52493584	0.23989317
HIP13319	0.002136752136752137	0.0	0.4129245	0.47610503	0.36501092	0.3236832	0.34798956	0.4866693	0.3220244	0.330201	0.450828	0.35546935	0.3919405	0.37411368	0.37779287	0.36808497	0.33896285	0.31161222
HIP13324	0.0025	1.0	0.44502813	0.6899544	0.6564955	0.17384893	0.55877095	0.6686362	0.66006464	0.53554505	0.7063375	0.3650122	0.69696486	0.79070854	0.64373267	0.6790815	0.23775569	0.27735674
HIP13325	0.0025	1.0	0.42203337	0.5097383	0.4890178	0.37348557	0.47880182	0.3829808	0.5736459	0.5350401	0.48184845	0.47415245	0.43011156	0.6781429	0.4871882	0.35772678	0.440407	0.38763028
HIP13352	0.0025	1.0	0.3689729	0.5545601	0.5396099	0.4629691	0.48151997	0.6194676	0.5186961	0.81375766	0.5998893	0.45076594	0.47699812	0.5011844	0.43441868	0.61288196	0.3322769	0.53074366
HIP13355	0.0025	1.0	0.71670556	0.5425776	0.63639235	0.51724565	0.72098684	0.8096576	0.49380046	0.65473837	0.45578963	0.6618741	0.57169795	0.57212985	0.44102564	0.71480894	0.48646536	0.6211993
HIP13360	0.0025	1.0	0.39494908	0.5675054	0.45983765	0.38962334	0.49555966	0.6604057	0.5564381	0.74730426	0.55322003	0.45364094	0.65761614	0.3504926	0.43798405	0.49636492	0.43281117	0.7230423
HIP13361	0.0025	1.0	0.64903504	0.37310869	0.46793103	0.8006636	0.30323023	0.46259293	0.53150964	0.6031587	0.36054692	0.5642168	0.3397647	0.48964372	0.46433496	0.35176134	0.73729944	0.6951543
HIP13363	0.002136752136752137	0.0	0.5559151	0.4591605	0.49263388	0.50760436	0.55983096	0.35498244	0.52713245	0.32398015	0.4080481	0.46635693	0.41380376	0.40351528	0.38193405	0.41745272	0.56610006	0.35689104
HIP13370	0.002136752136752137	0.0	0.23359296	0.5838442	0.61946714	0.22860104	0.8097397	0.79025126	0.71482235	0.82887673	0.72771	0.2502305	0.65945375	0.41327724	0.65037453	0.6809016	0.31311938	0.6636816
HIP13376	0.002136752136752137	0.0	0.74859905	0.20516121	0.2754683	0.6895689	0.27418524	0.14348811	0.4469918	0.08840957	0.2614329	0.5087983	0.32744566	0.24364498	0.22937787	0.22944403	0.6661831	0.13669375
HIP13383	0.002136752136752137	0.0	0.48494825	0.58318806	0.64403635	0.4567524	0.5376965	0.6392364	0.45821893	0.8227968	0.5129962	0.42651674	0.49331194	0.663214	0.5764406	0.562462	0.48783633	0.40326858
HIP13414	0.0025	1.0	0.43615925	0.7051012	0.7910987	0.42217812	0.6980502	0.58222324	0.46559143	0.51760757	0.66517675	0.45731986	0.5546098	0.59111613	0.59861124	0.71148944	0.7032242	0.34434068
HIP13427	0.0025	1.0	0.44965655	0.32931954	0.3361232	0.53573644	0.5097901	0.38340557	0.38383144	0.46929386	0.6074517	0.46668404	0.55406225	0.49406192	0.49520722	0.38163882	0.35871285	0.73169947
HIP13465	0.002136752136752137	0.0	0.29757065	0.31713533	0.5753266	0.33843783	0.4088182	0.49863783	0.64413404	0.51733273	0.43943423	0.23936546	0.32841665	0.38893896	0.5980999	0.44216904	0.27321547	0.45449522
HIP13473	0.002136752136752137	0.0	0.38749778	0.58230406	0.6172901	0.25882715	0.48750758	0.32729173	0.4599162	0.31802094	0.46527565	0.39906883	0.68483377	0.317836	0.42136824	0.40216044	0.2998311	0.16726965
HIP13497	0.002136752136752137	0.0	0.26183152	0.48686713	0.53359824	0.2661835	0.4306241	0.45354334	0.37760928	0.41817293	0.6090829	0.3719818	0.5628469	0.51044625	0.5805586	0.4628957	0.4484167	0.37121245
HIP13505	0.002136752136752137	0.0	0.24813974	0.54917955	0.66732144	0.20228088	0.6138614	0.7144006	0.59191537	0.81414366	0.5360497	0.22330683	0.50691587	0.5264792	0.75574934	0.6032531	0.110716164	0.55852324
HIP13515	0.0025	1.0	0.28336293	0.69308454	0.43321925	0.3353765	0.6792029	0.86944914	0.47805622	0.9519278	0.7235504	0.50119597	0.6940566	0.78951097	0.6013687	0.65686035	0.28522456	0.8814523
HIP13518	0.0025	1.0	0.59131414	0.8679952	0.60819966	0.5646774	0.6400078	0.7584225	0.6682462	0.7742487	0.7081551	0.712512	0.78565735	0.6644503	0.78879607	0.86337924	0.6052666	0.86926305
HIP13554	0.0025	1.0	0.43882963	0.878201	0.6267912	0.35180405	0.659757	0.9007047	0.6704124	0.922048	0.73386467	0.4587083	0.7293307	0.6162487	0.7596781	0.83228505	0.5338989	0.7806216
HIP13567	0.002136752136752137	0.0	0.494082	0.642791	0.53995633	0.48152682	0.6453928	0.6758613	0.53890693	0.63287264	0.7196171	0.59946656	0.57101935	0.52887887	0.53640276	0.73766685	0.42913598	0.39100295
HIP13592	0.002136752136752137	0.0	0.39939064	0.47400266	0.44210446	0.27754	0.55674833	0.4683485	0.5536172	0.2617948	0.624097	0.4050491	0.47199786	0.4592729	0.5834743	0.5176484	0.39604974	0.16548616
HIP13627	0.0025	1.0	0.307616	0.8200325	0.59319526	0.3211925	0.59142166	0.7154063	0.7674022	0.76796377	0.72779655	0.54304135	0.5940587	0.8368198	0.8488953	0.69277775	0.36276263	0.60160357
HIP13636	0.0025	1.0	0.35414913	0.4212336	0.5042431	0.4308132	0.49327946	0.7754735	0.75349194	0.6221246	0.5624482	0.3438941	0.49935606	0.8029356	0.7355137	0.5484019	0.23741665	0.41597107
HIP13654	0.0025	1.0	0.6317734	0.2428422	0.40373346	0.6758549	0.36722732	0.26363805	0.4465561	0.2777546	0.24391371	0.4295936	0.31354094	0.34370163	0.41542754	0.32241118	0.72484183	0.7792989
HIP13661	0.002136752136752137	0.0	0.3968827	0.4972472	0.6448783	0.50537825	0.576986	0.5347426	0.41395682	0.3300752	0.48788196	0.4023181	0.4371176	0.54137844	0.5340985	0.6458333	0.39950693	0.31058705
HIP13663	0.002136752136752137	0.0	0.7481743	0.29424214	0.4110282	0.7939745	0.20734856	0.26596203	0.20113727	0.2182334	0.23747304	0.6057626	0.34719765	0.14371929	0.19436693	0.21569186	0.6183261	0.4343933
HIP13667	0.0025	1.0	0.35482198	0.7510201	0.48519745	0.360505	0.7693327	0.9239353	0.48364443	0.81102383	0.62484646	0.407609	0.56540865	0.5932359	0.6237708	0.62592846	0.31840846	0.7706204
HIP13686	0.002136752136752137	0.0	0.60102504	0.6627953	0.60127133	0.44229186	0.70030236	0.6216807	0.4824362	0.5761961	0.579435	0.6209885	0.5236195	0.51721704	0.603992	0.5260629	0.53402823	0.7463215
HIP13695	0.002136752136752137	0.0	0.29140678	0.44930828	0.40940434	0.30831137	0.44537747	0.53928643	0.47809502	0.8426567	0.5078636	0.30533344	0.36233783	0.46308777	0.47983947	0.39900303	0.38615724	0.41594815
HIP13699	0.0025	1.0	0.2367093	0.38763842	0.524661	0.2147601	0.49049646	0.6840699	0.64698005	0.48482838	0.6259258	0.39569843	0.50557756	0.6625971	0.7603729	0.32053453	0.30828816	0.46823487
HIP13703	0.0025	1.0	0.41012853	0.55211717	0.7021295	0.3415531	0.53492165	0.432765	0.7592044	0.63916856	0.4635346	0.36296368	0.5331123	0.741691	0.5991378	0.5609728	0.49573883	0.3467962
HIP13722	0.002136752136752137	0.0	0.5665296	0.42934063	0.62208676	0.60422516	0.49717137	0.29610556	0.4853707	0.14638352	0.56113124	0.6174724	0.4079612	0.39414227	0.42806783	0.33443454	0.7135246	0.19979584
HIP13741	0.002136752136752137	0.0	0.52918595	0.41779214	0.43047458	0.43612978	0.47073478	0.8054558	0.37468988	0.8606484	0.5151478	0.48469907	0.455728	0.35500517	0.41164303	0.51346886	0.38042057	0.7982054
HIP13749	0.002136752136752137	0.0	0.81171453	0.47790927	0.41804233	0.7191205	0.33561885	0.2794494	0.5636861	0.16289449	0.3088674	0.80684614	0.34801108	0.41393754	0.47985235	0.5170719	0.628465	0.39575952
HIP13751	0.0025	1.0	0.43356588	0.55181473	0.4970837	0.44475356	0.59022063	0.52216685	0.5216144	0.5006499	0.5038686	0.55346334	0.5827477	0.6432409	0.6762681	0.5296748	0.37834895	0.45557934
HIP13753	0.0025	1.0	0.047290564	0.05952409	0.3009112	0.021332353	0.1455042	0.7224298	0.19097808	0.73987377	0.1398066	0.054338813	0.15936428	0.36245143	0.26281452	0.067362934	0.026688188	0.7445019
HIP13757	0.002136752136752137	0.0	0.44941318	0.35120437	0.57318616	0.70948017	0.39991575	0.4215336	0.4713706	0.26064265	0.3656603	0.41865587	0.3358243	0.46357736	0.4790211	0.54931325	0.48691905	0.3725455
HIP13764	0.002136752136752137	0.0	0.8103987	0.19553319	0.26538426	0.7167708	0.17314759	0.08775392	0.29091355	0.20960444	0.1516884	0.6235205	0.2820704	0.14176378	0.16756931	0.16588494	0.8027353	0.38111734
HIP13766	0.002136752136752137	0.0	0.7405066	0.15835834	0.26092407	0.6400905	0.16841811	0.17694989	0.2601147	0.13071856	0.21492529	0.60745144	0.2889641	0.44200522	0.20366886	0.13826376	0.4681595	0.3095578
HIP13769	0.002136752136752137	0.0	0.52967155	0.35446566	0.29382133	0.5220732	0.39359736	0.24543515	0.29929537	0.16238853	0.28818658	0.45708022	0.3390776	0.36454302	0.28190336	0.35197684	0.7182462	0.5698954
HIP13771	0.0025	1.0	0.5238043	0.6282079	0.80473304	0.42345816	0.7733438	0.59039235	0.75535136	0.60404706	0.63296556	0.52095425	0.52674043	0.5247056	0.8047517	0.6823004	0.47141698	0.41424868
HIP13773	0.0025	1.0	0.68197334	0.4598927	0.35657915	0.6897223	0.42719638	0.3441394	0.4379171	0.3923344	0.26658836	0.68241286	0.45211864	0.2882061	0.24374771	0.37818313	0.8316174	0.615777
HIP13774	0.002136752136752137	0.0	0.575738	0.59578466	0.567187	0.4109199	0.454907	0.48015952	0.59938097	0.43420255	0.5404898	0.5314064	0.60645056	0.6734785	0.636116	0.5422205	0.6218084	0.36135703
HIP13777	0.002136752136752137	0.0	0.47291365	0.38452217	0.3521206	0.5357871	0.53891534	0.50904775	0.53480977	0.2586553	0.39446017	0.6155226	0.4430044	0.5743337	0.41942477	0.39963138	0.5061259	0.3778686
HIP13782	0.0025	1.0	0.3895967	0.8305502	0.8772501	0.30549985	0.8055185	0.9273366	0.8253926	0.94124347	0.6801057	0.48445377	0.66359967	0.8230685	0.86289114	0.7963526	0.26738116	0.6250983
HIP13786	0.002136752136752137	0.0	0.5734305	0.21444032	0.26404965	0.7772205	0.1673677	0.110075116	0.48917347	0.039844662	0.23878652	0.5008591	0.28745535	0.3008789	0.14336804	0.21572828	0.6474988	0.092363805
HIP13789	0.0025	1.0	0.5032776	0.78601694	0.721774	0.39335912	0.8012577	0.7381376	0.72507834	0.73044217	0.77517575	0.43431854	0.68149227	0.8235779	0.8385153	0.75267684	0.33400968	0.3061024
HIP13793	0.0025	1.0	0.6329414	0.6066971	0.45108092	0.5605154	0.6269774	0.782434	0.6932317	0.8692845	0.7355609	0.49734583	0.7484618	0.38298124	0.68028384	0.716156	0.6743338	0.873503
HIP13794	0.002136752136752137	0.0	0.5580903	0.3850397	0.43194124	0.57964975	0.5812722	0.3727334	0.44449154	0.16635007	0.4616652	0.4890406	0.51370686	0.5651661	0.4917294	0.37178257	0.4644161	0.2777003
HIP13800	0.0025	1.0	0.19331273	0.7026329	0.568309	0.09624195	0.68913686	0.9094094	0.54255855	0.9150818	0.7733368	0.20285857	0.46185598	0.6194011	0.8294076	0.5990267	0.20139	0.566846
HIP13803	0.002136752136752137	0.0	0.32867852	0.50949335	0.567236	0.48254955	0.6813497	0.45167398	0.47952813	0.36679518	0.48299137	0.44714057	0.47270626	0.4070521	0.6022387	0.58719313	0.26913524	0.19975466
HIP13809	0.0025	1.0	0.35459936	0.501714	0.7995721	0.4458235	0.57603633	0.8648344	0.8482096	0.9093825	0.5871974	0.37376636	0.6683601	0.9823929	0.8113055	0.6653738	0.45632353	0.89903915
HIP13812	0.002136752136752137	0.0	0.22324169	0.47046775	0.63232166	0.19261685	0.61035764	0.827511	0.57259274	0.76820457	0.5792614	0.21279317	0.57686824	0.7237036	0.62712264	0.55977523	0.22300422	0.4864151
HIP13814	0.0025	1.0	0.5469052	0.81378555	0.6741111	0.72570187	0.8035805	0.7482996	0.74731016	0.9223615	0.6000575	0.485397	0.5250631	0.7081735	0.6353523	0.81300986	0.533614	0.87408274
HIP13818	0.0025	1.0	0.52243227	0.45428476	0.4698385	0.45497328	0.5513998	0.5365713	0.36392546	0.5175778	0.5115953	0.551162	0.4350817	0.5584018	0.5343925	0.34721756	0.5837426	0.61985767
HIP13822	0.0025	1.0	0.38359463	0.7702682	0.6709441	0.3716799	0.5563166	0.58399606	0.7383414	0.6238265	0.52119094	0.4083986	0.49835986	0.7873548	0.57660145	0.5719005	0.2874493	0.44582814
HIP13823	0.002136752136752137	0.0	0.5495922	0.45892322	0.38348877	0.3659057	0.44803494	0.5024729	0.35497895	0.6691392	0.45972878	0.45522985	0.5006384	0.26939088	0.37231112	0.46678278	0.45034552	0.3903949
HIP13831	0.0025	1.0	0.5340064	0.5600144	0.48019052	0.6186911	0.6942135	0.5469431	0.7141912	0.5365432	0.5998037	0.54251117	0.5238183	0.4712988	0.5020363	0.5579365	0.68878686	0.31923848
HIP13833	0.0025	1.0	0.5762137	0.6185526	0.50189704	0.7435579	0.5498364	0.27067232	0.578397	0.50549316	0.5394716	0.6045568	0.53882205	0.6131075	0.5186843	0.51855004	0.694623	0.73117214
HIP13852	0.0025	1.0	0.28147757	0.66460574	0.5168262	0.25617418	0.61300606	0.84701455	0.5518513	0.8896891	0.78423035	0.3722297	0.60642517	0.47182032	0.6954235	0.7046702	0.2649706	0.7157526
HIP13854	0.002136752136752137	0.0	0.39236218	0.17993766	0.36565366	0.3953977	0.30423492	0.35523966	0.45961127	0.12607086	0.40872395	0.40997463	0.2764331	0.37402612	0.27779186	0.27233475	0.59007204	0.063385785
HIP13856	0.0025	1.0	0.71134365	0.29302326	0.5377285	0.5922414	0.2942434	0.50503534	0.5103388	0.46414977	0.42554006	0.5597001	0.32937738	0.53250146	0.30449718	0.2824405	0.6537223	0.6165721
HIP13859	0.002136752136752137	0.0	0.55861706	0.6294403	0.5865056	0.38840273	0.58420146	0.6745014	0.3812696	0.87601364	0.70736694	0.51185095	0.59002894	0.25931242	0.57158315	0.66279835	0.5385072	0.756457
HIP13860	0.002136752136752137	0.0	0.4661185	0.32233775	0.5191904	0.5880842	0.40792888	0.25869673	0.36552516	0.23474094	0.4361621	0.51929533	0.41673708	0.4052745	0.39092243	0.4723481	0.4921347	0.27834788
HIP13865	0.0025	1.0	0.46042866	0.70721984	0.5221139	0.61817306	0.537849	0.51133174	0.71988416	0.3413437	0.6837695	0.6107726	0.5667118	0.681911	0.5545976	0.7796573	0.44579473	0.5547836
HIP13869	0.0025	1.0	0.62128633	0.41435903	0.37691602	0.7518567	0.4027906	0.5818282	0.4147207	0.26985013	0.28141144	0.49997082	0.44648385	0.37956387	0.34872177	0.41325104	0.7661438	0.49663424
HIP13877	0.002136752136752137	0.0	0.7562039	0.22484374	0.35772854	0.79813737	0.43666685	0.10205051	0.32996866	0.11572975	0.18241045	0.5829591	0.3683306	0.30771697	0.16835317	0.3580312	0.8396449	0.47385186
HIP13887	0.002136752136752137	0.0	0.5523712	0.6516532	0.62919307	0.4526704	0.7000057	0.56940734	0.78987455	0.48328698	0.5499941	0.47276184	0.5073457	0.79027534	0.79749644	0.65922153	0.35206068	0.13684386
HIP13893	0.002136752136752137	0.0	0.6977216	0.4711139	0.54246	0.5666275	0.49653637	0.32941186	0.55675745	0.27080163	0.32393098	0.45251375	0.42434424	0.40597108	0.48568833	0.45354384	0.61986345	0.3793477
HIP13894	0.0025	1.0	0.49370468	0.7709961	0.7277837	0.35297975	0.655025	0.5590687	0.7919932	0.7715991	0.643397	0.3303038	0.6430196	0.8845886	0.7890426	0.70197445	0.476679	0.7152486
HIP13900	0.0025	1.0	0.552441	0.63530093	0.66696477	0.54843956	0.6602462	0.6841827	0.55719984	0.6160084	0.7171574	0.5650813	0.74352336	0.6083735	0.60415477	0.66769254	0.49327412	0.40820423
HIP13911	0.0025	1.0	0.5252805	0.29837167	0.48473242	0.7642338	0.23916554	0.40908635	0.56586856	0.5297533	0.35308936	0.5096565	0.51133835	0.74033284	0.47047067	0.3859754	0.70122474	0.7660277
HIP13919	0.0025	1.0	0.6941882	0.8017369	0.6344942	0.5721238	0.7209165	0.58234656	0.65530676	0.67016953	0.6622478	0.61787075	0.58628345	0.8750843	0.75142825	0.7672487	0.5823197	0.8313241
HIP13920	0.002136752136752137	0.0	0.62834823	0.5265316	0.49098977	0.5453321	0.53947604	0.42405167	0.5081181	0.54981023	0.41794348	0.49818754	0.45454484	0.4405255	0.5232089	0.4576213	0.48279548	0.4851422
HIP13923	0.0025	1.0	0.13183829	0.26552868	0.51220685	0.14652976	0.40129417	0.79975283	0.49117553	0.77863014	0.3445636	0.14295894	0.4610067	0.4709135	0.58158	0.33804762	0.1305862	0.9515133
HIP13926	0.0025	1.0	0.34334993	0.7286554	0.5575955	0.22493705	0.7231918	0.8119216	0.5641585	0.83433735	0.77519	0.4389403	0.55297923	0.63683945	0.78058743	0.56250846	0.15089372	0.72180843
HIP13928	0.0025	1.0	0.4695093	0.6782365	0.7388752	0.46821874	0.72454214	0.7109222	0.5119528	0.7570034	0.7359407	0.25082684	0.6024948	0.89844644	0.72856456	0.70639455	0.18793601	0.5974661
HIP13929	0.002136752136752137	0.0	0.5237143	0.43935674	0.53558254	0.26738787	0.47659418	0.6719487	0.5473842	0.5371351	0.5468394	0.26719648	0.5457591	0.4096137	0.5332489	0.56476593	0.25086856	0.5021949
HIP13932	0.0025	1.0	0.49521157	0.4133427	0.3830808	0.40328515	0.40032548	0.67618775	0.32109058	0.88721466	0.53256965	0.48385522	0.48792097	0.36931753	0.46094754	0.46163136	0.5114129	0.6278746
HIP13933	0.002136752136752137	0.0	0.34773278	0.45648903	0.42757034	0.46478742	0.42137846	0.42241862	0.60389036	0.24995539	0.46059346	0.58733505	0.43572727	0.4611618	0.5510363	0.4173208	0.5958146	0.48445114
HIP13935	0.002136752136752137	0.0	0.46398628	0.5883085	0.55437845	0.26077747	0.5524409	0.6464553	0.42197016	0.37034792	0.5265337	0.4516141	0.51297444	0.30692357	0.39449856	0.41991842	0.5821548	0.4102744
HIP13938	0.0025	1.0	0.32397026	0.6475233	0.5901679	0.41336676	0.4844655	0.64255446	0.5057011	0.58769447	0.6350223	0.42859292	0.59847695	0.43800542	0.68019336	0.6422021	0.35749623	0.6076038
HIP13941	0.002136752136752137	0.0	0.36194152	0.54540503	0.53568786	0.38888982	0.58895224	0.32514638	0.4101478	0.21994743	0.52370495	0.42931312	0.5819939	0.43708587	0.5346067	0.5098741	0.34345293	0.36237094
HIP13945	0.002136752136752137	0.0	0.49903712	0.59640694	0.5786737	0.4022054	0.5362892	0.5241619	0.46883363	0.47613558	0.53714085	0.35811815	0.48094383	0.5416342	0.5881787	0.65960395	0.45402107	0.17316401
HIP13947	0.002136752136752137	0.0	0.46106765	0.475615	0.59684384	0.5063734	0.5194779	0.64767575	0.54573655	0.51630765	0.5587087	0.572377	0.5916877	0.8073782	0.55598116	0.53514	0.5076149	0.51896805
HIP13951	0.0025	1.0	0.7303047	0.17707843	0.21249324	0.7507145	0.15637386	0.115029156	0.25751877	0.07604739	0.15179464	0.69558394	0.3597684	0.37007678	0.19018036	0.16828626	0.8316886	0.46709427
HIP13954	0.0025	1.0	0.4360238	0.31053308	0.38781452	0.43308312	0.37422138	0.3420877	0.3775888	0.27449375	0.45441115	0.51690483	0.4285061	0.42168337	0.35928136	0.33861068	0.47389966	0.2874384
HIP13956	0.0025	1.0	0.41767958	0.6388302	0.7769791	0.30382368	0.50978637	0.74125654	0.53977484	0.7782899	0.7151132	0.49379063	0.52454734	0.5907079	0.6886315	0.55236346	0.45669794	0.5167558
HIP13958	0.002136752136752137	0.0	0.45807108	0.3792014	0.41817558	0.5515552	0.46263683	0.36198065	0.56622374	0.41571197	0.34003785	0.5730199	0.4929162	0.69764256	0.5164525	0.5593411	0.42199463	0.40266776
HIP13966	0.002136752136752137	0.0	0.29038113	0.5043017	0.44272786	0.42267147	0.4567013	0.49282506	0.54726046	0.29711688	0.6346204	0.29113096	0.59987175	0.3676222	0.431684	0.41218057	0.3490692	0.30586618
HIP13967	0.0025	1.0	0.542587	0.7243101	0.52906007	0.65837574	0.71199715	0.69201714	0.6805858	0.7419876	0.663372	0.39611256	0.51196486	0.7491572	0.54785293	0.5302598	0.3483365	0.52486753
HIP13972	0.002136752136752137	0.0	0.42064485	0.25792527	0.32691392	0.65610045	0.34901106	0.18601257	0.45970774	0.081753194	0.32241994	0.43218797	0.48403	0.4540022	0.5748257	0.3510043	0.575009	0.15901944
HIP13976	0.0025	1.0	0.50531775	0.38332212	0.47043452	0.6146799	0.48116875	0.57628435	0.28731674	0.6203459	0.5184289	0.5507429	0.53723234	0.32545465	0.30137247	0.4268968	0.6294743	0.61757356
HIP13978	0.002136752136752137	0.0	0.6380273	0.52795887	0.586927	0.6606415	0.4208747	0.23274156	0.4211954	0.3030324	0.36162552	0.58279645	0.3979095	0.36979434	0.51060617	0.37812138	0.6160048	0.5425753
HIP13981	0.002136752136752137	0.0	0.43111804	0.53759176	0.52068686	0.4005023	0.505976	0.40934336	0.48273262	0.54329026	0.5939473	0.5308514	0.40781265	0.34870496	0.48713106	0.4592329	0.45276076	0.41420698
HIP13983	0.002136752136752137	0.0	0.50061	0.644637	0.43999302	0.41495574	0.58002603	0.6775091	0.5065477	0.60112804	0.61330366	0.5706362	0.6351745	0.53977144	0.5189117	0.655294	0.43086663	0.75557345
HIP13986	0.0025	1.0	0.6239809	0.66090584	0.65813303	0.51772726	0.7755915	0.65441364	0.65508884	0.52665615	0.7018904	0.5142812	0.6235688	0.7829504	0.76259094	0.8876666	0.6396998	0.53083014
HIP13988	0.0025	1.0	0.52197456	0.86403453	0.6732918	0.4118267	0.69255793	0.8149395	0.6372676	0.79731137	0.7687622	0.5200781	0.6820508	0.5846515	0.7431624	0.7255498	0.5397708	0.6172145
HIP13989	0.002136752136752137	0.0	0.3819442	0.71141946	0.57110894	0.2066566	0.7224601	0.8809789	0.5079793	0.8426754	0.85762876	0.39729768	0.64905316	0.7709192	0.6620866	0.67140704	0.17022768	0.6347482
HIP13992	0.0025	1.0	0.7180857	0.30619094	0.44959998	0.7141665	0.23809448	0.56297314	0.38879418	0.6091593	0.35698843	0.63736147	0.35777298	0.16186965	0.22165817	0.3154332	0.6781821	0.66630244
HIP13994	0.0025	1.0	0.3812139	0.8099699	0.8712492	0.32535905	0.6342113	0.8168165	0.82109493	0.90281075	0.7199644	0.5004587	0.64972657	0.95224214	0.8334683	0.7554182	0.2830663	0.94386154
HIP14000	0.002136752136752137	0.0	0.53467536	0.23725203	0.25147653	0.41403788	0.22866571	0.30809277	0.31051463	0.37783027	0.29899412	0.36640587	0.3494359	0.24943489	0.18117747	0.2522564	0.46837884	0.57011783
HIP14004	0.002136752136752137	0.0	0.54541177	0.3853051	0.38235664	0.6163542	0.47634038	0.32219756	0.45741656	0.40553516	0.44603005	0.44536018	0.37158343	0.41284057	0.61439043	0.3938792	0.42721397	0.38550854
HIP14007	0.002136752136752137	0.0	0.5393684	0.3592172	0.632628	0.71616673	0.50643206	0.22944576	0.63745236	0.3902924	0.36440957	0.54836714	0.3861249	0.79613495	0.5523791	0.4117385	0.5792499	0.38497433
HIP14015	0.002136752136752137	0.0	0.4484487	0.638562	0.7900976	0.27647042	0.6598792	0.64172125	0.61606205	0.631017	0.73225176	0.4445456	0.62184644	0.3795328	0.5925393	0.75760275	0.25231415	0.3121602
HIP14016	0.0025	1.0	0.38104543	0.72246516	0.8083698	0.38157177	0.5644667	0.56969786	0.4276827	0.5661147	0.5878427	0.5371209	0.67333496	0.55153763	0.6284059	0.71952426	0.4131843	0.7485192
HIP14020	0.002136752136752137	0.0	0.7878587	0.17151782	0.32692194	0.77365255	0.23070705	0.10237408	0.26458567	0.038345218	0.19314644	0.5326982	0.3863054	0.4475143	0.2394186	0.21387273	0.69674134	0.14104214
HIP14022	0.0025	1.0	0.39002365	0.40629464	0.36469245	0.28860766	0.4345268	0.3796921	0.399501	0.2903633	0.40918308	0.39324123	0.5102845	0.28854862	0.2640934	0.2523177	0.44276616	0.46251673
HIP14024	0.0025	1.0	0.16832742	0.58695257	0.58697283	0.11415398	0.6575061	0.79156667	0.68209004	0.891134	0.5945232	0.18340531	0.4407141	0.55563736	0.61934793	0.5336857	0.10704288	0.7141394
HIP14028	0.002136752136752137	0.0	0.35731316	0.6128424	0.59400284	0.29452962	0.6724432	0.795404	0.696742	0.7620289	0.58995247	0.37795135	0.6905011	0.4908954	0.63703746	0.6527254	0.35885647	0.40799317
HIP14030	0.002136752136752137	0.0	0.43110424	0.49900958	0.5968024	0.37385	0.5053796	0.56191385	0.50586194	0.65596294	0.42677873	0.6066428	0.541886	0.23169622	0.43216753	0.6790495	0.573813	0.79975665
HIP14034	0.0025	1.0	0.34960932	0.7366134	0.7113065	0.3699164	0.67509043	0.44484162	0.6752541	0.37987307	0.5599247	0.5361293	0.6219871	0.4479396	0.76753604	0.7684698	0.3677876	0.4366497
HIP14036	0.002136752136752137	0.0	0.3248216	0.48337555	0.5423355	0.48515967	0.55255574	0.3207148	0.55177665	0.3518733	0.4428098	0.309394	0.45008716	0.29755735	0.52282023	0.48839048	0.4055799	0.14485106
HIP14039	0.002136752136752137	0.0	0.6699519	0.4420301	0.3958139	0.6328597	0.5884368	0.60471565	0.5480013	0.21156242	0.48306373	0.5953224	0.39798823	0.36218	0.46851385	0.5008887	0.65972173	0.7080256
HIP14043	0.002136752136752137	0.0	0.4837759	0.49598405	0.4146294	0.6307186	0.40802315	0.57536286	0.44098654	0.74340373	0.51709723	0.50241375	0.54849106	0.46128547	0.5085504	0.4462759	0.67427266	0.86207604
HIP14045	0.0025	1.0	0.15777266	0.79195976	0.6874735	0.25444382	0.8294518	0.93817496	0.7241347	0.9321389	0.87063813	0.32676375	0.72107214	0.57954633	0.7583982	0.78276384	0.17048055	0.6021842
HIP14053	0.0025	1.0	0.30901575	0.4587943	0.36212832	0.38150132	0.47508404	0.46678984	0.39622197	0.34176192	0.53626245	0.32797873	0.39409542	0.3341413	0.38891846	0.44260558	0.3996386	0.5311112
HIP14055	0.002136752136752137	0.0	0.3877309	0.68010336	0.60935575	0.31841493	0.56466043	0.71015024	0.57470787	0.64331657	0.71636236	0.5337328	0.5850499	0.61144745	0.6582602	0.668293	0.35876328	0.6556149
HIP14059	0.002136752136752137	0.0	0.38514197	0.62948596	0.6307094	0.47159865	0.6511188	0.58072764	0.67428106	0.35131672	0.5298521	0.47323614	0.51202935	0.9014531	0.7536792	0.57573825	0.41396463	0.23638368
HIP14060	0.0025	1.0	0.4244182	0.5350025	0.65537226	0.38107383	0.62075055	0.6983548	0.5842197	0.8498274	0.71107644	0.46753058	0.5432736	0.48509473	0.5520667	0.68175864	0.494184	0.7659514
HIP14064	0.002136752136752137	0.0	0.28254217	0.6443606	0.5910056	0.3594155	0.69537324	0.6425956	0.6868724	0.66461134	0.68443125	0.41344064	0.62209237	0.7185279	0.80185336	0.68178415	0.28614637	0.21574888
HIP14066	0.002136752136752137	0.0	0.60640955	0.50270176	0.42052016	0.59749883	0.25479066	0.29433227	0.44312	0.70089227	0.32158846	0.52146924	0.4390184	0.39803994	0.39996594	0.6057762	0.5566989	0.6604588
HIP14071	0.0025	1.0	0.47104356	0.5219824	0.47171837	0.31500602	0.45471272	0.680087	0.5624172	0.81522006	0.67789096	0.40007704	0.5229419	0.4179359	0.6220812	0.70323384	0.43479192	0.40612778
HIP14072	0.002136752136752137	0.0	0.69109064	0.33150703	0.364744	0.6273288	0.4844308	0.25730333	0.24072257	0.34415245	0.3653149	0.5553761	0.44184098	0.30648518	0.26460677	0.39030755	0.7960048	0.5038474
HIP14077	0.002136752136752137	0.0	0.48152888	0.16577852	0.41133016	0.70249474	0.27472252	0.25724077	0.26824498	0.5520168	0.25450173	0.57551044	0.40765268	0.27839878	0.39549306	0.42357835	0.5281743	0.52305657
HIP14079	0.002136752136752137	0.0	0.6469135	0.17768562	0.1996837	0.6988276	0.17313948	0.10031849	0.21223834	0.07910302	0.5621811	0.50808454	0.27725315	0.17041871	0.18770438	0.14434388	0.77713144	0.52459675
HIP14080	0.002136752136752137	0.0	0.62305415	0.2630629	0.50376177	0.43886632	0.3211901	0.18029815	0.5107414	0.17909586	0.40037116	0.50139654	0.39552182	0.6308383	0.4839509	0.27159178	0.49686214	0.3037656
HIP14090	0.002136752136752137	0.0	0.32479963	0.8437928	0.668792	0.30134124	0.6524738	0.6648178	0.6347431	0.47336268	0.57549745	0.33631423	0.6688441	0.772415	0.658576	0.6170871	0.3767746	0.19544727
HIP14092	0.0025	1.0	0.4904541	0.3240221	0.30284226	0.5764758	0.36963665	0.34419906	0.36427096	0.57589203	0.33924118	0.48525435	0.4193888	0.3860118	0.35368803	0.35235643	0.66331834	0.49319392
HIP14095	0.002136752136752137	0.0	0.28674597	0.49084595	0.4643753	0.25470895	0.58410025	0.53612626	0.38037348	0.53046197	0.6350994	0.2920962	0.5026992	0.33485562	0.4877058	0.4162267	0.25597325	0.20123914
HIP14096	0.0025	1.0	0.56389785	0.7729943	0.52574164	0.6714706	0.47608906	0.5530882	0.43439394	0.68673396	0.66283554	0.6831708	0.5717739	0.45321298	0.5021648	0.7703732	0.58185095	0.72227657
HIP14103	0.0025	1.0	0.59820586	0.6131804	0.5276399	0.48343766	0.5039804	0.7905644	0.43075946	0.7149051	0.47490576	0.7231981	0.5429359	0.61970395	0.60107577	0.6620537	0.4549424	0.87203705
HIP14106	0.0025	1.0	0.14000928	0.093535006	0.35373005	0.15566099	0.13328445	0.64745075	0.37514433	0.82918906	0.18010393	0.123425156	0.31582874	0.23632035	0.32072192	0.15509465	0.12199399	0.7553197
HIP14107	0.0025	1.0	0.68767744	0.8376591	0.51224387	0.65005726	0.6245611	0.42725706	0.6207857	0.538351	0.5878394	0.55718976	0.41052124	0.6329228	0.6989485	0.57239395	0.6541215	0.55805326
HIP14109	0.002136752136752137	0.0	0.3846978	0.5690654	0.55676484	0.22470969	0.5913145	0.44244057	0.6288926	0.299605	0.4931207	0.48157394	0.50444955	0.4188699	0.46988073	0.48517686	0.27428335	0.33160853
HIP14110	0.002136752136752137	0.0	0.080432355	0.12258056	0.3617667	0.05748549	0.25958562	0.42949003	0.25604266	0.37911034	0.1400572	0.059519053	0.24588317	0.34140944	0.29770005	0.23887232	0.091772825	0.55204654
HIP14114	0.002136752136752137	0.0	0.36737514	0.6859326	0.6236893	0.19174	0.5727416	0.80857515	0.52280545	0.7541466	0.5516137	0.5675731	0.5077633	0.41047865	0.7328387	0.57726675	0.1890555	0.5003789
HIP14118	0.0025	1.0	0.23985553	0.72276783	0.49839935	0.21671408	0.56267697	0.74802	0.6329148	0.81816137	0.71812177	0.4014572	0.66193366	0.6027228	0.54644156	0.64931154	0.23622274	0.38601202
HIP14124	0.0025	1.0	0.64414215	0.47140637	0.6779257	0.62278134	0.6909136	0.4255591	0.5673523	0.5503938	0.40265682	0.46281183	0.49771646	0.7466514	0.66624856	0.48862433	0.518214	0.5408484
HIP14127	0.002136752136752137	0.0	0.5166785	0.6230172	0.6094692	0.5339472	0.68246615	0.77774477	0.61349326	0.59813505	0.62000155	0.555633	0.5981947	0.67625624	0.59564525	0.7213201	0.3716582	0.70158017
HIP14129	0.002136752136752137	0.0	0.42496702	0.43911517	0.3970754	0.3942644	0.53739476	0.52126676	0.51226854	0.3216783	0.46853876	0.40132055	0.39782962	0.4922635	0.4607686	0.36000878	0.57579935	0.27431807
HIP14130	0.002136752136752137	0.0	0.48631537	0.3939648	0.34605855	0.5160727	0.3805919	0.29915756	0.36519426	0.27844462	0.35962272	0.5385637	0.46386647	0.4199314	0.324071	0.3180299	0.50252527	0.61743116
HIP14136	0.0025	1.0	0.45161167	0.5706046	0.5703038	0.48117146	0.64718544	0.7133095	0.75127393	0.7786722	0.6513645	0.66946054	0.68057024	0.8894347	0.6959587	0.56684685	0.61308557	0.5584656
HIP14140	0.002136752136752137	0.0	0.4685219	0.48747262	0.563638	0.78545487	0.45846036	0.30032602	0.6557701	0.30926728	0.40694135	0.43840626	0.4106452	0.59884447	0.50823706	0.46252644	0.59020895	0.5017375
HIP14142	0.0025	1.0	0.70137835	0.33667487	0.48956773	0.7514604	0.39346457	0.3916081	0.3174528	0.70165145	0.39028925	0.6186058	0.4380339	0.64652294	0.4237122	0.30391496	0.80056584	0.6038186
HIP14148	0.0025	1.0	0.74993867	0.36408943	0.45624965	0.784608	0.39552298	0.5081189	0.30757672	0.4689176	0.39607537	0.8085637	0.4231645	0.3969718	0.31568736	0.39394486	0.73238665	0.7911502
HIP14152	0.0025	1.0	0.52877057	0.6482846	0.5976716	0.43949935	0.6815284	0.92497206	0.5061927	0.8286475	0.5984123	0.5605592	0.6342675	0.44700292	0.5670775	0.8215964	0.4023825	0.85692567
HIP14157	0.0025	1.0	0.5824127	0.46265563	0.30335152	0.60824955	0.2689445	0.48361218	0.40381917	0.6420091	0.37698942	0.6407357	0.4541904	0.31373245	0.2350904	0.3444533	0.5686791	0.89111197
HIP14174	0.002136752136752137	0.0	0.303932	0.528305	0.48983067	0.23609951	0.5280754	0.6884301	0.6530267	0.43193734	0.62758183	0.23889312	0.7294576	0.506778	0.7103356	0.59698015	0.23716852	0.1868194
HIP14175	0.0025	1.0	0.2896338	0.67523223	0.6697887	0.38795185	0.7279411	0.9222072	0.60350776	0.80469394	0.64023834	0.33975965	0.6373638	0.6575151	0.64697903	0.52800226	0.30602208	0.48389533
HIP14176	0.002136752136752137	0.0	0.68245935	0.5811208	0.41127038	0.7641473	0.38122138	0.2924431	0.3242577	0.383146	0.37591475	0.6478986	0.39569187	0.4744527	0.42947876	0.6023124	0.74062175	0.6359489
HIP14181	0.0025	1.0	0.3913695	0.7952749	0.62919325	0.41505802	0.7832198	0.5825851	0.62944204	0.4421143	0.58106595	0.4771844	0.74329704	0.8579102	0.7240658	0.49970517	0.4162045	0.2972942
HIP14187	0.0025	1.0	0.463598	0.50368583	0.49520913	0.52546823	0.5327777	0.7646544	0.58226526	0.7036258	0.5210108	0.3897748	0.4875309	0.36676502	0.48192558	0.63204503	0.5095719	0.69728935
HIP14192	0.002136752136752137	0.0	0.5405677	0.63385445	0.53977084	0.36727035	0.6074364	0.31911927	0.61459297	0.32373506	0.51988786	0.48100358	0.4492925	0.51247746	0.63361937	0.5753954	0.33665395	0.20376107
HIP14194	0.0025	1.0	0.42453957	0.4769753	0.58851045	0.27394605	0.48581126	0.6296672	0.5083555	0.69750375	0.52646685	0.28304932	0.51142687	0.79301786	0.5330091	0.43029144	0.34390366	0.7311446
HIP14196	0.002136752136752137	0.0	0.41464764	0.7023916	0.6448761	0.30848765	0.63089234	0.75830424	0.76957715	0.74895823	0.71857834	0.49081647	0.7028247	0.49502197	0.80506086	0.7465023	0.20908767	0.8917703
HIP14202	0.002136752136752137	0.0	0.77557325	0.40432096	0.46099502	0.82109153	0.45593122	0.2878642	0.4221153	0.1448099	0.35837466	0.78636307	0.5313645	0.44589958	0.4482967	0.47380218	0.75427103	0.5384351
HIP14205	0.0025	1.0	0.3485403	0.5452994	0.46688136	0.3566078	0.6227216	0.68957764	0.37337714	0.867793	0.6113996	0.37386128	0.476413	0.31312984	0.3652351	0.47162324	0.42502552	0.79871726
HIP14209	0.002136752136752137	0.0	0.52172494	0.8031126	0.71171236	0.4413764	0.7620726	0.76511025	0.70008975	0.47852948	0.7149822	0.5469362	0.6778531	0.8269237	0.72768456	0.7587114	0.45412228	0.8545448
HIP14211	0.002136752136752137	0.0	0.677757	0.38285074	0.35572797	0.66421217	0.29173887	0.23587158	0.3137087	0.1413464	0.3079354	0.65690964	0.3833967	0.3231566	0.39448768	0.37355077	0.58603555	0.3032772
HIP14213	0.002136752136752137	0.0	0.30742493	0.77122533	0.59077704	0.3121099	0.65013933	0.6411494	0.54739195	0.5520537	0.6890838	0.36670375	0.5369715	0.65475285	0.6723269	0.670139	0.48004416	0.6967658
HIP14214	0.002136752136752137	0.0	0.2625745	0.58054996	0.6097016	0.17595077	0.59132683	0.6809481	0.46603984	0.64681995	0.693585	0.39968666	0.5582847	0.72138584	0.6679862	0.5524814	0.1899277	0.52887625
HIP14218	0.002136752136752137	0.0	0.43289217	0.34421206	0.33021736	0.52886605	0.3347072	0.2560035	0.27122998	0.116904825	0.35684162	0.5205518	0.36017227	0.22451252	0.29555953	0.42383006	0.4085368	0.2152786
HIP14223	0.0025	1.0	0.4894008	0.70511574	0.46594977	0.45188314	0.4857658	0.6697363	0.41973814	0.71592295	0.5534666	0.536686	0.6608539	0.3935208	0.49341112	0.46623766	0.48742592	0.8947708
HIP14226	0.002136752136752137	0.0	0.44407117	0.68743813	0.59279305	0.48740253	0.7389603	0.4794514	0.6667866	0.35365933	0.72260046	0.5846532	0.5692575	0.6111901	0.7808392	0.7468083	0.5069973	0.25497684
HIP14230	0.002136752136752137	0.0	0.3102742	0.7973355	0.6650137	0.17792147	0.6722609	0.4845121	0.5330502	0.27058923	0.63880634	0.40147102	0.65260196	0.55307776	0.5652358	0.62808144	0.25441438	0.08995563
HIP14231	0.0025	1.0	0.3511068	0.42148238	0.47549006	0.32549846	0.5536667	0.5898727	0.58783525	0.51524	0.51414	0.38420916	0.50899595	0.7423737	0.4419895	0.53228986	0.4656451	0.33148113
HIP14237	0.002136752136752137	0.0	0.5025193	0.4996503	0.7524662	0.45434916	0.5229995	0.3724506	0.7300974	0.48950237	0.4059516	0.48615253	0.39336807	0.64033616	0.5376092	0.5180851	0.5463203	0.19797972
HIP14240	0.002136752136752137	0.0	0.7437222	0.2977069	0.43635207	0.6951593	0.43421403	0.20629022	0.35491914	0.22288188	0.3043704	0.5768219	0.44081008	0.40513754	0.4133424	0.28292876	0.79151607	0.46401495
HIP14241	0.002136752136752137	0.0	0.65041506	0.25612622	0.19773385	0.5808878	0.22199225	0.103652894	0.21113092	0.06720179	0.17679283	0.5664546	0.36688155	0.5364327	0.19514385	0.28181672	0.7532516	0.116184175
HIP14494	0.002136752136752137	0.0	0.7595949	0.09652004	0.18005323	0.7769774	0.28141502	0.07032761	0.19992277	0.009271622	0.17222539	0.51013243	0.21454307	0.3252275	0.20796198	0.14388612	0.7777728	0.040433705
HIP14911	0.002136752136752137	0.0	0.3209458	0.67699826	0.5566447	0.6792028	0.40997016	0.34134215	0.5421157	0.2852952	0.53370225	0.45337522	0.50018287	0.36685103	0.57324547	0.51395684	0.45641568	0.18112111
HIP15685	0.0025	1.0	0.5351043	0.82663906	0.50446117	0.61524314	0.6773316	0.70696974	0.5339465	0.8993892	0.75753343	0.6073664	0.7172911	0.4834625	0.6515965	0.7932205	0.48591655	0.8925095
HIP15861	0.0025	1.0	0.4386771	0.69125456	0.5834441	0.4972519	0.7652117	0.6235429	0.5838133	0.7437594	0.76174825	0.6367612	0.69810027	0.5490203	0.6906203	0.7018214	0.6003778	0.46185416
HIP16515	0.0025	1.0	0.61387575	0.5218865	0.38197067	0.7706593	0.43166536	0.7043628	0.46181563	0.8890374	0.54925746	0.5858402	0.38120154	0.34380165	0.45183036	0.58259284	0.77044904	0.689802
HIP16867	0.0025	1.0	0.57858837	0.6984392	0.5373786	0.31928277	0.7269843	0.6046765	0.6085127	0.64562374	0.6536758	0.5276859	0.8022405	0.8530737	0.7025855	0.4811961	0.4400537	0.49700657
HIP17370	0.0025	1.0	0.25195736	0.5370351	0.406544	0.28039718	0.65789866	0.52850926	0.57209104	0.5180643	0.34470633	0.38719004	0.4739222	0.57511574	0.58293355	0.33798856	0.31712675	0.62612826
HIP17440	0.002136752136752137	0.0	0.71421516	0.14828321	0.4032604	0.8113675	0.15862226	0.06692496	0.24195191	0.08516693	0.1842261	0.745561	0.3691495	0.30965975	0.22095728	0.16259632	0.7917465	0.4579
HIP17454	0.002136752136752137	0.0	0.4598396	0.537181	0.5706299	0.37367713	0.6406586	0.53148514	0.61889803	0.42460525	0.5100023	0.5005049	0.5052517	0.47713128	0.66397554	0.57463056	0.5655083	0.26806164
HIP17457	0.002136752136752137	0.0	0.4053769	0.6705857	0.65987265	0.31416088	0.5624151	0.5926601	0.52302116	0.7644458	0.60555536	0.532927	0.6024774	0.57885206	0.60299635	0.51409274	0.29094893	0.8849
HIP17462	0.0025	1.0	0.36533663	0.5203272	0.53584707	0.39777616	0.62444186	0.74723035	0.6641495	0.68563646	0.6867595	0.4836923	0.5214966	0.730682	0.73155445	0.5932722	0.47092906	0.70457935
HIP17534	0.0025	1.0	0.40383065	0.76895535	0.5929023	0.33393013	0.6921349	0.736701	0.5561022	0.72928166	0.81891394	0.474072	0.56730735	0.7218028	0.6132844	0.62449616	0.384824	0.38606387
HIP17577	0.0025	1.0	0.30102843	0.44948483	0.60167015	0.32006234	0.6036301	0.66530263	0.54191154	0.8755016	0.6251566	0.31512603	0.5816936	0.657881	0.4606738	0.47471	0.5185778	0.793213
HIP17585	0.002136752136752137	0.0	0.19832522	0.49810612	0.45238617	0.13599342	0.71032965	0.5618204	0.4126354	0.60337186	0.60614073	0.2675938	0.5558221	0.38446513	0.66607106	0.6034481	0.21796924	0.48935834
HIP17698	0.002136752136752137	0.0	0.5427574	0.5947615	0.56299376	0.6182971	0.5125281	0.5666068	0.60006976	0.4553075	0.44688737	0.54974043	0.44951412	0.39671078	0.63999957	0.6056935	0.5452632	0.5870708
HIP17723	0.0025	1.0	0.5847007	0.56732863	0.34995538	0.5026045	0.5210413	0.57505345	0.33676064	0.33646876	0.4779788	0.4838361	0.49548924	0.28863773	0.5086348	0.41325122	0.43018672	0.4504183
HIP17760	0.0025	1.0	0.38601658	0.5947025	0.6497431	0.28222132	0.74079144	0.8068234	0.62893444	0.3363128	0.63206947	0.48807552	0.76502115	0.4704613	0.5700927	0.6422471	0.45070976	0.2391296
HIP17837	0.0025	1.0	0.65160364	0.37813017	0.4786488	0.6050836	0.5275076	0.34727395	0.40534216	0.4690939	0.6344785	0.47057283	0.6292108	0.25701898	0.2942248	0.47571257	0.5686897	0.6001342
HIP17845	0.0025	1.0	0.78935814	0.41619962	0.55065453	0.7456386	0.28043193	0.3890047	0.6038457	0.4773542	0.45448834	0.6845615	0.49683133	0.6772686	0.54552305	0.5212949	0.58806974	0.7797072
HIP19048	0.002136752136752137	0.0	0.18972126	0.43335345	0.47868186	0.34047574	0.46382296	0.504411	0.5994189	0.5679945	0.5595539	0.4314722	0.49725568	0.4182496	0.60565865	0.46914175	0.2411182	0.14406419
