# Supplementary material for: Dynamic kernel matching for non-conforming data: A case study of T cell receptor datasets
Source: PLoS One. 2023 Mar 7;18(3):e0265313. doi: 10.1371/journal.pone.0265313 (PMC9990938; doi:10.1371/journal.pone.0265313)
Supplement: S1 Data — (ZIP) [file pone.0265313.s009.zip › source code/repertoire-classification-problem/model/bin/model_7_ps_val.csv]

Sample	Weight	Label	Prediction_0	Prediction_1	Prediction_2	Prediction_3	Prediction_4	Prediction_5	Prediction_6	Prediction_7	Prediction_8	Prediction_9	Prediction_10	Prediction_11	Prediction_12	Prediction_13	Prediction_14	Prediction_15
HIP00777	0.008620689655172414	1.0	0.56055236	0.3617471	0.3290264	0.6431428	0.19429824	0.22677168	0.33134618	0.24583688	0.2886383	0.660512	0.28832763	0.29122686	0.29504836	0.3927364	0.7191706	0.3780627
HIP01055	0.008064516129032258	0.0	0.3357042	0.3487424	0.41593143	0.53974426	0.23399824	0.34603196	0.38714597	0.35216448	0.3433317	0.44129202	0.32274204	0.5599717	0.3265118	0.18884385	0.48199463	0.3705242
HIP01091	0.008620689655172414	1.0	0.43130252	0.7967645	0.6494054	0.39156428	0.81043005	0.70925784	0.64740556	0.83951664	0.63482046	0.3459359	0.61988246	0.599316	0.74628335	0.6961857	0.3471869	0.63680536
HIP01180	0.008064516129032258	0.0	0.61078936	0.66096866	0.59695065	0.6336465	0.46928105	0.33588624	0.80149496	0.314015	0.5146125	0.57257265	0.45157975	0.8303703	0.60561126	0.43697938	0.65005434	0.5469711
HIP01266	0.008064516129032258	0.0	0.5855087	0.34558493	0.5010105	0.53304094	0.37369728	0.34973451	0.40823513	0.18077594	0.58070904	0.7449509	0.43867752	0.60845816	0.4383515	0.3875474	0.49637398	0.20357275
HIP01393	0.008064516129032258	0.0	0.73116773	0.29493862	0.44754714	0.7319515	0.39654964	0.30632764	0.4443731	0.20549014	0.3631395	0.5416411	0.44122964	0.53909504	0.480105	0.48729324	0.75367093	0.7856803
HIP01765	0.008620689655172414	1.0	0.28017235	0.33871	0.6396955	0.29648352	0.58482033	0.47992256	0.64881676	0.35042655	0.35294896	0.5772931	0.36006778	0.5939438	0.47768912	0.36487773	0.23775515	0.32579368
HIP02024	0.008620689655172414	1.0	0.39169496	0.5062023	0.72661024	0.34632033	0.5722504	0.89717144	0.68152595	0.9888021	0.6574676	0.5506555	0.70805234	0.7460872	0.68589956	0.52444625	0.32742944	0.81585
HIP03111	0.008064516129032258	0.0	0.7826257	0.46689296	0.30753937	0.75347793	0.28748697	0.3301979	0.29433548	0.4981972	0.5748961	0.7921691	0.53908426	0.22973391	0.34261608	0.5111137	0.82208645	0.5297094
HIP03194	0.008620689655172414	1.0	0.6628539	0.5022372	0.4983972	0.5585184	0.4524804	0.56667435	0.5532886	0.37248427	0.4514339	0.5173794	0.5983978	0.44315347	0.59289277	0.39103648	0.75855047	0.55400485
HIP03197	0.008064516129032258	0.0	0.546845	0.23013747	0.3002249	0.5948841	0.31055623	0.36520407	0.27583984	0.17516765	0.42851424	0.5065998	0.43667698	0.11407703	0.26352108	0.34037438	0.5920789	0.40718156
HIP03370	0.008620689655172414	1.0	0.40292227	0.3494475	0.5895097	0.33121854	0.5499687	0.58822733	0.51584613	0.68051493	0.4180552	0.40240195	0.5347404	0.4544375	0.5430594	0.30210477	0.31812638	0.8259299
HIP03494	0.008064516129032258	0.0	0.55503917	0.31973237	0.3404435	0.7564748	0.38716167	0.36961257	0.3021289	0.22781426	0.3911876	0.6861539	0.4916178	0.343046	0.26528695	0.32344824	0.649803	0.24652717
HIP03592	0.008064516129032258	0.0	0.62584794	0.4554355	0.6609827	0.52663946	0.5887052	0.3113402	0.53147346	0.41589195	0.40482748	0.49083933	0.42277214	0.32839394	0.40669736	0.3230058	0.58499557	0.44239518
HIP04455	0.008620689655172414	1.0	0.25743705	0.45994836	0.48916742	0.15527043	0.6246164	0.67357975	0.58063495	0.83427536	0.570817	0.24250445	0.42532277	0.4768171	0.585669	0.49056247	0.24342364	0.73329455
HIP04475	0.008620689655172414	1.0	0.23372972	0.6273156	0.58900166	0.18194279	0.56692636	0.8076663	0.5823485	0.7950345	0.63283825	0.37809083	0.7781532	0.31222415	0.60705477	0.5955302	0.18508819	0.39249802
HIP04509	0.008620689655172414	1.0	0.7132641	0.7352842	0.4127454	0.7850394	0.65781707	0.41659456	0.453793	0.7148742	0.454274	0.7068341	0.54659677	0.60850644	0.3827625	0.5304821	0.8193754	0.84225917
HIP04545	0.008064516129032258	0.0	0.6251065	0.68332744	0.45619375	0.42944938	0.485757	0.39222074	0.3988725	0.34008193	0.47652924	0.43712866	0.41970143	0.35184136	0.37104547	0.49556965	0.5782869	0.38496372
HIP04555	0.008620689655172414	1.0	0.65798193	0.29989743	0.4008749	0.662455	0.20743221	0.1595968	0.46968183	0.12584564	0.2268914	0.6653307	0.4981041	0.3545738	0.2298871	0.2884787	0.6745199	0.24355513
HIP04605	0.008620689655172414	1.0	0.23073336	0.5968332	0.63361126	0.2915786	0.7182905	0.7176635	0.7064162	0.4202008	0.65247285	0.48310244	0.55005664	0.6815197	0.61333776	0.6165462	0.26010925	0.50966644
HIP04634	0.008620689655172414	1.0	0.66067356	0.18962333	0.36181793	0.71372163	0.25128454	0.14793774	0.24635467	0.09427729	0.18415108	0.69548655	0.22010997	0.14623162	0.124821305	0.4020533	0.84638995	0.28436047
HIP05390	0.008064516129032258	0.0	0.5370919	0.44522828	0.65566486	0.3839357	0.6025312	0.49418032	0.52792346	0.43374965	0.51805884	0.34746057	0.5733138	0.6678355	0.59372216	0.4895323	0.422703	0.2911741
HIP05405	0.008620689655172414	1.0	0.46794203	0.49155498	0.47938398	0.5783983	0.6657044	0.550713	0.5079078	0.8591743	0.61067235	0.48133975	0.5540968	0.37090963	0.5735675	0.5021448	0.59146154	0.94847596
HIP05551	0.008620689655172414	1.0	0.33018816	0.63168186	0.39039105	0.60834754	0.60156524	0.69199044	0.7604202	0.69124866	0.7112766	0.4506919	0.57741636	0.5892496	0.75985444	0.7432604	0.47109652	0.6193176
HIP05574	0.008064516129032258	0.0	0.8048023	0.3027019	0.23519251	0.8116578	0.30494067	0.1723294	0.30535388	0.1985791	0.17036885	0.6915576	0.27013928	0.4454049	0.17558196	0.40868008	0.8473881	0.65341717
HIP05763	0.008064516129032258	0.0	0.0629352	0.03302753	0.81625843	0.11175805	0.12367582	0.6606303	0.813654	0.7198044	0.118958116	0.06459206	0.060195625	0.8978603	0.86798185	0.0646334	0.041487575	0.97242266
HIP05948	0.008064516129032258	0.0	0.37028873	0.30559653	0.5335021	0.34912387	0.2816304	0.29231164	0.47482318	0.20407134	0.41838542	0.565552	0.45349693	0.45838794	0.44056505	0.26704377	0.38574266	0.19797042
HIP08346	0.008064516129032258	0.0	0.3445109	0.486342	0.55734015	0.39236265	0.56016666	0.72383434	0.3922379	0.9340297	0.61928046	0.4354434	0.42606974	0.841895	0.3593558	0.6764388	0.5750459	0.922052
HIP08507	0.008064516129032258	0.0	0.3613946	0.4167859	0.4933633	0.33206633	0.37277222	0.6206447	0.67060703	0.21096483	0.49042565	0.27156395	0.43763486	0.46327487	0.48681012	0.57682407	0.3906286	0.06611708
HIP08598	0.008620689655172414	1.0	0.36149305	0.41013303	0.52808374	0.69522834	0.5793555	0.5690739	0.4509145	0.35537988	0.4525606	0.46300778	0.4329024	0.68677527	0.43267632	0.6630875	0.47550374	0.4244003
HIP08792	0.008620689655172414	1.0	0.38423264	0.52008927	0.6257485	0.2696206	0.5099087	0.774209	0.45845324	0.8361516	0.5696777	0.33345592	0.7230405	0.8697499	0.5227744	0.51742256	0.48415014	0.5804603
HIP08805	0.008064516129032258	0.0	0.8042455	0.1242955	0.28620917	0.8135102	0.15250102	0.07531482	0.29881817	0.049053222	0.1376403	0.654487	0.30730358	0.2805441	0.16074386	0.21786919	0.68141466	0.7139986
HIP08821	0.008620689655172414	1.0	0.18894601	0.57848257	0.4757804	0.28361523	0.6802097	0.6602213	0.4327814	0.7622111	0.74619365	0.32523596	0.57627904	0.32456028	0.57010305	0.46321705	0.269347	0.68962973
HIP08972	0.008064516129032258	0.0	0.56412643	0.657103	0.74308187	0.4479893	0.7518141	0.53322166	0.6876897	0.5364723	0.60755265	0.45793977	0.5359219	0.70771766	0.7134617	0.8374848	0.46702188	0.21814334
HIP08977	0.008064516129032258	0.0	0.631674	0.20996866	0.29650414	0.57351196	0.28792018	0.35049143	0.40249854	0.27117193	0.35738838	0.47913533	0.3360039	0.2323294	0.31274998	0.30427265	0.52871	0.46213257
HIP08986	0.008620689655172414	1.0	0.7069513	0.54268575	0.4268212	0.4935827	0.39347517	0.4512459	0.4233971	0.5886514	0.4240136	0.54706055	0.4930129	0.3089503	0.42778036	0.51247036	0.61586684	0.7767391
HIP09022	0.008620689655172414	1.0	0.36834502	0.42902422	0.41120005	0.47967067	0.4195251	0.60400146	0.4053887	0.8039546	0.7993635	0.37398005	0.66028965	0.44901127	0.5385673	0.5307013	0.4539193	0.86472934
HIP09029	0.008064516129032258	0.0	0.723384	0.3644979	0.35891578	0.61536443	0.39559525	0.30473214	0.45624995	0.2500159	0.4157001	0.5412721	0.3569898	0.47829342	0.38393202	0.47272888	0.5385671	0.361937
HIP09235	0.008620689655172414	1.0	0.45040572	0.5926469	0.72931886	0.21467736	0.5182174	0.59263444	0.4925034	0.4176117	0.6155423	0.46992606	0.76027393	0.7617965	0.71336335	0.60756636	0.39946964	0.5334345
HIP09559	0.008064516129032258	0.0	0.3888058	0.37233776	0.4979326	0.5546735	0.33596754	0.26044786	0.28936356	0.15698397	0.29859304	0.48748797	0.31322503	0.30373585	0.4695588	0.3378657	0.58329844	0.27580428
HIP10358	0.008064516129032258	0.0	0.3929961	0.3915523	0.39895776	0.6304142	0.49584293	0.27338076	0.6091983	0.18279621	0.35866135	0.4507632	0.4540118	0.37102604	0.4141584	0.2634136	0.5450181	0.45770937
HIP10445	0.008064516129032258	0.0	0.4695266	0.71753675	0.7668348	0.51726526	0.5844166	0.5029553	0.73407173	0.2767336	0.5991683	0.5204969	0.4860692	0.8534184	0.6824088	0.6451314	0.46556032	0.47858465
HIP10480	0.008620689655172414	1.0	0.7981808	0.18450415	0.2911206	0.74170464	0.2472341	0.14597243	0.2522199	0.46492082	0.26465353	0.7231327	0.29170752	0.2981323	0.17403814	0.23570544	0.85365045	0.7764758
HIP10514	0.008064516129032258	0.0	0.57252204	0.32347667	0.39671564	0.64218754	0.5401414	0.46408287	0.62500584	0.3087909	0.6633998	0.48550084	0.3516567	0.7922462	0.5287286	0.3062265	0.5937599	0.504936
HIP10597	0.008064516129032258	0.0	0.7938947	0.27079773	0.45550892	0.6983863	0.37889495	0.27306354	0.5819299	0.15483767	0.46114224	0.5360377	0.36127692	0.84336656	0.48779982	0.47203586	0.58602226	0.32199398
HIP10694	0.008064516129032258	0.0	0.36017853	0.37041062	0.4008807	0.302687	0.40349752	0.48437345	0.32841504	0.8244259	0.4290198	0.23559266	0.7557448	0.31448305	0.4415678	0.31224865	0.16935939	0.5870132
HIP10716	0.008620689655172414	1.0	0.2067309	0.66886425	0.682269	0.34888864	0.64157504	0.7370066	0.6416104	0.71087635	0.6555959	0.31478083	0.68139446	0.8297278	0.75561786	0.6593702	0.3772397	0.285941
HIP10726	0.008064516129032258	0.0	0.58692086	0.37540972	0.6269978	0.73345387	0.28401965	0.3125509	0.3337224	0.532477	0.3671733	0.46079135	0.34629634	0.59900016	0.29199958	0.31955725	0.6719024	0.27976024
HIP10821	0.008064516129032258	0.0	0.35140035	0.70380944	0.61282635	0.2379328	0.65107656	0.57725835	0.5988844	0.44163394	0.6408698	0.4454547	0.57244384	0.54967165	0.517956	0.65188533	0.4951304	0.15150037
HIP11518	0.008620689655172414	1.0	0.4927597	0.46919003	0.46247897	0.34677786	0.439378	0.639203	0.3931591	0.5691778	0.45225745	0.36816287	0.38945186	0.84763515	0.6291547	0.48975185	0.31242085	0.5834178
HIP11553	0.008064516129032258	0.0	0.67009056	0.1976699	0.20917782	0.76325595	0.24904382	0.22825375	0.20893052	0.08853537	0.17640278	0.59427106	0.40023956	0.1284346	0.13128564	0.27935237	0.81938714	0.43013954
HIP11613	0.008620689655172414	1.0	0.3515394	0.7765275	0.5058023	0.22963658	0.72420806	0.8709755	0.5725406	0.885137	0.7574636	0.35523456	0.633358	0.7122759	0.57833123	0.6562977	0.24229032	0.7947266
HIP11845	0.008064516129032258	0.0	0.6877867	0.45849898	0.5837101	0.6361902	0.42013663	0.3516749	0.55592716	0.22665608	0.2591226	0.4177528	0.33023816	0.35883334	0.43151724	0.33528066	0.5239685	0.20496786
HIP12099	0.008620689655172414	1.0	0.57404244	0.26637375	0.47751835	0.61428446	0.27940112	0.32940993	0.31935185	0.48284125	0.35111493	0.64653146	0.3840208	0.31784904	0.35181785	0.25027955	0.6713525	0.9377225
HIP12743	0.008620689655172414	1.0	0.3947211	0.89054596	0.6899992	0.34955996	0.7655953	0.92378485	0.64289093	0.7990526	0.89664054	0.5000209	0.73381466	0.69743055	0.66755575	0.7980253	0.4490639	0.742868
HIP12980	0.008620689655172414	1.0	0.52854836	0.6689212	0.71805173	0.31148767	0.48555732	0.6727847	0.6056365	0.6494255	0.7157626	0.43714264	0.4615931	0.80494976	0.7177871	0.44831854	0.5068442	0.4461715
HIP13176	0.008620689655172414	1.0	0.44356182	0.46260732	0.6241421	0.44137505	0.5400404	0.42546767	0.4774027	0.37278253	0.5270542	0.36243397	0.37881657	0.35522437	0.44567716	0.6272398	0.55180424	0.33272383
HIP13198	0.008064516129032258	0.0	0.71748924	0.7110015	0.7367191	0.62942016	0.6748718	0.692335	0.653689	0.8405529	0.6762682	0.5114539	0.573066	0.8835093	0.6823056	0.7892654	0.46237645	0.682139
HIP13244	0.008064516129032258	0.0	0.6878598	0.59273857	0.59198225	0.63650936	0.51679397	0.5416317	0.51622736	0.37944934	0.42382842	0.5672025	0.523472	0.6743016	0.6195997	0.48156264	0.61910594	0.51760685
HIP13256	0.008064516129032258	0.0	0.45466435	0.80963564	0.8000277	0.42004195	0.7272015	0.6943841	0.83666277	0.74033016	0.7289967	0.37004858	0.654745	0.8091837	0.843793	0.883255	0.57717055	0.47954357
HIP13263	0.008064516129032258	0.0	0.5304302	0.48204356	0.4885756	0.4892688	0.48917356	0.56834733	0.5108065	0.59393287	0.5156547	0.43636054	0.49180555	0.32826883	0.46741143	0.66028523	0.5239025	0.6443579
HIP13276	0.008064516129032258	0.0	0.33942348	0.6670086	0.6424245	0.46608394	0.71017814	0.4183815	0.7435901	0.30341482	0.64396656	0.46545395	0.6135881	0.8393557	0.7363308	0.74123037	0.4053155	0.085905224
HIP13306	0.008620689655172414	1.0	0.70920783	0.30638862	0.54297525	0.64437884	0.30104986	0.3550327	0.4231819	0.39894384	0.4527415	0.6389483	0.4449718	0.26856422	0.40260738	0.39800838	0.72756153	0.6318978
HIP13311	0.008620689655172414	1.0	0.64258325	0.35026115	0.39927614	0.5032588	0.49256206	0.6030671	0.37052435	0.7288419	0.46211222	0.5142274	0.72203827	0.14214244	0.3529409	0.48841178	0.7447059	0.76795685
HIP13350	0.008064516129032258	0.0	0.6505743	0.4871066	0.45934018	0.728997	0.4561297	0.60274255	0.40656635	0.29679775	0.46519655	0.5409977	0.6176843	0.48298672	0.5281929	0.5123403	0.60382235	0.4118525
HIP13396	0.008620689655172414	1.0	0.34282005	0.6743535	0.66768	0.27768987	0.7164555	0.8264531	0.5901537	0.7271087	0.6089053	0.2958153	0.5183366	0.55294245	0.6437179	0.5252317	0.23914182	0.64014864
HIP13449	0.008620689655172414	1.0	0.27890217	0.83404756	0.7256443	0.21747974	0.87268126	0.9068364	0.73844135	0.9400518	0.8093592	0.44847056	0.6864083	0.79997957	0.83781147	0.889686	0.28341538	0.5880072
HIP13463	0.008064516129032258	0.0	0.5794935	0.14678201	0.26324475	0.57004404	0.28078473	0.17188779	0.2755028	0.14274046	0.23606312	0.622118	0.3528508	0.1516971	0.1461215	0.17491844	0.68744457	0.43593672
HIP13478	0.008620689655172414	1.0	0.34112275	0.7869545	0.60834825	0.22772372	0.6703823	0.87272125	0.8082543	0.9543631	0.80325764	0.5388074	0.7758045	0.67272455	0.8123162	0.6594671	0.21803644	0.8267245
HIP13489	0.008620689655172414	1.0	0.44478485	0.57777303	0.52868384	0.36831844	0.59838927	0.5952019	0.4894057	0.4079921	0.58136517	0.5081581	0.5246622	0.4208094	0.5209787	0.64083844	0.53506106	0.57459486
HIP13511	0.008064516129032258	0.0	0.32990825	0.55201805	0.79756725	0.37505257	0.48683202	0.48548874	0.5725249	0.30905092	0.51545817	0.49785486	0.58836424	0.6500466	0.55807596	0.41182238	0.5309138	0.22556952
HIP13513	0.008620689655172414	1.0	0.31630024	0.614114	0.5775167	0.3077296	0.5270221	0.6312605	0.5399808	0.4748957	0.7135642	0.47163957	0.5194013	0.5053067	0.5054612	0.45942554	0.5118531	0.45871317
HIP13610	0.008620689655172414	1.0	0.5307673	0.62723273	0.42383975	0.63577175	0.4423272	0.63255394	0.5212018	0.47636634	0.4524801	0.54575896	0.41103983	0.30230814	0.47493935	0.51182574	0.47191063	0.8535687
HIP13625	0.008064516129032258	0.0	0.5752803	0.51578593	0.36675712	0.5748812	0.36104292	0.25593868	0.38023135	0.29031628	0.29334328	0.44888428	0.4170696	0.45464444	0.26158804	0.29291105	0.569584	0.5102715
HIP13658	0.008064516129032258	0.0	0.7135137	0.15857542	0.22314489	0.81219375	0.19701639	0.10369986	0.31454414	0.03237772	0.12031928	0.6578254	0.2000075	0.49961483	0.12919533	0.16754037	0.7873101	0.16559717
HIP13671	0.008620689655172414	1.0	0.48490047	0.4608069	0.5740081	0.4135668	0.705345	0.58525485	0.44848388	0.7009488	0.5574337	0.37508053	0.48361355	0.5460279	0.6005084	0.6021296	0.6312996	0.49276578
HIP13709	0.008064516129032258	0.0	0.6482265	0.30091503	0.5072541	0.70652264	0.41286862	0.30782747	0.39250723	0.18944454	0.286374	0.6721293	0.30263597	0.33153754	0.37287134	0.37455297	0.6754378	0.77559924
HIP13736	0.008064516129032258	0.0	0.50786054	0.543734	0.30048037	0.48381525	0.69187415	0.38970166	0.32653013	0.35624486	0.38077086	0.5871163	0.5176155	0.295848	0.28954434	0.5119483	0.55499876	0.38612705
HIP13746	0.008064516129032258	0.0	0.5846132	0.49327064	0.38291207	0.489893	0.39169765	0.53585297	0.4071491	0.64192164	0.48780495	0.57659876	0.51413983	0.4493005	0.39917308	0.37241143	0.49946824	0.7243049
HIP13754	0.008064516129032258	0.0	0.5018758	0.4705041	0.62733805	0.6988702	0.25141346	0.16528714	0.7102722	0.15455708	0.33736366	0.4233223	0.36434364	0.84929335	0.5308234	0.20892543	0.5010276	0.23128018
HIP13780	0.008064516129032258	0.0	0.47191122	0.41566494	0.40976417	0.39919978	0.45879734	0.28982872	0.3641054	0.09816161	0.50759804	0.66549104	0.6852164	0.4326107	0.44433475	0.50556946	0.3861766	0.058994263
HIP13796	0.008064516129032258	0.0	0.5034422	0.37528065	0.65151197	0.2606871	0.44858935	0.23772556	0.45722714	0.0655615	0.51102257	0.23663205	0.46067744	0.5804915	0.5962757	0.3570181	0.5909888	0.124991834
HIP13806	0.008064516129032258	0.0	0.5453888	0.72194934	0.67420673	0.567469	0.5365301	0.75449896	0.55169433	0.74338365	0.6818324	0.53449523	0.54807323	0.70060813	0.58987087	0.68137103	0.60640466	0.64237386
HIP13810	0.008064516129032258	0.0	0.23667568	0.2538247	0.445631	0.21743372	0.29920343	0.5257042	0.29029736	0.6527828	0.46928862	0.24224108	0.34969917	0.37949684	0.38231465	0.4078806	0.27819782	0.4493308
HIP13848	0.008064516129032258	0.0	0.6940997	0.40620482	0.38909417	0.54141647	0.71604264	0.49346486	0.6304841	0.2617234	0.47371092	0.58125985	0.39248186	0.4504636	0.42222548	0.40523666	0.5274996	0.4964361
HIP13853	0.008064516129032258	0.0	0.60610336	0.06184748	0.44132644	0.6975574	0.108370095	0.051332265	0.2385292	0.038642585	0.14512539	0.4046824	0.3858352	0.5743756	0.25194603	0.10695681	0.57677	0.7030361
HIP13857	0.008064516129032258	0.0	0.46480653	0.24477878	0.5828688	0.39983594	0.4009681	0.42254293	0.4548362	0.5762268	0.35496578	0.35823494	0.3749296	0.55348486	0.61204135	0.40727717	0.49630374	0.60800755
HIP13871	0.008064516129032258	0.0	0.6345609	0.6329229	0.5053085	0.52431625	0.51484466	0.56813604	0.47959247	0.2179364	0.67534006	0.5899763	0.5703776	0.5701222	0.5124808	0.5696864	0.79558396	0.19889778
HIP13875	0.008620689655172414	1.0	0.22283533	0.5285669	0.51883405	0.25742406	0.477377	0.85768235	0.45613253	0.93080753	0.6556821	0.38778508	0.50858694	0.67276454	0.42815554	0.44514316	0.31688654	0.7573804
HIP13880	0.008620689655172414	1.0	0.49035406	0.43792167	0.52938265	0.33935502	0.50262916	0.75477946	0.5354952	0.7674702	0.55591345	0.43601754	0.4940427	0.41532174	0.5938138	0.49408427	0.48180544	0.6939417
HIP13902	0.008620689655172414	1.0	0.40499318	0.79377645	0.5473868	0.39944297	0.6000169	0.636032	0.61099154	0.78165555	0.6094123	0.50779235	0.65304977	0.36591166	0.7702343	0.7343156	0.34238333	0.30020255
HIP13903	0.008620689655172414	1.0	0.500367	0.50823224	0.5037164	0.5209083	0.6240455	0.6210103	0.51170355	0.88299096	0.6438577	0.576743	0.5614533	0.54974157	0.551634	0.58351064	0.47236654	0.75521696
HIP13939	0.008620689655172414	1.0	0.4954314	0.75572276	0.5312352	0.35022506	0.57932854	0.32221872	0.62339354	0.3178473	0.67402065	0.37637025	0.4776643	0.56865466	0.69200164	0.51561534	0.39342347	0.26064762
HIP13949	0.008620689655172414	1.0	0.68222576	0.682003	0.5113122	0.7371521	0.5652387	0.5553149	0.518881	0.7266306	0.681542	0.8280248	0.635131	0.60864156	0.50605214	0.758688	0.70071805	0.5631026
HIP13962	0.008620689655172414	1.0	0.3804838	0.5606401	0.4021356	0.3759356	0.53779477	0.6845221	0.44811505	0.9307261	0.46091235	0.48387766	0.5211699	0.79616237	0.5381381	0.45507893	0.4506433	0.8666642
HIP13975	0.008620689655172414	1.0	0.79755557	0.3061794	0.32604408	0.67543906	0.52380383	0.4221061	0.34376222	0.23564869	0.37310642	0.62037164	0.34715545	0.5234483	0.3853053	0.36367244	0.67362475	0.23718458
HIP13987	0.008620689655172414	1.0	0.53982025	0.36866412	0.31462854	0.48391855	0.34424883	0.28579655	0.26231697	0.22270992	0.30280584	0.5133646	0.34998673	0.24797544	0.25104913	0.24673605	0.5284609	0.44465712
HIP13996	0.008620689655172414	1.0	0.40115112	0.44288006	0.5205205	0.33326423	0.34715438	0.47379592	0.3655626	0.64827275	0.5886587	0.42086416	0.3890804	0.5243713	0.4439895	0.463237	0.39515105	0.6425207
HIP14009	0.008620689655172414	1.0	0.3253964	0.8622571	0.94274265	0.3076983	0.8283974	0.90734845	0.8497808	0.76386064	0.77531636	0.46059632	0.7027851	0.9723815	0.9319149	0.82057124	0.20663166	0.31392658
HIP14014	0.008064516129032258	0.0	0.41884178	0.54748154	0.65153384	0.4459589	0.5179337	0.6212596	0.6963048	0.46567824	0.67487174	0.36882818	0.6152102	0.8801274	0.80043334	0.50508153	0.45459178	0.30563778
HIP14018	0.008064516129032258	0.0	0.36679718	0.6490792	0.4842178	0.32987517	0.5892488	0.7306023	0.55227435	0.6914484	0.71171224	0.3720367	0.5575953	0.45530576	0.67329186	0.62300205	0.25390655	0.33241767
HIP14041	0.008620689655172414	1.0	0.20553204	0.52649164	0.5312423	0.16661185	0.6416226	0.74649256	0.4109862	0.91544557	0.6269926	0.23876405	0.55634797	0.39556777	0.5623021	0.51373756	0.26262754	0.82313275
HIP14051	0.008620689655172414	1.0	0.35219193	0.44141993	0.4738356	0.39003366	0.5508753	0.60365576	0.48163354	0.85650027	0.5194611	0.40502894	0.51297915	0.5508112	0.38275874	0.42684644	0.29229435	0.5059635
HIP14074	0.008064516129032258	0.0	0.35648385	0.4895799	0.6385665	0.21817186	0.4546333	0.6739952	0.40654495	0.72623134	0.67234516	0.28947136	0.6715813	0.3462825	0.60840476	0.5205145	0.21470919	0.18758053
HIP14089	0.008064516129032258	0.0	0.53769255	0.48516414	0.42358756	0.56121194	0.59782374	0.3971327	0.5537477	0.5219848	0.4634945	0.5771764	0.3655518	0.6321442	0.6822896	0.3827487	0.5425801	0.7275033
HIP14121	0.008064516129032258	0.0	0.47772074	0.5264638	0.5872611	0.30180824	0.5418865	0.51347244	0.6925463	0.30944282	0.49119398	0.510006	0.47597596	0.74729	0.6876466	0.5748462	0.3434772	0.48130512
HIP14153	0.008064516129032258	0.0	0.38216895	0.6237878	0.5893792	0.21634793	0.596534	0.69814277	0.62641245	0.43553045	0.5616173	0.49045172	0.6637459	0.5345779	0.6959796	0.687042	0.3134871	0.092334956
HIP14161	0.008620689655172414	1.0	0.44575143	0.45470503	0.40345764	0.55294365	0.40694308	0.28800523	0.28104708	0.5909639	0.3837737	0.453194	0.48206168	0.36286747	0.320351	0.46018377	0.43416435	0.2751838
HIP14183	0.008620689655172414	1.0	0.46138912	0.6456727	0.43409413	0.19621542	0.6169107	0.8745043	0.6465627	0.92163694	0.6900905	0.5355603	0.50752133	0.3914136	0.50402164	0.6129774	0.3105405	0.7524705
HIP14184	0.008064516129032258	0.0	0.49401164	0.7740629	0.6804767	0.36524162	0.60993606	0.6902993	0.5927756	0.7147628	0.6235011	0.4371667	0.7690668	0.60700697	0.749542	0.74588466	0.5826821	0.17368552
HIP14206	0.008064516129032258	0.0	0.56084687	0.60387325	0.5122604	0.32738984	0.65682673	0.5719766	0.3184654	0.51258767	0.46842623	0.28352132	0.48988616	0.50206876	0.37842196	0.3782379	0.3097657	0.4065257
HIP14217	0.008064516129032258	0.0	0.68434966	0.40315872	0.5155394	0.4715322	0.6822518	0.31060624	0.6424624	0.23712486	0.533331	0.40716732	0.54853946	0.4705686	0.5384952	0.63560146	0.6538545	0.14880204
HIP14221	0.008620689655172414	1.0	0.20739987	0.56968683	0.6803076	0.12810427	0.6003179	0.9082831	0.5825039	0.9314289	0.79054713	0.25399357	0.7720493	0.5216445	0.7743143	0.6224681	0.11617017	0.5255948
HIP14227	0.008620689655172414	1.0	0.3383929	0.41104546	0.65228	0.41937092	0.5359786	0.6046692	0.62399185	0.5571526	0.51614416	0.442033	0.43248022	0.5948761	0.7018918	0.48500222	0.27341148	0.353473
HIP14236	0.008620689655172414	1.0	0.3660844	0.6427388	0.5560106	0.3676545	0.5783194	0.9225254	0.5821238	0.9548478	0.7430075	0.45957202	0.6570962	0.48468417	0.6136536	0.58597934	0.34958994	0.8966104
HIP14244	0.008620689655172414	1.0	0.80500007	0.34927073	0.27361983	0.7337167	0.17687973	0.12190974	0.2132588	0.042864293	0.231246	0.6674731	0.34227937	0.32918376	0.20827341	0.17573464	0.7646441	0.47036913
HIP15854	0.008620689655172414	1.0	0.5583104	0.3903398	0.38536355	0.57230234	0.2704346	0.44176644	0.29662415	0.3202191	0.36738408	0.5077574	0.46853596	0.8183247	0.30010647	0.3036473	0.5525937	0.86290586
HIP15855	0.008064516129032258	0.0	0.29022396	0.8044488	0.81668365	0.280307	0.68663675	0.66561717	0.65987194	0.43920463	0.61441606	0.48492822	0.6204098	0.8018961	0.7385378	0.5919228	0.34423167	0.13702476
HIP17445	0.008064516129032258	0.0	0.35196882	0.5751171	0.45295912	0.41767558	0.6645035	0.56219935	0.40354443	0.660349	0.56836313	0.43910483	0.5572293	0.41643357	0.61072695	0.5790065	0.45473155	0.55584896
HIP19717	0.008620689655172414	1.0	0.4068426	0.5240839	0.6440279	0.47043356	0.5269085	0.60165334	0.63111436	0.70069987	0.4672157	0.38001263	0.4740344	0.59143054	0.68243337	0.63359994	0.49020618	0.6126392
