# Supplementary material for: Dynamic kernel matching for non-conforming data: A case study of T cell receptor datasets
Source: PLoS One. 2023 Mar 7;18(3):e0265313. doi: 10.1371/journal.pone.0265313 (PMC9990938; doi:10.1371/journal.pone.0265313)
Supplement: S1 Data — (ZIP) [file pone.0265313.s009.zip › source code/repertoire-classification-problem/model/bin/model_8_ps_test.csv]

Sample	Weight	Label	Prediction_0	Prediction_1	Prediction_2	Prediction_3	Prediction_4	Prediction_5	Prediction_6	Prediction_7	Prediction_8	Prediction_9	Prediction_10	Prediction_11	Prediction_12	Prediction_13	Prediction_14	Prediction_15
Keck0049_MC1	0.007246376811594203	0.0	0.6005497	0.3691318	0.2339819	0.7417307	0.52926874	0.6345215	0.46171683	0.42811954	0.6796651	0.52787554	0.39250323	0.23596305	0.27549008	0.43984237	0.6351399	0.52018195
Keck0100_MC1	0.007246376811594203	0.0	0.6809003	0.32363868	0.50705373	0.7008587	0.5625488	0.6967348	0.679159	0.778836	0.7171058	0.34587353	0.29579687	0.27117708	0.47070348	0.31631568	0.68412596	0.6869714
Keck0072_MC1	0.007246376811594203	0.0	0.62217075	0.26640692	0.20744678	0.67054254	0.32809615	0.71832466	0.4032865	0.46799785	0.62268555	0.3932451	0.42480934	0.23291633	0.34086204	0.46190166	0.49070895	0.60647666
Keck0054_MC1	0.00980392156862745	1.0	0.50133586	0.42432576	0.33898407	0.6621382	0.37768972	0.5199679	0.4771544	0.39606237	0.65586966	0.49471554	0.43172768	0.31444728	0.29221636	0.65553635	0.43313807	0.48909715
Keck0080_MC1	0.00980392156862745	1.0	0.52944267	0.3188393	0.26256576	0.51560634	0.61135787	0.5902684	0.7042325	0.6753842	0.5694329	0.27300572	0.39819226	0.39681908	0.4833687	0.3435128	0.53151226	0.53308153
Keck0005_MC1	0.007246376811594203	0.0	0.5937003	0.16305187	0.1897518	0.58734983	0.31016994	0.63380015	0.37087083	0.3685956	0.5539208	0.56668794	0.44089204	0.112389386	0.2179991	0.63281256	0.55616885	0.51267934
Keck0057_MC1	0.00980392156862745	1.0	0.5648198	0.5636632	0.46156073	0.5137705	0.73349863	0.49379486	0.8176554	0.7742555	0.5758605	0.27859125	0.3570379	0.5714265	0.6300289	0.4016989	0.6410152	0.5622964
Keck0067_MC1	0.00980392156862745	1.0	0.65253717	0.50353146	0.5550927	0.60446256	0.840245	0.5817934	0.6349503	0.6589977	0.7217243	0.38891172	0.4664506	0.61782646	0.61074513	0.36695492	0.578622	0.614786
Keck0008_MC1	0.007246376811594203	0.0	0.5904557	0.22610453	0.18749797	0.7181175	0.28623378	0.55307525	0.56737226	0.49598807	0.5855205	0.33142814	0.47515208	0.1644907	0.2718299	0.45907173	0.46079078	0.5029651
Keck0012_MC1	0.007246376811594203	0.0	0.45915204	0.40479833	0.2962292	0.41107655	0.37923706	0.36485752	0.65396905	0.5721376	0.54971844	0.41237488	0.18789965	0.2541096	0.25808078	0.34241676	0.3849252	0.3613588
Keck0113_MC1	0.007246376811594203	0.0	0.68386614	0.2097745	0.38467312	0.74519646	0.679644	0.60610265	0.85364443	0.6906807	0.70158255	0.36034244	0.2245836	0.21805605	0.3795376	0.506627	0.65616	0.67966557
Keck0071_MC1	0.007246376811594203	0.0	0.67513597	0.31258014	0.34346825	0.5029735	0.39547685	0.48454884	0.48442858	0.46133554	0.5268937	0.34374684	0.32999796	0.34567744	0.39441574	0.40798822	0.63299894	0.48831096
Keck0056_MC1	0.007246376811594203	0.0	0.4395906	0.59001404	0.5191615	0.5644786	0.48801973	0.52081406	0.48678395	0.54251236	0.60756546	0.48152378	0.44353747	0.48428935	0.49258363	0.40700468	0.4617248	0.56103724
Keck0065_MC1	0.00980392156862745	1.0	0.641833	0.2831308	0.7056709	0.6384163	0.7389703	0.5790476	0.79985356	0.65437937	0.5683958	0.3269835	0.22411478	0.5473919	0.6279833	0.5801351	0.5251986	0.5694084
Keck0023_MC1	0.00980392156862745	1.0	0.69518065	0.29378647	0.42905062	0.5467118	0.69590455	0.6880367	0.7813139	0.80686367	0.60632086	0.46318257	0.37436295	0.34196472	0.38656414	0.5003242	0.5572207	0.5505078
Keck0118_MC1	0.00980392156862745	1.0	0.6616659	0.45658326	0.6281258	0.5184357	0.7632352	0.61524737	0.7587998	0.7634958	0.58239377	0.27142516	0.28503525	0.5003103	0.53795886	0.37828788	0.7180509	0.7334719
Keck0036_MC1	0.007246376811594203	0.0	0.47856006	0.43037263	0.7265638	0.7840356	0.7650771	0.5636174	0.64252186	0.72237206	0.67912966	0.4843389	0.48691303	0.41832405	0.51177543	0.5257449	0.4272665	0.49767703
Keck0106_MC1	0.007246376811594203	0.0	0.49378374	0.39315194	0.42764783	0.61095566	0.40996662	0.4401903	0.5114118	0.60794336	0.5039459	0.4529026	0.3910629	0.31240976	0.3451822	0.37356603	0.6117836	0.5968957
Keck0046_MC1	0.007246376811594203	0.0	0.5558307	0.27448136	0.2917632	0.61158013	0.5515492	0.7216718	0.5261206	0.63786656	0.6027001	0.47939593	0.54849774	0.15187618	0.48778507	0.38870978	0.6269379	0.445949
Keck0003_MC1	0.007246376811594203	0.0	0.68679553	0.2340833	0.27407947	0.57483953	0.5740458	0.69770074	0.58608764	0.3939087	0.6319623	0.42806152	0.5588151	0.3240875	0.36319306	0.3989322	0.6071016	0.6012953
Keck0033_MC1	0.00980392156862745	1.0	0.6560874	0.2957026	0.32103467	0.5453211	0.5277455	0.5137783	0.48472285	0.4080048	0.5123759	0.35840225	0.3867099	0.20042309	0.24735087	0.42071205	0.51430136	0.54849607
Keck0039_MC1	0.007246376811594203	0.0	0.5132119	0.26412684	0.23241976	0.46699512	0.47432503	0.40290284	0.48566923	0.5700957	0.49866194	0.69429386	0.45463806	0.18580091	0.31008136	0.40955603	0.38064408	0.40787497
Keck0119_MC1	0.00980392156862745	1.0	0.7738859	0.27450085	0.33388022	0.7229563	0.5843735	0.5406672	0.7837033	0.71609837	0.57306224	0.2715091	0.20135304	0.1939837	0.336251	0.45351025	0.56741583	0.6952748
Keck0061_MC1	0.007246376811594203	0.0	0.65377605	0.297373	0.27607295	0.7699337	0.67136365	0.69416106	0.71823287	0.7309976	0.7034767	0.4978292	0.5012545	0.15433785	0.30360788	0.4734562	0.5336263	0.5691335
Keck0063_MC1	0.007246376811594203	0.0	0.7206886	0.25684822	0.30393052	0.626515	0.46649715	0.78702295	0.5823596	0.53229076	0.52698016	0.6369784	0.25903875	0.24516633	0.41689697	0.41524196	0.43348715	0.47682846
Keck0017_MC1	0.007246376811594203	0.0	0.5205152	0.24068421	0.2880197	0.6894158	0.5646152	0.69048893	0.70029354	0.52130574	0.5960547	0.44589186	0.42543247	0.18485233	0.29430348	0.45510104	0.3838761	0.5222118
Keck0030_MC1	0.00980392156862745	1.0	0.6897541	0.4147273	0.23146793	0.7499448	0.52909136	0.56338173	0.6156582	0.52709305	0.6859471	0.499007	0.15272126	0.21967533	0.41695076	0.5812136	0.5002859	0.61429477
Keck0015_MC1	0.00980392156862745	1.0	0.6051938	0.37450826	0.27013797	0.74172664	0.56677026	0.59070516	0.7514024	0.7198845	0.5260959	0.3452015	0.28487822	0.17178252	0.30822426	0.37499544	0.5483697	0.5668664
Keck0109_MC1	0.00980392156862745	1.0	0.46011284	0.34384376	0.54706025	0.74179417	0.6805544	0.6628823	0.6025661	0.7052014	0.63191366	0.436765	0.4914036	0.27689695	0.33889848	0.34014848	0.6325679	0.61115354
Keck0021_MC1	0.007246376811594203	0.0	0.64114666	0.22910357	0.19101381	0.57776755	0.41682744	0.66304845	0.5970461	0.557705	0.5796242	0.39881757	0.49570128	0.44731823	0.48011297	0.6025864	0.6603927	0.6076315
Keck0042_MC1	0.007246376811594203	0.0	0.7628926	0.2710688	0.19578728	0.7033739	0.51613957	0.6973405	0.5589022	0.6089669	0.4818289	0.41030997	0.28219894	0.19268176	0.26202238	0.39467973	0.5316558	0.48144737
Keck0107_MC1	0.007246376811594203	0.0	0.7408365	0.28107247	0.64151645	0.6432044	0.6380925	0.6827842	0.70100474	0.71503437	0.7184513	0.29439515	0.31728163	0.21489677	0.40296018	0.2706342	0.5288683	0.6330699
Keck0101_MC1	0.00980392156862745	1.0	0.65179	0.52983314	0.6310171	0.59625024	0.72467387	0.75345576	0.69635475	0.740504	0.42253682	0.73089486	0.37721574	0.6933516	0.6525904	0.319484	0.73451746	0.5204043
Keck0090_MC1	0.00980392156862745	1.0	0.6381875	0.2861286	0.64771885	0.75332254	0.84759843	0.75395936	0.7816519	0.79616827	0.71116996	0.53842473	0.47580132	0.55008626	0.5883249	0.55492955	0.6174078	0.5631213
Keck0001_MC1	0.00980392156862745	1.0	0.66830075	0.5847561	0.77264464	0.6702962	0.7519088	0.6366596	0.7519907	0.7670884	0.5885539	0.48537937	0.60425967	0.5102856	0.49812433	0.35601857	0.4308489	0.5368754
Keck0048_MC1	0.007246376811594203	0.0	0.47018498	0.34502155	0.24845171	0.6717482	0.42359996	0.67244154	0.57327765	0.5693821	0.4927158	0.3535884	0.56070924	0.2528494	0.30203676	0.49038422	0.49020302	0.51422954
Keck0104_MC1	0.00980392156862745	1.0	0.4883989	0.3407596	0.6419712	0.65883684	0.7191894	0.63317406	0.83653486	0.76630753	0.6603824	0.36975884	0.35783267	0.3837853	0.44852164	0.45382312	0.5670545	0.6009897
Keck0096_MC1	0.00980392156862745	1.0	0.56847686	0.52155185	0.7895622	0.8389893	0.95895684	0.7721592	0.8440788	0.893309	0.71507466	0.5109534	0.46348512	0.63138133	0.77252173	0.44924122	0.757504	0.6587922
Keck0025_MC1	0.007246376811594203	0.0	0.56650764	0.26755014	0.26866573	0.6073417	0.30305257	0.5067565	0.59703803	0.76403224	0.5708685	0.44118145	0.33351892	0.14489153	0.22311783	0.39014158	0.44773173	0.4909161
Keck0114_MC1	0.007246376811594203	0.0	0.59473467	0.17998245	0.18283609	0.65239555	0.61161137	0.490362	0.5935551	0.51544505	0.6427529	0.20726767	0.1753605	0.18299091	0.262285	0.24300104	0.5832634	0.56294376
Keck0011_MC1	0.007246376811594203	0.0	0.36973074	0.22570106	0.22408396	0.5918501	0.63661605	0.59682965	0.6159493	0.47286484	0.6110713	0.38136524	0.29350644	0.3116281	0.36112657	0.58853185	0.44283536	0.39435482
Keck0091_MC1	0.00980392156862745	1.0	0.7250931	0.40488303	0.66390866	0.6130106	0.7130413	0.6420381	0.7359785	0.76455283	0.5404854	0.46090806	0.23808247	0.30013958	0.4466729	0.33941704	0.7011952	0.60713863
Keck0075_MC1	0.00980392156862745	1.0	0.507214	0.19419521	0.37951016	0.76954013	0.75800943	0.47073257	0.45764622	0.5870682	0.63379693	0.69030505	0.5391435	0.29781178	0.3156851	0.36000115	0.5523561	0.54713887
Keck0051_MC1	0.007246376811594203	0.0	0.35704586	0.42569238	0.53136677	0.59335756	0.5571178	0.410478	0.46995986	0.54241425	0.47726086	0.462577	0.2874704	0.27242553	0.3645677	0.66064566	0.6062393	0.3779012
Keck0034_MC1	0.007246376811594203	0.0	0.7991176	0.26680613	0.19752526	0.6718165	0.5121538	0.75630116	0.5571806	0.5840704	0.60780215	0.4588474	0.28156132	0.12818092	0.39641896	0.4714601	0.62104625	0.59260607
Keck0069_MC1	0.007246376811594203	0.0	0.6876402	0.3624953	0.2958667	0.4502734	0.40211445	0.5746943	0.7688	0.62442684	0.5708119	0.19108719	0.36821318	0.30730832	0.41328448	0.21230549	0.63999945	0.57060885
Keck0089_MC1	0.00980392156862745	1.0	0.38077807	0.40480405	0.5211245	0.51045644	0.36120325	0.65507495	0.49564332	0.4864146	0.48857054	0.50307685	0.6655248	0.26635394	0.35626754	0.54118663	0.6331819	0.4623671
Keck0074_MC1	0.007246376811594203	0.0	0.76649475	0.3583207	0.31469363	0.6875299	0.62256056	0.77329904	0.58478767	0.66472393	0.5960893	0.5322777	0.55348915	0.36201328	0.4022532	0.47185808	0.5886987	0.6003288
Keck0060_MC1	0.00980392156862745	1.0	0.5766885	0.2681589	0.3900498	0.7964669	0.6589272	0.7225643	0.64831245	0.65351534	0.6458264	0.52071965	0.42849725	0.3607747	0.46238825	0.48197988	0.5794629	0.70441794
Keck0009_MC1	0.00980392156862745	1.0	0.57052565	0.3849808	0.2987255	0.74330264	0.67661583	0.68754995	0.6019361	0.6350603	0.5692737	0.5624297	0.6350178	0.24099296	0.41494244	0.5308239	0.5626881	0.610261
Keck0053_MC1	0.00980392156862745	1.0	0.6619214	0.37159216	0.65641034	0.69991696	0.7122778	0.6157332	0.5303661	0.526018	0.5670447	0.49671084	0.3804583	0.41143426	0.5328401	0.4912598	0.52045006	0.52243257
Keck0014_MC1	0.007246376811594203	0.0	0.6580351	0.18736288	0.22171003	0.6675366	0.51998615	0.7063798	0.49294454	0.41416153	0.690116	0.45887417	0.29022717	0.15803677	0.25856787	0.43592906	0.5836705	0.62055206
Keck0116_MC1	0.007246376811594203	0.0	0.6382574	0.42743635	0.5411175	0.7881372	0.83267987	0.5994623	0.7724563	0.7923322	0.6858277	0.35998946	0.24275258	0.49153638	0.4508584	0.40074748	0.69572747	0.67050594
Keck0064_MC1	0.007246376811594203	0.0	0.5653627	0.40151945	0.27093056	0.7058599	0.8150846	0.6777091	0.7152594	0.65911394	0.6886989	0.4590614	0.378392	0.6699331	0.5931366	0.41460687	0.7457373	0.51265
Keck0043_MC1	0.00980392156862745	1.0	0.62370837	0.22851849	0.58290964	0.6016548	0.48478156	0.5188353	0.67476904	0.64904785	0.58109	0.31857833	0.2517499	0.14031461	0.2691669	0.41473192	0.52099633	0.519954
Keck0120_MC1	0.007246376811594203	0.0	0.682337	0.35447907	0.33939177	0.5989512	0.63284844	0.77630115	0.6324252	0.6205169	0.62680674	0.32716352	0.29504162	0.30366096	0.3415215	0.46659356	0.554397	0.5694976
Keck0112_MC1	0.007246376811594203	0.0	0.61982334	0.45516333	0.6595867	0.7821504	0.83366954	0.49825105	0.70904636	0.73604774	0.5930387	0.6976414	0.2881356	0.30560037	0.5505432	0.55750877	0.7243111	0.6456994
Keck0105_MC1	0.007246376811594203	0.0	0.588891	0.28396076	0.49085134	0.5375817	0.41129535	0.4302866	0.4616364	0.5503132	0.59314114	0.4100732	0.32607174	0.2734689	0.3822952	0.48295406	0.43483776	0.54593664
Keck0013_MC1	0.00980392156862745	1.0	0.59259796	0.35696128	0.5185235	0.6381871	0.4656326	0.7138578	0.5971635	0.5552043	0.75294316	0.64161503	0.41219452	0.18944356	0.46159858	0.35355335	0.5914885	0.5066843
Keck0055_MC1	0.00980392156862745	1.0	0.45553097	0.542202	0.8297055	0.517435	0.8178973	0.61481655	0.70233715	0.6549387	0.5237025	0.71635324	0.67980057	0.5020411	0.55925226	0.5083362	0.5988578	0.5976558
Keck0050_MC1	0.00980392156862745	1.0	0.44017217	0.42255515	0.5539037	0.72342944	0.6473041	0.5640008	0.6038071	0.5835775	0.59222066	0.47562978	0.6396241	0.28207123	0.40157026	0.40354544	0.51320976	0.47865462
Keck0103_MC1	0.007246376811594203	0.0	0.4556322	0.34894824	0.39646623	0.59428877	0.46195793	0.4973836	0.43417442	0.48705783	0.45311797	0.41373032	0.5119923	0.30819112	0.5100428	0.4608621	0.4936925	0.43586373
Keck0002_MC1	0.007246376811594203	0.0	0.672301	0.3080722	0.8877626	0.5888078	0.62353337	0.7758455	0.73972434	0.79497814	0.4782209	0.36559367	0.31558615	0.55291116	0.5925117	0.2634799	0.67980176	0.48140055
Keck0028_MC1	0.007246376811594203	0.0	0.58883345	0.18109751	0.21493834	0.56972796	0.7552005	0.61531645	0.62950826	0.52602863	0.55653894	0.43269643	0.34347433	0.3896314	0.48205817	0.5689821	0.68695986	0.4887922
Keck0115_MC1	0.00980392156862745	1.0	0.6728465	0.54397106	0.5763786	0.837597	0.8819027	0.6749495	0.7655765	0.7575194	0.7133439	0.70582414	0.24488667	0.44949728	0.56065667	0.42359358	0.70798105	0.65580213
Keck0083_MC1	0.007246376811594203	0.0	0.48291036	0.45399976	0.5275677	0.5321388	0.65427184	0.3998479	0.6657723	0.51019365	0.49490818	0.39633247	0.32724512	0.45543346	0.6879912	0.62959385	0.5050959	0.51853406
Keck0117_MC1	0.00980392156862745	1.0	0.6629374	0.80421126	0.8072074	0.6144823	0.7941634	0.6076624	0.67237747	0.6989939	0.54666895	0.40981388	0.3992899	0.63425493	0.6934276	0.32149577	0.5435693	0.54999375
Keck0073_MC1	0.00980392156862745	1.0	0.65438366	0.37905246	0.82152605	0.652606	0.7808008	0.6386935	0.8504331	0.8214791	0.6402049	0.23342407	0.41821894	0.33821678	0.6638413	0.26546633	0.67759734	0.67430633
Keck0022_MC1	0.007246376811594203	0.0	0.80686736	0.19192654	0.40458542	0.6846112	0.4873367	0.6710042	0.7361522	0.68386257	0.5220059	0.38416857	0.3137886	0.22417682	0.33183444	0.37042522	0.547388	0.5437366
Keck0108_MC1	0.00980392156862745	1.0	0.7023119	0.4175259	0.78319675	0.5818208	0.7990352	0.61860025	0.85167813	0.8559369	0.5370222	0.6469134	0.3119106	0.5843423	0.5323741	0.5939699	0.5701757	0.485227
Keck0092_MC1	0.00980392156862745	1.0	0.70149815	0.27498716	0.44938806	0.7090131	0.72719836	0.81346345	0.63204205	0.61661357	0.71903825	0.64495647	0.26065415	0.2425066	0.36697143	0.47841597	0.66889036	0.6819591
Keck0095_MC1	0.007246376811594203	0.0	0.5675051	0.46371436	0.5010539	0.5944268	0.76086175	0.6187276	0.49157712	0.5058227	0.609076	0.87001836	0.5548577	0.5811062	0.4575344	0.68696165	0.4534046	0.5155122
Keck0070_MC1	0.007246376811594203	0.0	0.73369557	0.35653436	0.20118499	0.72674567	0.4065416	0.58664864	0.4916394	0.54815197	0.6725834	0.19842497	0.20482105	0.17857897	0.30721942	0.39784935	0.7367159	0.7754734
Keck0077_MC1	0.00980392156862745	1.0	0.7159826	0.5007632	0.42062697	0.6647131	0.66917634	0.56703067	0.6977252	0.74521446	0.60201186	0.50585026	0.3116525	0.24873114	0.38258177	0.37059286	0.5800926	0.6371689
Keck0094_MC1	0.007246376811594203	0.0	0.5287355	0.40219435	0.45341963	0.55314386	0.66400623	0.46831554	0.716162	0.78641	0.6654177	0.2581448	0.3686837	0.5770051	0.46288887	0.30843788	0.5991948	0.5523522
Keck0038_MC1	0.007246376811594203	0.0	0.6279602	0.27189082	0.3462761	0.8160336	0.64130044	0.7341685	0.6383144	0.59738904	0.63616985	0.5357028	0.4305943	0.1724951	0.3341421	0.44708455	0.5148484	0.6103197
Keck0087_MC1	0.007246376811594203	0.0	0.56800026	0.42995393	0.36307943	0.5806717	0.75325567	0.71715397	0.6509378	0.56048965	0.6174243	0.4254852	0.478885	0.33271047	0.46742526	0.33849078	0.57729715	0.6020331
Keck0035_MC1	0.00980392156862745	1.0	0.6265916	0.37790447	0.5550615	0.71950895	0.6455009	0.78399026	0.67207503	0.6909849	0.59342086	0.38296005	0.4832434	0.16083571	0.33903527	0.38953757	0.56419075	0.51567394
Keck0088_MC1	0.00980392156862745	1.0	0.6907696	0.34826005	0.25271893	0.7283061	0.706248	0.6501918	0.72278666	0.54888666	0.6993607	0.52289635	0.3087818	0.40921584	0.4057874	0.7369219	0.6443678	0.53928876
Keck0082_MC1	0.00980392156862745	1.0	0.5965878	0.41082564	0.7828779	0.4964732	0.73220587	0.45001534	0.7275102	0.81879306	0.54048014	0.35409954	0.44389105	0.7680438	0.6722729	0.40011245	0.5418376	0.6454333
Keck0099_MC1	0.00980392156862745	1.0	0.7729697	0.35350746	0.44029638	0.6305723	0.73421615	0.5242303	0.7380477	0.73639095	0.5632519	0.29550353	0.28532255	0.35816544	0.5679279	0.32958478	0.6122413	0.63280326
Keck0020_MC1	0.007246376811594203	0.0	0.5049137	0.23832864	0.22516614	0.5107365	0.38044325	0.51280975	0.5190918	0.5398839	0.6100345	0.48036045	0.6111614	0.10475415	0.2449272	0.33876044	0.4585854	0.45741537
Keck0044_MC1	0.00980392156862745	1.0	0.49567345	0.48746753	0.7811868	0.8025839	0.6532214	0.64159757	0.6047088	0.5856961	0.51895857	0.64709085	0.62179637	0.4123491	0.41452485	0.5082091	0.4482897	0.49867716
Keck0032_MC1	0.00980392156862745	1.0	0.791059	0.25215518	0.28125626	0.59496176	0.38755763	0.60921586	0.6352529	0.59730566	0.6103748	0.28494182	0.29569018	0.16331881	0.24460706	0.4067489	0.49984583	0.5612325
Keck0018_MC1	0.00980392156862745	1.0	0.66815025	0.3006063	0.22283685	0.5542285	0.4543807	0.5556879	0.6460944	0.6589842	0.5227281	0.33214104	0.39741126	0.14210683	0.32145053	0.4253042	0.5972009	0.48815608
Keck0093_MC1	0.007246376811594203	0.0	0.6327275	0.44437745	0.7295237	0.542493	0.5465098	0.59689254	0.5918598	0.62846637	0.6374067	0.37587878	0.32660946	0.27468374	0.35738626	0.22788858	0.6482052	0.63158226
Keck0111_MC1	0.007246376811594203	0.0	0.5409339	0.31765425	0.45706773	0.5485692	0.61367387	0.509873	0.4879065	0.48409954	0.64873064	0.43000132	0.32867247	0.14989606	0.4068962	0.45297346	0.64309573	0.5347452
Keck0059_MC1	0.00980392156862745	1.0	0.6544955	0.59862596	0.86678696	0.6362066	0.8765944	0.58833116	0.86358416	0.83999336	0.6477158	0.51847893	0.28900808	0.856331	0.80212337	0.39232033	0.6779435	0.6849431
Keck0085_MC1	0.007246376811594203	0.0	0.5546404	0.49602136	0.7007487	0.5733538	0.64860606	0.42254698	0.67300904	0.64354014	0.47671407	0.24570203	0.21472383	0.5565608	0.73069924	0.37096184	0.51900125	0.6343098
Keck0052_MC1	0.00980392156862745	1.0	0.24851298	0.6441663	0.4258147	0.262312	0.69415706	0.27307802	0.60745716	0.70144635	0.3350156	0.32361403	0.26602772	0.6232431	0.58675957	0.42109454	0.20902485	0.16375917
Keck0081_MC1	0.007246376811594203	0.0	0.67720485	0.4877784	0.6308443	0.484588	0.6526786	0.48762888	0.49265483	0.5014677	0.59073764	0.59297836	0.33347005	0.50425434	0.4243571	0.37594035	0.56713754	0.59853137
Keck0058_MC1	0.007246376811594203	0.0	0.63774604	0.25175574	0.24784109	0.62384784	0.714876	0.6683113	0.61383694	0.5089192	0.61342645	0.33582997	0.39037865	0.39532998	0.4229091	0.5421006	0.65569615	0.5771706
Keck0026_MC1	0.00980392156862745	1.0	0.5317388	0.3961876	0.68011343	0.607715	0.75014985	0.5016109	0.8048644	0.7402009	0.5554468	0.3455614	0.28691912	0.15364602	0.358849	0.37996742	0.53410554	0.4644091
Keck0016_MC1	0.007246376811594203	0.0	0.6588379	0.2770983	0.6377508	0.48017582	0.4894946	0.5947249	0.53484136	0.5400215	0.6093738	0.5359484	0.25061002	0.12601426	0.27603927	0.502335	0.50917166	0.54002947
Keck0004_MC1	0.00980392156862745	1.0	0.66641027	0.42301583	0.6703318	0.71446073	0.55890435	0.6133065	0.6514466	0.74506575	0.6195704	0.3788798	0.4247005	0.18823859	0.42371288	0.35985023	0.52231485	0.45069984
Keck0007_MC1	0.00980392156862745	1.0	0.5519528	0.69299805	0.5495197	0.59894407	0.7300656	0.535178	0.89472866	0.8758445	0.5883398	0.39777088	0.52126664	0.53340906	0.5374652	0.5056138	0.5039789	0.50015557
Keck0047_MC1	0.007246376811594203	0.0	0.8299963	0.46937153	0.3998637	0.71600485	0.38130444	0.57602715	0.61979026	0.37836242	0.49016988	0.77758956	0.37082386	0.3258347	0.37795448	0.647348	0.41119638	0.49922755
Keck0029_MC1	0.007246376811594203	0.0	0.6004333	0.17211613	0.35976094	0.7774325	0.546077	0.5719293	0.5436646	0.60277784	0.5497698	0.3619654	0.32050806	0.10667482	0.2683459	0.5086407	0.5027305	0.5908238
Keck0041_MC1	0.007246376811594203	0.0	0.43505645	0.34792554	0.42192757	0.5518038	0.41214374	0.4763664	0.5401089	0.53394383	0.39659056	0.5804403	0.32813174	0.317097	0.33842713	0.44166243	0.39005613	0.48918965
Keck0066_MC1	0.007246376811594203	0.0	0.4907588	0.46315664	0.2842502	0.53505486	0.29236305	0.6194817	0.51251626	0.49913612	0.44819474	0.7403585	0.5972353	0.35215265	0.51569086	0.7445967	0.40183187	0.5162544
Keck0098_MC1	0.007246376811594203	0.0	0.7235118	0.20557523	0.33606613	0.8028078	0.37981373	0.6568842	0.5233223	0.5931525	0.57928765	0.58391964	0.2920016	0.14002943	0.22617254	0.47451094	0.5682993	0.5797584
Keck0006_MC1	0.007246376811594203	0.0	0.60933733	0.22236663	0.14552557	0.6674639	0.4672565	0.51764715	0.47277862	0.4499875	0.72511506	0.48826548	0.26824793	0.1154151	0.25732106	0.4043762	0.5364861	0.69749093
Keck0010_MC1	0.007246376811594203	0.0	0.67099476	0.30911213	0.12604555	0.5810269	0.38233188	0.59287	0.6439444	0.5000564	0.5376631	0.5053635	0.33109355	0.14027268	0.34577703	0.35402834	0.50603753	0.49601763
Keck0097_MC1	0.007246376811594203	0.0	0.74090886	0.3144701	0.41061705	0.68552405	0.5670831	0.6774026	0.713151	0.6186398	0.6770894	0.3321846	0.30796742	0.26397872	0.4637151	0.46799612	0.5307666	0.6927295
Keck0076_MC1	0.00980392156862745	1.0	0.65777284	0.6792128	0.53730744	0.6904777	0.8221629	0.656252	0.70772296	0.82496095	0.7179972	0.2989244	0.43405828	0.57435167	0.42726249	0.4776211	0.6408911	0.70463717
Keck0110_MC1	0.00980392156862745	1.0	0.62288177	0.5883037	0.6813849	0.7155689	0.8226718	0.60636115	0.8711607	0.87324166	0.64235556	0.5021618	0.3810896	0.46694154	0.42661458	0.51861715	0.5734402	0.507432
Keck0068_MC1	0.00980392156862745	1.0	0.6425767	0.4298964	0.66803133	0.53086114	0.6819849	0.54326844	0.68693566	0.5966799	0.55969447	0.50708544	0.26887774	0.55603886	0.33328283	0.44916487	0.60289687	0.5346461
Keck0084_MC1	0.00980392156862745	1.0	0.61021477	0.52892095	0.7004661	0.5930749	0.8240574	0.8329247	0.823321	0.888265	0.67814684	0.32831365	0.27459943	0.7171174	0.72278774	0.35441196	0.5503998	0.6396392
Keck0027_MC1	0.007246376811594203	0.0	0.3462082	0.30592996	0.5174903	0.4957854	0.7203151	0.43673882	0.55428904	0.58057857	0.37626284	0.29125032	0.40116736	0.20547551	0.3937809	0.5737221	0.4055277	0.36293578
Keck0019_MC1	0.007246376811594203	0.0	0.47667357	0.19350609	0.21712387	0.7133479	0.2891267	0.57617444	0.5129337	0.4944349	0.65469086	0.36259604	0.24745142	0.11326012	0.25351983	0.43469974	0.7124717	0.56749517
Keck0079_MC1	0.007246376811594203	0.0	0.48163536	0.38130137	0.7512053	0.69780856	0.51992476	0.80601805	0.73616123	0.64049983	0.5742092	0.7145258	0.29951432	0.27989155	0.7330288	0.6957416	0.58734405	0.5246468
Keck0062_MC1	0.00980392156862745	1.0	0.739037	0.32512203	0.5555406	0.4783345	0.7924356	0.6348214	0.75327575	0.7170664	0.58041245	0.26514935	0.4128679	0.285356	0.5077636	0.26605752	0.61094064	0.5597626
Keck0040_MC1	0.00980392156862745	1.0	0.59629893	0.7517104	0.4779111	0.5697163	0.72664946	0.6103169	0.8000916	0.4479797	0.53688276	0.46448576	0.5764684	0.53935003	0.52157533	0.492374	0.685097	0.4513234
Keck0024_MC1	0.007246376811594203	0.0	0.44677168	0.2919325	0.6411327	0.45210582	0.6468382	0.41649646	0.64779484	0.6637134	0.4962376	0.3008235	0.3865744	0.29444492	0.49667946	0.40900347	0.58188784	0.45035052
Keck0037_MC1	0.007246376811594203	0.0	0.55954814	0.33376688	0.5553876	0.81756544	0.6554223	0.81841075	0.5210223	0.5882852	0.59747285	0.73203385	0.34746158	0.21676433	0.3943637	0.45788348	0.5847403	0.625352
Keck0031_MC1	0.007246376811594203	0.0	0.5210968	0.20804748	0.20874885	0.79307663	0.4292552	0.620116	0.3577823	0.33503097	0.6289902	0.2798394	0.3691161	0.13221714	0.318514	0.48614356	0.49389187	0.53493464
Keck0045_MC1	0.007246376811594203	0.0	0.63981646	0.40551597	0.62977374	0.51075566	0.46682844	0.3083794	0.57814807	0.4828938	0.45740288	0.38156378	0.47728428	0.27656645	0.37821758	0.5624042	0.36550888	0.35275382
Keck0078_MC1	0.007246376811594203	0.0	0.5566163	0.24922517	0.34565616	0.7134558	0.5562019	0.67335296	0.74234515	0.7287753	0.62446785	0.46887448	0.23705485	0.21392372	0.35429868	0.37912005	0.46131092	0.53408384
Keck0086_MC1	0.007246376811594203	0.0	0.5720943	0.30388826	0.39555064	0.67390984	0.58281934	0.5942702	0.5284202	0.48217094	0.56505483	0.514693	0.44967973	0.28877333	0.39723107	0.45795864	0.53670883	0.60438263
Keck0102_MC1	0.007246376811594203	0.0	0.6472619	0.40409708	0.36072242	0.53214055	0.42739728	0.44913796	0.5913236	0.59302264	0.4966953	0.5575536	0.38257486	0.42645457	0.56067204	0.62799925	0.50443214	0.5281209
