# Supplementary material for: Dynamic kernel matching for non-conforming data: A case study of T cell receptor datasets
Source: PLoS One. 2023 Mar 7;18(3):e0265313. doi: 10.1371/journal.pone.0265313 (PMC9990938; doi:10.1371/journal.pone.0265313)
Supplement: S1 Data — (ZIP) [file pone.0265313.s009.zip › source code/repertoire-classification-problem/model/bin/model_8_ps_train.csv]

Sample	Weight	Label	Prediction_0	Prediction_1	Prediction_2	Prediction_3	Prediction_4	Prediction_5	Prediction_6	Prediction_7	Prediction_8	Prediction_9	Prediction_10	Prediction_11	Prediction_12	Prediction_13	Prediction_14	Prediction_15
HIP00110	0.002136752136752137	0.0	0.35079622	0.5945955	0.5177896	0.46893245	0.3377979	0.5288382	0.2824934	0.25693822	0.43411717	0.5439629	0.6574974	0.58957815	0.53685814	0.45824832	0.31407565	0.46068874
HIP00169	0.002136752136752137	0.0	0.3491307	0.49175847	0.5286821	0.45381546	0.42196134	0.6477362	0.38276467	0.32595205	0.53082687	0.6559315	0.6184796	0.24920535	0.3465985	0.6812308	0.3899508	0.44773433
HIP00594	0.0025	1.0	0.7137636	0.49605623	0.61076164	0.6051001	0.7936033	0.6556926	0.7261723	0.7348069	0.6985635	0.5592598	0.23803598	0.4894644	0.5553324	0.3933391	0.8086833	0.70008624
HIP00602	0.002136752136752137	0.0	0.3804924	0.41581744	0.39724496	0.47263846	0.24471414	0.4355827	0.43162668	0.3348063	0.6494769	0.41545123	0.5490977	0.50279903	0.41177183	0.5774952	0.48205903	0.517763
HIP00614	0.002136752136752137	0.0	0.6661628	0.32459658	0.32877463	0.5152835	0.609081	0.7019956	0.58838934	0.5960654	0.60127956	0.3582384	0.42352757	0.34781858	0.4749061	0.5431097	0.49456844	0.6649964
HIP00640	0.002136752136752137	0.0	0.4789566	0.38189715	0.2261424	0.48814768	0.27663043	0.4393412	0.2846486	0.34230214	0.484255	0.51213753	0.6260419	0.2914246	0.30090696	0.5081569	0.4410329	0.61603075
HIP00710	0.002136752136752137	0.0	0.41953006	0.36600113	0.47006777	0.45106748	0.68420374	0.51339805	0.5939485	0.56371033	0.42845207	0.4703672	0.27796203	0.3157341	0.38883984	0.45427063	0.45560613	0.39861405
HIP00715	0.002136752136752137	0.0	0.36964807	0.4056119	0.17439601	0.5252987	0.23627022	0.34295213	0.3094141	0.232865	0.45202348	0.5448718	0.46785873	0.29595026	0.30943048	0.6574187	0.36029878	0.40148336
HIP00734	0.002136752136752137	0.0	0.62376595	0.49123436	0.6133192	0.6339419	0.61966133	0.61451566	0.79285955	0.85682595	0.81940603	0.47189605	0.32790977	0.5848388	0.7220382	0.403707	0.6098904	0.71995634
HIP00761	0.0025	1.0	0.6025349	0.49616542	0.5698839	0.74840784	0.6436794	0.7851659	0.64480877	0.5884366	0.59237146	0.5040439	0.41976058	0.55640906	0.5591579	0.40748385	0.7115876	0.6343349
HIP00769	0.002136752136752137	0.0	0.63106614	0.22171122	0.15598059	0.6801368	0.49215958	0.64678305	0.606571	0.6380412	0.58681256	0.5260205	0.21922746	0.38315934	0.27793637	0.3714571	0.6444491	0.61136
HIP00771	0.002136752136752137	0.0	0.3453154	0.31884912	0.28664017	0.44373032	0.25933248	0.37655064	0.35307974	0.32704622	0.48077843	0.42116708	0.42755154	0.20821908	0.28896177	0.59907633	0.41089267	0.5123027
HIP00773	0.002136752136752137	0.0	0.75380987	0.08475804	0.07120809	0.78905	0.3699823	0.7632382	0.6488369	0.5699946	0.80470514	0.19671059	0.13952345	0.061482012	0.15512803	0.2407617	0.7696843	0.7731391
HIP00775	0.0025	1.0	0.43686298	0.60006076	0.5721015	0.49941468	0.6576425	0.35726964	0.60727483	0.5485806	0.40558344	0.5212494	0.51748395	0.60664004	0.6514033	0.6009545	0.6009917	0.48072767
HIP00779	0.002136752136752137	0.0	0.583897	0.29833657	0.40771252	0.5082928	0.5276066	0.4751172	0.5581882	0.5260934	0.49523005	0.36677504	0.29643127	0.25098902	0.55183285	0.5155521	0.6522699	0.5567961
HIP00805	0.002136752136752137	0.0	0.19414121	0.51282656	0.30094153	0.22096512	0.32111168	0.21636167	0.2430223	0.18150356	0.24115428	0.66800743	0.59166324	0.5143902	0.4275937	0.5009448	0.3583786	0.20706573
HIP00813	0.0025	1.0	0.56651	0.55839986	0.42048937	0.51714826	0.76789105	0.68520606	0.6186944	0.67706233	0.74105835	0.5329899	0.5502624	0.71120614	0.5203975	0.43454683	0.5851111	0.6849967
HIP00819	0.002136752136752137	0.0	0.6090563	0.34942055	0.2582633	0.6237694	0.5516949	0.6620822	0.5470617	0.49730143	0.7055851	0.37634158	0.51456034	0.26531237	0.39808986	0.3841956	0.5324671	0.6889573
HIP00822	0.002136752136752137	0.0	0.41488346	0.38275263	0.3071804	0.52944463	0.29453784	0.7099353	0.43626577	0.6233554	0.73705316	0.3977964	0.62601894	0.37286034	0.41124684	0.40702605	0.5572096	0.79328716
HIP00825	0.002136752136752137	0.0	0.74295557	0.19055247	0.32318404	0.6939515	0.6568486	0.6877023	0.77462745	0.7697845	0.6452121	0.25407314	0.13369381	0.23716149	0.36103126	0.2891816	0.65525377	0.7774613
HIP00826	0.002136752136752137	0.0	0.6239527	0.51070535	0.7368381	0.5158704	0.6686462	0.42073897	0.7248068	0.7653104	0.60776216	0.36935747	0.56557137	0.6327962	0.6246095	0.47426748	0.45727637	0.618634
HIP00838	0.0025	1.0	0.64743716	0.3422302	0.36716938	0.63498765	0.55811185	0.78604	0.6218962	0.5988635	0.664683	0.59428275	0.47941837	0.30858546	0.4578999	0.41362724	0.5266616	0.6404855
HIP00851	0.0025	1.0	0.6000279	0.60267806	0.7284632	0.6226295	0.5797438	0.497542	0.7031259	0.7444583	0.502933	0.35538116	0.4539492	0.673711	0.6013007	0.42313617	0.5296923	0.5312781
HIP00898	0.0025	1.0	0.4468158	0.54888105	0.63891196	0.44766727	0.67264116	0.4706237	0.5231928	0.47035623	0.45720896	0.5091614	0.515679	0.6929323	0.58871835	0.56461287	0.57358134	0.5652071
HIP00904	0.002136752136752137	0.0	0.4669459	0.31818238	0.26008058	0.5383256	0.32794616	0.6843705	0.31014496	0.50025195	0.5026481	0.5617026	0.6377124	0.2724856	0.3799571	0.5769627	0.4268474	0.43529308
HIP00924	0.0025	1.0	0.52397776	0.5705044	0.58722675	0.58435047	0.7608863	0.47515807	0.5976457	0.57667106	0.5311862	0.48753148	0.4157801	0.4361313	0.47317034	0.36650753	0.43256074	0.47678852
HIP00926	0.002136752136752137	0.0	0.46420133	0.37608314	0.31223154	0.56295985	0.61912405	0.60977244	0.5471421	0.5519332	0.52071977	0.30157194	0.3377344	0.41861144	0.3449033	0.36445436	0.55424315	0.5996646
HIP00971	0.0025	1.0	0.36475408	0.633253	0.7962446	0.49166122	0.6641654	0.4448024	0.59666216	0.7890599	0.48588955	0.53176135	0.80503064	0.79203916	0.68782485	0.48505	0.34991732	0.37373143
HIP00985	0.0025	1.0	0.31045368	0.44793725	0.2582727	0.44921154	0.48544994	0.42863667	0.33921757	0.3005238	0.43590158	0.6705789	0.72622424	0.46857333	0.37550795	0.67558384	0.3426686	0.30263937
HIP00997	0.002136752136752137	0.0	0.5451915	0.35048324	0.3004866	0.55917597	0.46299845	0.51840264	0.41677487	0.40610474	0.5879922	0.36666894	0.20289314	0.20194212	0.26377338	0.35362676	0.5643222	0.6189556
HIP01022	0.002136752136752137	0.0	0.35016155	0.34195992	0.14554405	0.19547227	0.12648186	0.3497331	0.18751132	0.19834188	0.34021702	0.3854108	0.77194375	0.40550587	0.34263575	0.31487688	0.3046442	0.27618414
HIP01160	0.002136752136752137	0.0	0.76682854	0.30686694	0.42621893	0.7069051	0.6544242	0.66303134	0.56892824	0.58303314	0.7073504	0.35878658	0.38567358	0.46760824	0.50535405	0.43833092	0.6922598	0.7746725
HIP01161	0.002136752136752137	0.0	0.791705	0.25662893	0.21051231	0.7690914	0.66478145	0.7388236	0.5883623	0.58181584	0.77907467	0.41455615	0.2887505	0.149555	0.26865214	0.3623041	0.7770038	0.8321949
HIP01206	0.002136752136752137	0.0	0.58756125	0.6331647	0.5400655	0.52970153	0.5395957	0.58689684	0.43909752	0.44062963	0.5224511	0.50779736	0.6216419	0.2545257	0.43486118	0.5189523	0.47727346	0.6696272
HIP01219	0.0025	1.0	0.45311776	0.55863625	0.8387087	0.5674053	0.57185346	0.60436475	0.35956386	0.4478893	0.4200273	0.578591	0.44245997	0.6370142	0.54614216	0.5015466	0.43723178	0.55120426
HIP01220	0.0025	1.0	0.49663198	0.5072651	0.56215453	0.5790184	0.3861834	0.54167694	0.36140668	0.29905707	0.4182323	0.6021016	0.5768237	0.5925403	0.59960973	0.5984001	0.5094054	0.45416632
HIP01223	0.0025	1.0	0.551074	0.468767	0.6208389	0.63463503	0.7829262	0.5917741	0.67897505	0.6732139	0.81698287	0.4323092	0.4249785	0.34602737	0.611238	0.44630927	0.6212616	0.557037
HIP01232	0.0025	1.0	0.43367422	0.5169583	0.6306622	0.3557577	0.24048081	0.5104363	0.31926948	0.3968207	0.43971756	0.65016353	0.7156081	0.7225063	0.54656297	0.5737124	0.36950037	0.4206398
HIP01253	0.002136752136752137	0.0	0.32927245	0.53895986	0.39167506	0.46626264	0.3830527	0.5061023	0.38695157	0.42491746	0.45675808	0.73022836	0.7109718	0.6022469	0.414537	0.42946532	0.39689386	0.5003562
HIP01313	0.002136752136752137	0.0	0.6153792	0.3347596	0.3950455	0.54899096	0.33485353	0.49879333	0.40418884	0.3917478	0.73118067	0.4551862	0.34840798	0.31681186	0.3256722	0.5592855	0.47945675	0.5461294
HIP01359	0.002136752136752137	0.0	0.5186837	0.40683088	0.15093055	0.40249503	0.27006334	0.38403496	0.31505165	0.36504227	0.41117856	0.50038624	0.3963601	0.24926019	0.292894	0.37920874	0.42110616	0.5084951
HIP01391	0.002136752136752137	0.0	0.64373636	0.50158346	0.3226588	0.4834555	0.2711128	0.4775738	0.39673492	0.45133352	0.43536252	0.38256782	0.3657288	0.6160351	0.58165956	0.44452193	0.5675684	0.5306714
HIP01392	0.002136752136752137	0.0	0.35385293	0.40439424	0.33583635	0.5474469	0.25749242	0.645021	0.33652312	0.35171902	0.61244106	0.8582139	0.68043125	0.37563455	0.4694373	0.6440223	0.5873823	0.4192983
HIP01470	0.0025	1.0	0.66190946	0.34815216	0.40460077	0.67368174	0.40614745	0.67263037	0.47283038	0.5107792	0.65990794	0.63147205	0.4505957	0.2371223	0.4349422	0.58434796	0.64806515	0.5906487
HIP01596	0.002136752136752137	0.0	0.3528442	0.5557959	0.29330593	0.31848586	0.53490496	0.38305905	0.3738327	0.2962162	0.50049096	0.49896014	0.70720583	0.65738106	0.45135278	0.594247	0.43172166	0.37855673
HIP01597	0.002136752136752137	0.0	0.67747927	0.21286091	0.23499519	0.6187604	0.4607754	0.60898364	0.5207233	0.43202347	0.53406	0.32829684	0.29066607	0.19334841	0.29944342	0.33087814	0.6420604	0.62174135
HIP01797	0.002136752136752137	0.0	0.51832753	0.34256342	0.25447887	0.5564252	0.34787583	0.67673194	0.44372758	0.41695815	0.59636575	0.37273544	0.6469753	0.36091092	0.28869903	0.50599915	0.51103383	0.61676913
HIP01820	0.002136752136752137	0.0	0.41722566	0.39975703	0.14426607	0.45950478	0.49281803	0.5177185	0.5663519	0.5834191	0.62874144	0.33754164	0.15692994	0.18721443	0.27303207	0.4909515	0.5774778	0.56629103
HIP01850	0.0025	1.0	0.6806983	0.67828995	0.5905086	0.6253827	0.7384142	0.5639676	0.7162211	0.70568	0.53924733	0.41983077	0.5482826	0.73151225	0.6283594	0.37562323	0.5122154	0.5249354
HIP01870	0.002136752136752137	0.0	0.41279146	0.5204734	0.6148566	0.6584661	0.341505	0.3950559	0.28900135	0.2996629	0.44665542	0.563741	0.5191781	0.56815016	0.40513605	0.4065534	0.4287883	0.49212465
HIP02078	0.0025	1.0	0.6356087	0.5647688	0.6382469	0.64178264	0.61730665	0.64288944	0.78231776	0.80127424	0.6433474	0.33620703	0.31684753	0.58253103	0.62108004	0.3893555	0.5929338	0.78826576
HIP02090	0.002136752136752137	0.0	0.7127514	0.23484823	0.20831087	0.7857449	0.38630354	0.74037963	0.5778833	0.57757723	0.6870575	0.22749266	0.254283	0.089817554	0.36229086	0.26627386	0.6245541	0.7344817
HIP02103	0.002136752136752137	0.0	0.7994477	0.18165189	0.15279919	0.69548714	0.4226958	0.6291139	0.60370356	0.5213347	0.7731319	0.37539792	0.15171045	0.11002207	0.23726279	0.28918922	0.6535223	0.7119602
HIP02112	0.002136752136752137	0.0	0.69024247	0.21239004	0.12323567	0.8833342	0.41035146	0.77655196	0.5669593	0.5852123	0.78339064	0.36858332	0.22450152	0.04800263	0.21446064	0.34831625	0.7178526	0.7783489
HIP02126	0.0025	1.0	0.7326004	0.21855	0.43790385	0.8378241	0.7969079	0.6781577	0.74374324	0.59244955	0.6799929	0.44010016	0.27231926	0.1996404	0.4080612	0.40718764	0.6589664	0.71228015
HIP02271	0.0025	1.0	0.27088806	0.7142004	0.555874	0.60274005	0.5308402	0.478315	0.36658823	0.38376057	0.2984935	0.6163948	0.69286156	0.6905912	0.5281711	0.6586113	0.29010493	0.30673766
HIP02734	0.002136752136752137	0.0	0.76703614	0.30161583	0.4254201	0.7062037	0.47184512	0.643017	0.6967853	0.6787219	0.8608275	0.37529266	0.5606496	0.21195248	0.29467	0.5802542	0.6710148	0.8616342
HIP02737	0.002136752136752137	0.0	0.43524897	0.6616379	0.6591909	0.58676404	0.3846644	0.40838176	0.5536358	0.5125164	0.42536026	0.69132286	0.5042067	0.48913392	0.49195862	0.5255347	0.40200374	0.4127565
HIP02790	0.0025	1.0	0.83808243	0.26091218	0.35016543	0.7229649	0.66377175	0.78694105	0.84567964	0.75327635	0.7597418	0.466012	0.2193116	0.23243526	0.3179374	0.3953838	0.80852354	0.7745173
HIP02811	0.002136752136752137	0.0	0.57380944	0.29971156	0.2794066	0.40557075	0.25351185	0.5271233	0.494772	0.52896863	0.53161216	0.31593257	0.37728673	0.28847033	0.5743551	0.39278096	0.52070004	0.5423724
HIP02820	0.002136752136752137	0.0	0.5960537	0.25211307	0.23064798	0.5387983	0.3177098	0.45336598	0.5013767	0.3663302	0.6031452	0.48260826	0.37805766	0.19130963	0.25948253	0.3605038	0.5674959	0.48432627
HIP02877	0.002136752136752137	0.0	0.46444824	0.7884496	0.6842834	0.3518275	0.45519385	0.38932186	0.38881376	0.40250897	0.42757913	0.28446832	0.3136704	0.43607473	0.4705395	0.43403453	0.339365	0.39561194
HIP02931	0.002136752136752137	0.0	0.48229605	0.35302925	0.17689529	0.5886495	0.24110937	0.7050023	0.40390962	0.3275944	0.6125262	0.5832681	0.3469083	0.22518668	0.32684368	0.44762844	0.4271033	0.5738156
HIP02947	0.0025	1.0	0.4421017	0.5464764	0.59295124	0.59761375	0.681893	0.4905751	0.6415315	0.68145996	0.5047729	0.4515341	0.5247625	0.32684842	0.5167825	0.48949036	0.47607863	0.530488
HIP02962	0.0025	1.0	0.3868755	0.7562425	0.7618481	0.23269281	0.5767381	0.32432607	0.44287127	0.4393945	0.38694364	0.61697334	0.66925	0.92234975	0.7494237	0.6927029	0.37112623	0.23578888
HIP03004	0.002136752136752137	0.0	0.55310893	0.48923284	0.43542874	0.5787119	0.44877464	0.5057895	0.36878675	0.4410398	0.42988348	0.73175144	0.52970296	0.46081617	0.40298042	0.66533244	0.39117715	0.5119885
HIP03099	0.002136752136752137	0.0	0.5055748	0.50191647	0.32124335	0.6910746	0.53638506	0.35060772	0.6424656	0.5729405	0.54082096	0.5449676	0.45979273	0.47487572	0.61343354	0.44692594	0.49153823	0.55168885
HIP03107	0.002136752136752137	0.0	0.5195467	0.49333784	0.5054016	0.6451353	0.51905483	0.52639055	0.6095433	0.5958905	0.5287859	0.5028502	0.38932842	0.62997895	0.5839635	0.56561744	0.45919216	0.5750872
HIP03125	0.002136752136752137	0.0	0.26676488	0.4106976	0.5792187	0.29008275	0.2910205	0.41222394	0.29155862	0.28164893	0.36912847	0.5112487	0.56063825	0.46546564	0.46044096	0.3941723	0.3570963	0.34877905
HIP03184	0.002136752136752137	0.0	0.111795306	0.7257454	0.59741557	0.07676706	0.2176956	0.07439381	0.51383275	0.5295423	0.10682568	0.47293758	0.46167913	0.6614289	0.6105857	0.4809896	0.16792116	0.09053123
HIP03216	0.0025	1.0	0.47254997	0.5948447	0.8532939	0.3174621	0.669562	0.41776827	0.56403244	0.5794991	0.48009276	0.66988516	0.4054034	0.70828164	0.70960635	0.5287992	0.5119299	0.42635202
HIP03228	0.002136752136752137	0.0	0.83566236	0.10879713	0.2327269	0.69886494	0.6120155	0.6031933	0.6452396	0.5824715	0.7108443	0.25553223	0.15186286	0.10118917	0.26600033	0.2846008	0.74969965	0.67524743
HIP03233	0.0025	1.0	0.676283	0.42190424	0.46684858	0.4994923	0.57052726	0.6633397	0.487353	0.70176446	0.5515962	0.49723622	0.6111475	0.612556	0.6499306	0.5155308	0.49104416	0.4456381
HIP03236	0.002136752136752137	0.0	0.62170124	0.19892484	0.16474906	0.5459778	0.57190216	0.62276036	0.41816288	0.403475	0.56917995	0.28267157	0.14631683	0.15741047	0.39672965	0.38213602	0.50610685	0.54780585
HIP03275	0.0025	1.0	0.46445876	0.7063178	0.78415823	0.38394636	0.44681615	0.31657076	0.5051919	0.56053287	0.30746102	0.69383895	0.7456826	0.74117	0.74469334	0.81732297	0.34499404	0.35587656
HIP03378	0.0025	1.0	0.4136398	0.71086	0.7125927	0.2886609	0.26660448	0.4445319	0.5045116	0.39353865	0.3803644	0.53346443	0.7784942	0.93062663	0.7501563	0.555731	0.41677943	0.26997614
HIP03381	0.0025	1.0	0.48394674	0.5124293	0.31463438	0.41851762	0.39462316	0.5861174	0.4663479	0.4011131	0.68036586	0.3462469	0.6318368	0.4944619	0.46762574	0.54438114	0.5501191	0.7275566
HIP03385	0.002136752136752137	0.0	0.28314894	0.4577252	0.121620685	0.52144533	0.16517362	0.64182544	0.23896468	0.18674886	0.41087648	0.45072588	0.5777712	0.46271992	0.39355767	0.46278244	0.2893015	0.39790958
HIP03484	0.002136752136752137	0.0	0.5274412	0.42783147	0.5611928	0.43430525	0.38288224	0.3885421	0.42888746	0.37629822	0.58947957	0.35757357	0.41641498	0.5663557	0.582866	0.46268892	0.49917263	0.53707737
HIP03495	0.0025	1.0	0.28458756	0.6000562	0.44661406	0.18670604	0.21992496	0.28889477	0.18088692	0.18156865	0.27288216	0.45065403	0.74963343	0.57467186	0.65865964	0.7071472	0.3919846	0.32159725
HIP03502	0.002136752136752137	0.0	0.34511977	0.74449116	0.625649	0.3287276	0.43924475	0.2573309	0.5717332	0.6296599	0.3326064	0.4740821	0.24739891	0.6638064	0.55435693	0.43350455	0.49315646	0.39911518
HIP03505	0.002136752136752137	0.0	0.45861152	0.6359019	0.4449445	0.6132595	0.31147385	0.55543095	0.4729317	0.36298612	0.4407501	0.5698923	0.8263627	0.72780246	0.47615552	0.47139537	0.3880245	0.47522664
HIP03511	0.0025	1.0	0.3647123	0.6632192	0.7821576	0.30797184	0.65367275	0.40774962	0.65234673	0.5422356	0.56403685	0.44831616	0.6258879	0.6801863	0.5950619	0.52109	0.68924266	0.46296605
HIP03591	0.002136752136752137	0.0	0.509986	0.5097753	0.39776778	0.3794617	0.6813798	0.44478738	0.53238934	0.75942135	0.46119836	0.5504399	0.49305493	0.59244525	0.47797978	0.4908908	0.42680326	0.5335927
HIP03597	0.002136752136752137	0.0	0.4305504	0.36514625	0.23484272	0.32173255	0.29057232	0.39743853	0.4305567	0.39503193	0.43373063	0.71750456	0.31226778	0.38212594	0.3871469	0.5068721	0.4371447	0.39708388
HIP03618	0.0025	1.0	0.24142364	0.71678114	0.5642473	0.5083242	0.43312195	0.33589733	0.18807372	0.3927108	0.50243956	0.60224247	0.7924392	0.79660285	0.4995648	0.69986534	0.3656773	0.25734407
HIP03630	0.0025	1.0	0.5217647	0.65893924	0.89890015	0.5616153	0.7470993	0.5186175	0.5882558	0.60591197	0.60571927	0.62859654	0.52701473	0.8218839	0.7980975	0.62329376	0.57427174	0.5235103
HIP03651	0.002136752136752137	0.0	0.5101402	0.3814983	0.5102254	0.43913585	0.2546407	0.41632867	0.3742033	0.2583751	0.48652524	0.63744754	0.48034555	0.19898573	0.33679298	0.39712006	0.38016826	0.49605116
HIP03677	0.0025	1.0	0.8369525	0.30285823	0.27879974	0.77571887	0.8306011	0.62728596	0.7375223	0.72374666	0.8119861	0.28510952	0.1191389	0.17676347	0.3287234	0.2553159	0.7588165	0.81558776
HIP03678	0.002136752136752137	0.0	0.776436	0.4489452	0.3967281	0.8674024	0.5154597	0.7052828	0.3646857	0.47765535	0.8836055	0.52451235	0.5533331	0.36210552	0.50857353	0.49338755	0.7819122	0.8857657
HIP03685	0.002136752136752137	0.0	0.35735282	0.36368102	0.3525117	0.28487533	0.2589025	0.28602985	0.37863716	0.33383724	0.27993035	0.5130519	0.5875717	0.57431936	0.39185095	0.52810746	0.34840783	0.23088223
HIP03693	0.002136752136752137	0.0	0.5471249	0.47053054	0.26488912	0.4538666	0.5328495	0.56620544	0.36781383	0.3798526	0.7306132	0.44415444	0.54897034	0.2701348	0.33117765	0.4873622	0.6549316	0.47866935
HIP03695	0.0025	1.0	0.53456986	0.5993474	0.7776653	0.69427115	0.8656053	0.5456198	0.8761226	0.7846327	0.5722726	0.5552746	0.32520103	0.7240287	0.6386871	0.46829632	0.6056304	0.6131423
HIP03720	0.0025	1.0	0.56977475	0.58244926	0.72661084	0.6603096	0.66327506	0.5444374	0.5533357	0.56487304	0.6330172	0.5938125	0.66308403	0.49606356	0.51178855	0.4596363	0.49905598	0.6441551
HIP03732	0.002136752136752137	0.0	0.44131196	0.5190555	0.41045815	0.4286722	0.35587025	0.47164476	0.43089288	0.30481112	0.48639143	0.4299987	0.46821457	0.39424595	0.5171965	0.4768268	0.37202555	0.3869292
HIP03746	0.002136752136752137	0.0	0.51513505	0.52587634	0.57205045	0.4927624	0.474522	0.5783672	0.5143624	0.5434646	0.51068676	0.5269668	0.7044384	0.4188685	0.45535994	0.7853323	0.4140825	0.53246635
HIP03807	0.0025	1.0	0.4190758	0.5448397	0.6693847	0.5487444	0.4991624	0.5764212	0.54337907	0.45159626	0.56227505	0.70912576	0.71623313	0.541003	0.45372057	0.5152131	0.53705144	0.46913052
HIP04464	0.0025	1.0	0.82374644	0.53582084	0.5951998	0.76193607	0.8799254	0.84471595	0.71742296	0.7383206	0.74688274	0.3066943	0.30406058	0.23451212	0.5591635	0.4707735	0.823105	0.7202921
HIP04471	0.002136752136752137	0.0	0.59224325	0.42961186	0.34221533	0.5326526	0.50273126	0.46446252	0.59134483	0.5696998	0.5665019	0.23243397	0.43990108	0.18748981	0.3376515	0.31205064	0.47975618	0.5112395
HIP04480	0.002136752136752137	0.0	0.6748484	0.4684472	0.25037885	0.5696063	0.7488072	0.5229759	0.43230027	0.46465117	0.55312705	0.3962084	0.49052748	0.23098996	0.29172188	0.44545406	0.5395614	0.5068146
HIP04498	0.002136752136752137	0.0	0.38735867	0.42675495	0.7057618	0.45674604	0.50344414	0.3917001	0.40432128	0.4869613	0.43487847	0.54357994	0.51859254	0.43868217	0.508933	0.52672035	0.4802427	0.43080264
HIP04510	0.0025	1.0	0.53526396	0.545079	0.83265924	0.45923883	0.5503525	0.8909284	0.5702914	0.52747744	0.67334074	0.55052525	0.6375692	0.63755816	0.6758702	0.7451502	0.63126063	0.72198606
HIP04527	0.0025	1.0	0.39821827	0.84142923	0.8419863	0.47705296	0.6413487	0.41527638	0.7084489	0.7002756	0.49157396	0.6990342	0.64782155	0.83663225	0.7753317	0.577558	0.4404756	0.45538113
HIP04532	0.002136752136752137	0.0	0.60654545	0.26046896	0.27812058	0.56050444	0.5014129	0.5082289	0.5731129	0.58407074	0.50588983	0.48785937	0.18218565	0.31256276	0.39855242	0.33400568	0.52550876	0.6000445
HIP04552	0.002136752136752137	0.0	0.7752745	0.19764832	0.2227019	0.70677805	0.40404058	0.59739333	0.5735182	0.53828156	0.7059398	0.35496616	0.22509918	0.14871976	0.29040462	0.38991138	0.57339185	0.70525646
HIP04576	0.002136752136752137	0.0	0.6784787	0.17338303	0.2068628	0.7767913	0.40742132	0.66130877	0.6164134	0.61175114	0.61805296	0.18581858	0.29551208	0.088923246	0.22277525	0.3459338	0.58003056	0.6585213
HIP04578	0.0025	1.0	0.6128727	0.59146434	0.695294	0.6110592	0.7111923	0.44104666	0.50466526	0.58595216	0.44722986	0.4733867	0.48884478	0.41062814	0.6575642	0.4691102	0.48918095	0.40337506
HIP04597	0.002136752136752137	0.0	0.3536259	0.4666037	0.25758234	0.49796328	0.23970163	0.38132536	0.31487072	0.31640774	0.44292694	0.59393966	0.4797605	0.28633004	0.38692212	0.3988765	0.40767106	0.41912925
HIP04611	0.002136752136752137	0.0	0.6454595	0.39338946	0.3619184	0.47369316	0.5839997	0.49618477	0.6106947	0.47451314	0.5463246	0.43869442	0.35207853	0.44178253	0.44245487	0.27719885	0.41075256	0.57813144
HIP04958	0.002136752136752137	0.0	0.56266093	0.43823153	0.480506	0.28223336	0.8109357	0.17490473	0.7638517	0.72246385	0.3319133	0.30246043	0.30891746	0.57486933	0.5635905	0.38028264	0.2317895	0.3138559
HIP05311	0.0025	1.0	0.5971443	0.7901108	0.8340893	0.60534626	0.74203837	0.7831898	0.727669	0.79046214	0.6070559	0.7115726	0.7177604	0.8299298	0.7360128	0.59579265	0.6880907	0.64862984
HIP05331	0.0025	1.0	0.63595074	0.6305182	0.7044804	0.44834524	0.6470913	0.5600287	0.6596691	0.572036	0.5321238	0.58705306	0.26561534	0.66947746	0.5868043	0.32381874	0.5653817	0.7311699
HIP05377	0.002136752136752137	0.0	0.5602119	0.44409174	0.2842159	0.61226463	0.52169883	0.44565022	0.5446622	0.6707122	0.5748051	0.45246857	0.352427	0.36496145	0.50105137	0.3762805	0.6558349	0.5775473
HIP05388	0.002136752136752137	0.0	0.46561715	0.47892463	0.63141745	0.41858348	0.68606025	0.5019532	0.6579793	0.59417343	0.4274684	0.48244646	0.46368474	0.5163956	0.52821696	0.4601172	0.47207448	0.5285575
HIP05398	0.002136752136752137	0.0	0.76225233	0.25048298	0.14996162	0.66202605	0.3784808	0.72358704	0.48285332	0.43993193	0.7078491	0.2965159	0.31038404	0.093191326	0.20754948	0.3629016	0.6215944	0.6828563
HIP05409	0.002136752136752137	0.0	0.74739414	0.19166148	0.18058765	0.7252262	0.7798219	0.537496	0.56785226	0.48158887	0.58507943	0.314195	0.22360808	0.17173675	0.33514792	0.2991065	0.64748114	0.6607327
HIP05434	0.0025	1.0	0.548876	0.7762356	0.6320413	0.68117344	0.5465207	0.6617571	0.6632482	0.5992092	0.6885455	0.607018	0.6023659	0.6738594	0.44012767	0.5212724	0.57097775	0.54697466
HIP05437	0.0025	1.0	0.69338995	0.3317231	0.3967269	0.50793236	0.55091304	0.38157207	0.60748935	0.55064344	0.50375795	0.33205545	0.24202666	0.48905116	0.43711615	0.33770788	0.5307227	0.62523156
HIP05444	0.002136752136752137	0.0	0.2626561	0.35848463	0.08294317	0.44302195	0.1372717	0.35436696	0.3156736	0.25781658	0.49499294	0.5330558	0.442092	0.22763336	0.27895388	0.30272496	0.4718872	0.40050745
HIP05455	0.0025	1.0	0.69343084	0.44046402	0.6745654	0.5458972	0.733233	0.6077757	0.54691374	0.65698326	0.6101433	0.6024376	0.39890411	0.4283996	0.57690275	0.6134871	0.63893294	0.634154
HIP05460	0.0025	1.0	0.50010586	0.67861205	0.8716754	0.3802932	0.744371	0.5301688	0.4292662	0.35408452	0.47572985	0.6251974	0.7513304	0.74716866	0.6424335	0.59638	0.40658858	0.4939347
HIP05467	0.0025	1.0	0.5521186	0.4205656	0.6677444	0.4755893	0.53284955	0.54334897	0.5469466	0.6163424	0.52014303	0.7275928	0.50131583	0.5029817	0.43972433	0.66419446	0.51057327	0.6507753
HIP05524	0.002136752136752137	0.0	0.37085715	0.530472	0.20394534	0.674247	0.23364192	0.6488476	0.3767778	0.3116542	0.4947599	0.52970314	0.56358004	0.25069973	0.3018892	0.453653	0.5613385	0.5855111
HIP05533	0.002136752136752137	0.0	0.53057224	0.2506019	0.25200623	0.70349675	0.37729818	0.718506	0.5861004	0.6314278	0.70116544	0.4821194	0.3697231	0.17427003	0.2616347	0.38343233	0.54039276	0.67922884
HIP05535	0.0025	1.0	0.5992077	0.33686393	0.50760454	0.8288554	0.711161	0.68804955	0.5814863	0.55549824	0.7006316	0.49284264	0.28872705	0.28986633	0.5525636	0.45227027	0.5998019	0.5734149
HIP05540	0.002136752136752137	0.0	0.67087084	0.22525728	0.2820018	0.52936745	0.4770867	0.55328745	0.5193567	0.4745499	0.6224236	0.27917522	0.20789999	0.18920624	0.26199585	0.2578507	0.64759266	0.65154874
HIP05552	0.002136752136752137	0.0	0.3353999	0.44441503	0.28668547	0.24040887	0.2015523	0.27560937	0.313801	0.25541186	0.30040163	0.5169367	0.5581811	0.57806003	0.41592142	0.5620591	0.26590538	0.2734505
HIP05559	0.0025	1.0	0.7213578	0.31268024	0.39664972	0.6625504	0.53335595	0.7179108	0.74728614	0.59910184	0.65249383	0.2506709	0.20345423	0.3076631	0.5126737	0.31550932	0.6985367	0.63055676
HIP05561	0.002136752136752137	0.0	0.36275536	0.5318073	0.27954167	0.38338637	0.25339684	0.4044577	0.3031686	0.36303824	0.4100735	0.6352184	0.65667623	0.46190125	0.4410117	0.5572989	0.43500268	0.35030788
HIP05563	0.0025	1.0	0.40637666	0.7928884	0.7415172	0.20483813	0.44966426	0.35389602	0.4491352	0.464647	0.4370132	0.5255739	0.7654319	0.8345429	0.7283772	0.6378697	0.3241439	0.61398834
HIP05578	0.002136752136752137	0.0	0.489077	0.5952321	0.44214204	0.59003747	0.606496	0.466828	0.51122814	0.46160704	0.53196526	0.5724075	0.25110108	0.27757135	0.36311412	0.33312488	0.44805717	0.64473
HIP05590	0.0025	1.0	0.42819488	0.7041767	0.5067729	0.30583462	0.55670136	0.3325778	0.5136759	0.54218644	0.37217718	0.39975348	0.44899344	0.7924092	0.652494	0.59650177	0.41692337	0.69933444
HIP05595	0.0025	1.0	0.4934321	0.49920133	0.5646931	0.48735583	0.84763217	0.46055096	0.6679512	0.6330592	0.5490465	0.44227487	0.5039384	0.72094035	0.61767876	0.41571704	0.70592207	0.58647734
HIP05665	0.002136752136752137	0.0	0.7411987	0.2783082	0.29995292	0.59953856	0.37397242	0.51603013	0.41770124	0.44783157	0.4710216	0.639983	0.39502257	0.22089916	0.3531314	0.56192935	0.47418857	0.4412654
HIP05757	0.002136752136752137	0.0	0.35451442	0.45782667	0.37403947	0.56815726	0.28413752	0.37610087	0.3124627	0.30620083	0.45007354	0.44903824	0.466609	0.39542717	0.38709638	0.5487088	0.4685165	0.40865716
HIP05832	0.0025	1.0	0.66523015	0.71954256	0.7858681	0.5475514	0.6770228	0.76249504	0.38543984	0.41153878	0.77889967	0.52402014	0.68769664	0.7983518	0.76539916	0.5234069	0.68687236	0.88247216
HIP05838	0.002136752136752137	0.0	0.4763191	0.5323946	0.35768807	0.46471187	0.43526715	0.39079526	0.48175496	0.48368344	0.43519396	0.38094702	0.4403681	0.4530201	0.4706815	0.4768352	0.49706894	0.5567135
HIP05841	0.0025	1.0	0.66554505	0.43701354	0.72655475	0.5079845	0.5333653	0.56108546	0.65078187	0.47129983	0.57185805	0.3891818	0.76844376	0.47245556	0.548972	0.35439605	0.5846755	0.5239229
HIP05934	0.002136752136752137	0.0	0.7624623	0.38157648	0.2712506	0.37422508	0.33940548	0.38012958	0.52704877	0.39423823	0.4695459	0.37227178	0.21448448	0.3130505	0.4477496	0.36556444	0.26731855	0.2930501
HIP05941	0.002136752136752137	0.0	0.65284765	0.23942482	0.30304438	0.61406523	0.39560074	0.6399603	0.6070486	0.61390007	0.52081287	0.3400862	0.25555012	0.19410506	0.27680922	0.49406832	0.7079257	0.6669568
HIP05942	0.0025	1.0	0.5675195	0.45519513	0.5106048	0.6206446	0.72044516	0.6456575	0.56359196	0.5541867	0.54133546	0.47279096	0.54214466	0.47469354	0.52983266	0.5543164	0.5201217	0.5604731
HIP06191	0.002136752136752137	0.0	0.49250466	0.24907753	0.27654308	0.6356285	0.26994503	0.5555997	0.35663632	0.39928475	0.5652922	0.42426986	0.3970093	0.20697698	0.30667615	0.42544395	0.5771425	0.5708401
HIP07754	0.002136752136752137	0.0	0.56617033	0.4926993	0.38590774	0.43277648	0.58296317	0.38623577	0.6003966	0.49731287	0.60379857	0.31870675	0.23320782	0.32428655	0.3440838	0.24613541	0.47339952	0.56653696
HIP08200	0.002136752136752137	0.0	0.4572044	0.6513759	0.27375865	0.45128542	0.33610058	0.5643264	0.4259432	0.4390637	0.5376639	0.5152657	0.51150846	0.70230556	0.4475119	0.5520019	0.47839934	0.5797137
HIP08230	0.002136752136752137	0.0	0.60729027	0.30827463	0.3868205	0.64698553	0.53344536	0.67982244	0.4085108	0.3795566	0.49514043	0.54986703	0.57358235	0.28789327	0.5260492	0.488191	0.4533404	0.5120261
HIP08236	0.002136752136752137	0.0	0.5944505	0.24321294	0.090532064	0.4343621	0.30698198	0.55447257	0.57485896	0.4635534	0.4794644	0.27627075	0.26901314	0.13882351	0.24542987	0.23540431	0.516978	0.52422833
HIP08305	0.0025	1.0	0.4598658	0.45718107	0.45956334	0.6229695	0.6022636	0.62420595	0.4580958	0.44507506	0.6063413	0.42248088	0.67109585	0.676997	0.627571	0.56734157	0.6041832	0.5792097
HIP08337	0.0025	1.0	0.40381852	0.7523071	0.7886895	0.77360225	0.68480843	0.534478	0.5105761	0.60287046	0.56562304	0.5687706	0.5734734	0.94087374	0.7331648	0.62041533	0.7042166	0.6770057
HIP08339	0.002136752136752137	0.0	0.66062814	0.26780912	0.17620072	0.734603	0.7063502	0.5864806	0.4756508	0.41618946	0.61545587	0.39005682	0.2864837	0.1331057	0.2626614	0.38444537	0.756536	0.6117108
HIP08389	0.002136752136752137	0.0	0.49241585	0.4096313	0.44705164	0.5285568	0.43983018	0.45034945	0.51276755	0.52322894	0.50729257	0.3958481	0.24009988	0.30618125	0.3152305	0.35430363	0.6007916	0.59567463
HIP08399	0.002136752136752137	0.0	0.35528523	0.45262268	0.60204893	0.35637152	0.43460193	0.3949306	0.36618823	0.3259011	0.40676618	0.6272075	0.4338257	0.57957447	0.49408367	0.62600994	0.3889905	0.33532777
HIP08400	0.0025	1.0	0.5073898	0.67767996	0.6306638	0.6467551	0.2768851	0.6202125	0.60800326	0.6245606	0.6111666	0.62643623	0.70134056	0.585687	0.53731817	0.6121426	0.43404946	0.40444276
HIP08439	0.002136752136752137	0.0	0.57686615	0.3951147	0.32560843	0.73024815	0.6445101	0.541039	0.8321178	0.76998806	0.51644945	0.47371036	0.22425476	0.37864017	0.5740419	0.57620865	0.48062947	0.60738826
HIP08499	0.0025	1.0	0.44426268	0.44586158	0.61779016	0.48187396	0.59241945	0.56219774	0.62333816	0.6841251	0.41112155	0.55616647	0.43080604	0.60004026	0.80655104	0.5298481	0.47164726	0.41397336
HIP08521	0.0025	1.0	0.3822391	0.5453361	0.3733166	0.50852925	0.4418027	0.77648944	0.53333	0.55053526	0.39954966	0.31742603	0.6615701	0.41266763	0.5808706	0.37092745	0.5582029	0.4038898
HIP08596	0.0025	1.0	0.18380752	0.7151293	0.6445486	0.12986457	0.5549075	0.22482523	0.32447433	0.5147469	0.25306964	0.82368255	0.6099816	0.80869174	0.7607439	0.81054914	0.30447018	0.23077962
HIP08653	0.0025	1.0	0.46357828	0.64265	0.53808343	0.316285	0.3093472	0.40160325	0.6864064	0.4726718	0.29428053	0.67330813	0.7952683	0.6089374	0.583609	0.61591077	0.39606798	0.35399616
HIP08725	0.0025	1.0	0.7762327	0.48940566	0.792269	0.836344	0.84550583	0.6720495	0.62489176	0.6499206	0.6983112	0.64394146	0.436	0.5183321	0.6153645	0.31190157	0.6548703	0.68856347
HIP08816	0.002136752136752137	0.0	0.35643333	0.48758036	0.5294086	0.45281786	0.44264662	0.42461705	0.62946516	0.5796789	0.5836732	0.4633147	0.51091677	0.535216	0.45763105	0.36299032	0.45636114	0.48219296
HIP08827	0.0025	1.0	0.5769238	0.6763133	0.72539335	0.6181296	0.601678	0.7381097	0.42936957	0.5459336	0.567281	0.58217824	0.50290823	0.5943971	0.62627697	0.44867465	0.47426915	0.69815445
HIP08888	0.002136752136752137	0.0	0.46109986	0.40882307	0.28479517	0.3001138	0.20133793	0.31865317	0.258878	0.22248176	0.27835384	0.40990192	0.42971966	0.32700735	0.35676447	0.30170333	0.38022578	0.325597
HIP08989	0.002136752136752137	0.0	0.25480837	0.5024093	0.4556288	0.25497028	0.3597092	0.25472316	0.37962303	0.3023238	0.31324983	0.364785	0.44991016	0.5119789	0.46561423	0.5325608	0.39916834	0.23537827
HIP09001	0.002136752136752137	0.0	0.6784781	0.103333384	0.08186033	0.7212384	0.42229244	0.5873364	0.5876455	0.5475444	0.6837522	0.21861005	0.12862644	0.07866198	0.15452012	0.17413282	0.75730574	0.70420194
HIP09020	0.0025	1.0	0.36848432	0.8147044	0.8448522	0.33215147	0.56743485	0.61285156	0.55739987	0.44300565	0.38638678	0.8448116	0.8114815	0.9521792	0.7648345	0.80519223	0.5656199	0.5218576
HIP09026	0.0025	1.0	0.615769	0.52225614	0.7376565	0.39472243	0.7065266	0.55464065	0.574199	0.6859122	0.47979137	0.50520134	0.44445673	0.6964112	0.53146285	0.3716096	0.5071587	0.5252218
HIP09041	0.002136752136752137	0.0	0.249518	0.6141632	0.43032363	0.2706647	0.25493518	0.25685656	0.32058632	0.3684818	0.24943092	0.5526972	0.60861087	0.58383614	0.6091718	0.5716669	0.31363052	0.27442545
HIP09046	0.002136752136752137	0.0	0.32677686	0.4002218	0.34827164	0.3447148	0.30190265	0.5089251	0.36895442	0.35644215	0.3284538	0.45998585	0.517921	0.4474322	0.31940025	0.3534852	0.41667676	0.39560634
HIP09051	0.0025	1.0	0.38848117	0.7106684	0.8694732	0.495725	0.5817389	0.56150043	0.37706068	0.60781944	0.44500077	0.6988174	0.6753198	0.6855055	0.77495354	0.74717045	0.44934875	0.4729542
HIP09062	0.0025	1.0	0.55670184	0.5176892	0.48194605	0.6886364	0.83793575	0.5666868	0.6688919	0.72080886	0.56146777	0.44499952	0.34174594	0.5636929	0.5595624	0.46881706	0.8574592	0.52500355
HIP09097	0.002136752136752137	0.0	0.41786575	0.4868944	0.27663383	0.38724405	0.2682123	0.46343154	0.43054634	0.2850745	0.5257772	0.51600355	0.47888827	0.50035757	0.4884822	0.5592377	0.5077025	0.6901988
HIP09159	0.002136752136752137	0.0	0.5665474	0.36032906	0.3968263	0.4383294	0.25325903	0.5184566	0.3506969	0.3377021	0.6507884	0.4520718	0.7284413	0.31193927	0.3071519	0.58221525	0.47789696	0.6122246
HIP09253	0.002136752136752137	0.0	0.25220776	0.4618549	0.34974182	0.23919827	0.33399498	0.23837608	0.23033047	0.31042224	0.29282877	0.56435734	0.49221143	0.5163375	0.54515034	0.39679328	0.33928835	0.23674995
HIP09344	0.002136752136752137	0.0	0.57300615	0.38370305	0.43105644	0.4817637	0.5041456	0.51272047	0.5637955	0.5557841	0.4641381	0.46613115	0.32262892	0.58980757	0.49913827	0.3625883	0.4855672	0.4331987
HIP09364	0.0025	1.0	0.66017663	0.34278548	0.56995285	0.7554409	0.69638515	0.8053359	0.77600884	0.7583854	0.6809967	0.24986976	0.24960268	0.28833497	0.36849356	0.33330107	0.74707025	0.71781427
HIP09365	0.0025	1.0	0.23620012	0.50035757	0.3049894	0.42936385	0.41032273	0.5066395	0.38652396	0.5081757	0.5508642	0.4240358	0.60570025	0.5101184	0.38722026	0.56985027	0.5509409	0.34614086
HIP09366	0.0025	1.0	0.7008414	0.6077239	0.5695174	0.5548265	0.79686236	0.6214224	0.8461925	0.85190845	0.7523886	0.42250493	0.2829839	0.49312323	0.5588723	0.37769124	0.6811485	0.7040902
HIP09430	0.0025	1.0	0.71877086	0.56587267	0.6158323	0.8604276	0.8663727	0.80030966	0.72039443	0.7105502	0.8271992	0.38684604	0.3990214	0.5329836	0.43190187	0.5602588	0.79410803	0.80236006
HIP09624	0.0025	1.0	0.6873574	0.5052598	0.34379688	0.7165707	0.73581535	0.5524233	0.74174523	0.61799425	0.6746775	0.36769426	0.28732404	0.22040692	0.40088508	0.342611	0.71952945	0.67617714
HIP09681	0.0025	1.0	0.66118443	0.49079728	0.68755496	0.6109163	0.6463986	0.4645679	0.6563666	0.6604847	0.45769408	0.44030988	0.35059908	0.6683253	0.6716568	0.5750296	0.48669696	0.64671785
HIP09775	0.0025	1.0	0.7294215	0.6386562	0.7166168	0.5902142	0.7631296	0.7866826	0.64780307	0.6690129	0.5712545	0.5634315	0.30784777	0.5733101	0.52588385	0.38425344	0.6691061	0.61201
HIP09789	0.0025	1.0	0.7398323	0.6673293	0.6879822	0.55432963	0.7441428	0.57976604	0.78260905	0.7752396	0.6325245	0.38208216	0.39789754	0.56509274	0.5294704	0.34232146	0.545378	0.5779345
HIP10376	0.002136752136752137	0.0	0.5696283	0.41103014	0.28521526	0.5995952	0.37929732	0.5562138	0.36834913	0.39516324	0.54513884	0.39668036	0.39899078	0.22110164	0.30508	0.335101	0.5705114	0.74742055
HIP10377	0.0025	1.0	0.21491799	0.6181579	0.407395	0.48029697	0.3981288	0.3956024	0.23926029	0.30323213	0.20031124	0.70103073	0.7909822	0.7213402	0.61620194	0.65771985	0.2967548	0.16298926
HIP10389	0.002136752136752137	0.0	0.2817244	0.7995105	0.41269684	0.27095076	0.28884688	0.4545383	0.25996813	0.3577476	0.3266637	0.71712965	0.6417836	0.6021831	0.52000415	0.49461383	0.26474255	0.2636609
HIP10408	0.0025	1.0	0.30644745	0.78717947	0.74975187	0.33314398	0.66334915	0.34874433	0.69667304	0.7501482	0.43827343	0.41945532	0.6048838	0.7871525	0.81130004	0.54636395	0.40049306	0.3539886
HIP10424	0.0025	1.0	0.4115306	0.60828197	0.5070993	0.61631507	0.5594489	0.66373754	0.40611747	0.4336835	0.4618551	0.87730455	0.5066191	0.29420537	0.54794973	0.63255525	0.39311457	0.4025135
HIP10443	0.0025	1.0	0.3511539	0.7036028	0.50449497	0.35338277	0.4280207	0.3595598	0.52899194	0.4552984	0.4100011	0.7087462	0.73678493	0.7797446	0.75708133	0.5279608	0.32936373	0.39789355
HIP10507	0.0025	1.0	0.7227414	0.34232795	0.57983017	0.6236908	0.5274071	0.5777957	0.4673751	0.5059675	0.54577345	0.47959074	0.5384242	0.45865571	0.42182267	0.35782653	0.7060794	0.62547356
HIP10545	0.002136752136752137	0.0	0.6427429	0.32704484	0.23692876	0.5516066	0.4175623	0.56511503	0.42725	0.41581464	0.427555	0.44946963	0.4599604	0.3596192	0.39512265	0.38946447	0.44028077	0.506094
HIP10564	0.002136752136752137	0.0	0.4307315	0.4000246	0.3143943	0.24508211	0.30614156	0.2629066	0.37476224	0.3700269	0.33788338	0.3643203	0.4015335	0.48707175	0.369873	0.33242822	0.50850827	0.44210646
HIP10568	0.0025	1.0	0.6117898	0.6102888	0.82098365	0.55011576	0.5880011	0.63944614	0.61124885	0.7976742	0.47988045	0.6819362	0.7912338	0.7693647	0.6168097	0.721515	0.4956881	0.41680646
HIP10602	0.002136752136752137	0.0	0.35656765	0.4449626	0.48097348	0.3743323	0.31990537	0.6446742	0.37502772	0.27725393	0.54066104	0.47242603	0.66666937	0.32504725	0.50256956	0.49635637	0.4136559	0.35319775
HIP10639	0.002136752136752137	0.0	0.45741442	0.50381637	0.319138	0.43548107	0.25344422	0.38974157	0.24143437	0.25081193	0.3674012	0.62519336	0.40003598	0.5092192	0.4046834	0.6719697	0.6451019	0.28568232
HIP10669	0.0025	1.0	0.5163155	0.46561828	0.36767045	0.45322305	0.83194786	0.6112792	0.46772105	0.5861458	0.4973165	0.45522502	0.36476982	0.57697046	0.45525026	0.46414217	0.6518706	0.5641081
HIP10730	0.002136752136752137	0.0	0.37641755	0.6843097	0.46784717	0.2711257	0.2325314	0.38614774	0.1854972	0.21652216	0.28428978	0.6130116	0.9202027	0.7039597	0.5256401	0.70750505	0.33500358	0.33759385
HIP10746	0.002136752136752137	0.0	0.8024568	0.2012445	0.21413654	0.63223374	0.3895203	0.7327623	0.7483132	0.5618298	0.7475286	0.49210516	0.19223154	0.10787094	0.30609697	0.45321646	0.669297	0.79987836
HIP10759	0.002136752136752137	0.0	0.79528475	0.5087082	0.44301763	0.3112656	0.35173824	0.28290683	0.44843802	0.56486046	0.4984695	0.4040485	0.38428453	0.55605674	0.64939314	0.34423512	0.40752238	0.38953483
HIP10787	0.0025	1.0	0.59971666	0.4795708	0.70712477	0.52419007	0.57098573	0.646774	0.55859786	0.5549523	0.5264392	0.56737	0.6835481	0.76640356	0.57625014	0.5565973	0.5744049	0.62598157
HIP10817	0.0025	1.0	0.8234292	0.44894075	0.70577466	0.4495088	0.857401	0.4205222	0.6384358	0.69369197	0.5564587	0.31906033	0.22424579	0.77717966	0.6978135	0.27788138	0.74532795	0.5407808
HIP10820	0.002136752136752137	0.0	0.5967767	0.4963736	0.4278484	0.5506166	0.55665517	0.4845878	0.59029263	0.49316064	0.5031177	0.3280775	0.60851276	0.32305682	0.4769135	0.3679486	0.5804907	0.4919812
HIP10823	0.002136752136752137	0.0	0.4776242	0.4229162	0.5515374	0.564275	0.54441786	0.53844047	0.5911847	0.40798178	0.4835148	0.34862095	0.2996921	0.4547806	0.47651792	0.48032174	0.46988732	0.45007226
HIP11513	0.0025	1.0	0.74875057	0.19684094	0.24624506	0.8316542	0.7535165	0.793344	0.7032216	0.71348095	0.6879597	0.3361646	0.2660766	0.09912774	0.30085427	0.35489395	0.74417514	0.7493466
HIP11649	0.0025	1.0	0.42982292	0.7630628	0.8315383	0.55211926	0.6430352	0.6447147	0.7526607	0.54512274	0.43146384	0.7041524	0.54417896	0.698371	0.48615116	0.7395979	0.5738093	0.42990828
HIP11711	0.0025	1.0	0.65499014	0.39722496	0.50791395	0.5645592	0.56026703	0.57884276	0.5680118	0.51115733	0.56550044	0.5794194	0.43729916	0.44591033	0.5247926	0.50424755	0.78889894	0.6708118
HIP11717	0.0025	1.0	0.2520397	0.78120655	0.5800534	0.40141582	0.23807248	0.28395462	0.1657247	0.23726797	0.23600826	0.5936821	0.6941078	0.85249716	0.63273734	0.6740123	0.4137156	0.19797638
HIP11758	0.0025	1.0	0.599386	0.49842766	0.5795844	0.5852706	0.69426465	0.5795767	0.666963	0.6455132	0.71847636	0.5591768	0.80529773	0.5365176	0.3665713	0.66085905	0.634959	0.51807725
HIP11774	0.0025	1.0	0.23464748	0.8230318	0.7054678	0.56365067	0.54794836	0.37281835	0.36121213	0.41905394	0.24550095	0.76532865	0.6861228	0.9276931	0.7668996	0.7876264	0.35916477	0.28883854
HIP11784	0.0025	1.0	0.7302447	0.34509072	0.25403705	0.5730237	0.5003429	0.58028203	0.40894848	0.39391232	0.6254792	0.6244087	0.43085492	0.30672276	0.42909887	0.48285025	0.51726776	0.72745484
HIP11857	0.0025	1.0	0.46659333	0.78449297	0.78071636	0.3873101	0.56606984	0.6732841	0.3817895	0.38493204	0.3871124	0.6480178	0.6240524	0.5820377	0.6253819	0.6453309	0.5196893	0.30591178
HIP11937	0.0025	1.0	0.2707724	0.6450512	0.6739529	0.35011038	0.6339495	0.34633452	0.6219548	0.6739746	0.3221047	0.57907	0.64566886	0.8002944	0.7629864	0.4765386	0.3573991	0.21541512
HIP11989	0.0025	1.0	0.42194223	0.6926693	0.87564075	0.32489932	0.4119665	0.32965884	0.3755051	0.35588735	0.3184961	0.816033	0.60555553	0.732567	0.70269513	0.67001593	0.32710516	0.29450068
HIP12034	0.002136752136752137	0.0	0.86606145	0.106722206	0.06311798	0.78117085	0.4069602	0.7897255	0.62937826	0.5704496	0.89535725	0.21249166	0.07721138	0.050708592	0.19831932	0.15709227	0.73941624	0.7614534
HIP12088	0.002136752136752137	0.0	0.2499803	0.49626932	0.13909963	0.3247134	0.22021803	0.37947068	0.15113989	0.14916638	0.2568332	0.59385514	0.5855284	0.38074642	0.3361789	0.5758489	0.3984344	0.24314126
HIP12091	0.002136752136752137	0.0	0.3483208	0.522817	0.38384557	0.37206215	0.3329615	0.66403615	0.3146617	0.31372446	0.38142207	0.7010743	0.58506036	0.43796703	0.47832626	0.6129579	0.38653332	0.46030724
HIP12123	0.0025	1.0	0.45075208	0.70583	0.6993341	0.6528768	0.54827183	0.47237688	0.61673844	0.6883191	0.55609524	0.65679276	0.59215444	0.526636	0.734572	0.69172287	0.48866782	0.46623272
HIP12129	0.002136752136752137	0.0	0.62048364	0.4662945	0.73675406	0.6798889	0.74492645	0.6170374	0.6036081	0.5452935	0.5989366	0.4435626	0.3854879	0.43497688	0.58091384	0.3983745	0.5638335	0.57360685
HIP12143	0.002136752136752137	0.0	0.41386342	0.5029922	0.5560272	0.5690627	0.49126026	0.5091807	0.30715072	0.30614728	0.4112994	0.47913915	0.41106555	0.34642792	0.33360398	0.3913217	0.5130495	0.48720336
HIP12165	0.0025	1.0	0.5784732	0.46932408	0.4102496	0.86567616	0.7617696	0.79061854	0.78533554	0.7719451	0.7549652	0.55437994	0.2612422	0.2704767	0.45536152	0.38838124	0.70759577	0.7875788
HIP12527	0.002136752136752137	0.0	0.4544554	0.38141844	0.2058793	0.4289839	0.50782293	0.4531353	0.28457543	0.24912578	0.37885743	0.50770026	0.6098233	0.37193686	0.39055476	0.6359015	0.4116417	0.34035033
HIP12533	0.002136752136752137	0.0	0.32523918	0.46325317	0.3794507	0.37955633	0.32999396	0.29080856	0.27064964	0.25565612	0.447865	0.42460123	0.4822634	0.45594665	0.48034605	0.47239646	0.3786073	0.34224796
HIP12534	0.0025	1.0	0.61715436	0.69074845	0.66459244	0.49111092	0.5219267	0.49677813	0.4690012	0.46556377	0.5660923	0.5622106	0.74361736	0.74873084	0.5932804	0.5225194	0.61357623	0.7203559
HIP12538	0.002136752136752137	0.0	0.5624198	0.29005918	0.43271875	0.60762835	0.5675146	0.61521447	0.61619216	0.616121	0.57328266	0.27684218	0.32359603	0.25595245	0.3055392	0.21530026	0.55345696	0.5945759
HIP12703	0.0025	1.0	0.34736472	0.8059993	0.9158375	0.36647186	0.41203672	0.27241483	0.3014286	0.394593	0.28771544	0.6513207	0.83944285	0.8189686	0.6203174	0.6755265	0.34523124	0.24231616
HIP12900	0.0025	1.0	0.60010135	0.33219773	0.3943515	0.68242645	0.61877334	0.6519548	0.58187056	0.49498066	0.6977415	0.5026616	0.45095772	0.2955978	0.4142739	0.45164305	0.74693036	0.7120162
HIP13015	0.002136752136752137	0.0	0.36543936	0.3856683	0.37110215	0.47734845	0.40213022	0.36535943	0.35073695	0.30108327	0.42007333	0.47807926	0.45941854	0.3093614	0.5746352	0.33084446	0.3998058	0.48720962
HIP13122	0.002136752136752137	0.0	0.41417903	0.42277393	0.3783657	0.41550764	0.40943944	0.48905346	0.48420164	0.4481975	0.3963266	0.43123135	0.37314737	0.4733448	0.48179942	0.47589144	0.45255938	0.44993362
HIP13142	0.002136752136752137	0.0	0.3912874	0.52936023	0.3734538	0.37705135	0.28282157	0.24490932	0.35957187	0.3478784	0.29062533	0.45454445	0.50425965	0.45718825	0.48072568	0.4559217	0.44393635	0.31319386
HIP13157	0.0025	1.0	0.7731011	0.66207457	0.5034388	0.7368191	0.5795305	0.7286974	0.7260955	0.7275525	0.62884593	0.5177817	0.34352466	0.42581868	0.5289452	0.38539004	0.6579633	0.6435031
HIP13178	0.002136752136752137	0.0	0.7601921	0.27570587	0.25552273	0.7763	0.4466564	0.6805089	0.6672214	0.63292605	0.7065155	0.37589288	0.33041656	0.14919719	0.21918595	0.4691625	0.6143867	0.66308826
HIP13185	0.002136752136752137	0.0	0.463603	0.35507572	0.22870138	0.5426785	0.5528572	0.45082134	0.57881	0.6291026	0.51668984	0.6427106	0.3759756	0.4404621	0.44740203	0.5791341	0.4488256	0.49764732
HIP13209	0.002136752136752137	0.0	0.5569704	0.49124706	0.53341204	0.48542058	0.60022503	0.5095961	0.48393252	0.45472902	0.68847215	0.31391346	0.5326332	0.34594247	0.49323928	0.41933438	0.540598	0.6108357
HIP13214	0.0025	1.0	0.49113017	0.51367056	0.67204064	0.56078386	0.5629519	0.4141991	0.59083647	0.6587955	0.47096908	0.53843	0.47848928	0.50139976	0.556585	0.5780385	0.5368338	0.40008023
HIP13217	0.0025	1.0	0.7063834	0.5730168	0.54964924	0.6785416	0.7206077	0.57852226	0.67052096	0.65808666	0.6064764	0.57093287	0.35190332	0.53079623	0.45065793	0.5252408	0.6428076	0.6421529
HIP13227	0.0025	1.0	0.6737314	0.42090154	0.6678158	0.7241931	0.74694914	0.76854426	0.47493967	0.6586226	0.7370217	0.39538097	0.41117376	0.5763018	0.38126743	0.6801594	0.6647927	0.8187054
HIP13230	0.0025	1.0	0.35695544	0.55131614	0.69881034	0.29849333	0.4104531	0.26614347	0.59917855	0.4652522	0.2949936	0.48467487	0.59007144	0.54130924	0.75163716	0.74393344	0.40101457	0.29086396
HIP13233	0.0025	1.0	0.61753637	0.4076865	0.49851492	0.59548545	0.65204984	0.44137755	0.57904637	0.5559828	0.57540447	0.39452243	0.3624441	0.24104437	0.34419978	0.39654827	0.67419285	0.66898966
HIP13251	0.002136752136752137	0.0	0.4664859	0.42531237	0.41652733	0.37693393	0.34879363	0.35579765	0.36542264	0.34537244	0.5460402	0.4125604	0.35975873	0.34082425	0.33126187	0.46026757	0.4197102	0.5089148
HIP13274	0.002136752136752137	0.0	0.4652987	0.40949795	0.5843852	0.3940665	0.39324775	0.37772298	0.48667714	0.42290652	0.5882701	0.32054663	0.37832192	0.40391186	0.3996096	0.32523096	0.44318524	0.3667544
HIP13284	0.002136752136752137	0.0	0.7001827	0.36246026	0.5163723	0.7856761	0.87345684	0.70552164	0.81369185	0.80743897	0.7639421	0.16168568	0.24802873	0.24173766	0.38183436	0.43368036	0.7506796	0.7941543
HIP13291	0.0025	1.0	0.43208477	0.3475912	0.37539014	0.5538017	0.55108696	0.6785063	0.35386613	0.34708092	0.47848454	0.3768497	0.6517905	0.42915848	0.34411913	0.5343706	0.5417514	0.52892303
HIP13294	0.002136752136752137	0.0	0.56285655	0.5165983	0.22539014	0.4416876	0.44829336	0.4084155	0.5372937	0.44621453	0.4149228	0.71254206	0.37501013	0.44363108	0.4168051	0.554392	0.39863843	0.52331126
HIP13296	0.0025	1.0	0.59835476	0.48447874	0.84178305	0.38012552	0.8411778	0.4469986	0.67710227	0.6661316	0.4439374	0.41049695	0.4558082	0.7694299	0.81809425	0.41040218	0.5615793	0.48212537
HIP13309	0.0025	1.0	0.39946964	0.36704087	0.5183013	0.63343006	0.44034928	0.5695856	0.6395376	0.6304928	0.624069	0.48360157	0.51717085	0.29758307	0.31508517	0.43331155	0.46958405	0.52590275
HIP13319	0.002136752136752137	0.0	0.5440925	0.3590909	0.35499102	0.36936504	0.50879824	0.38979465	0.51034373	0.5647141	0.47676432	0.2624336	0.4130761	0.54948175	0.48572248	0.30856615	0.42513287	0.45643085
HIP13324	0.0025	1.0	0.4108649	0.5558374	0.50037515	0.21685764	0.3513742	0.25160846	0.24983671	0.2552824	0.30024904	0.65782624	0.83019745	0.7033411	0.66817796	0.73315084	0.36984283	0.24677902
HIP13325	0.0025	1.0	0.3492304	0.5692142	0.5374485	0.33665752	0.32347924	0.26036298	0.45625964	0.39400515	0.3654017	0.5415426	0.49895915	0.43623164	0.3990839	0.3648501	0.6433842	0.4035334
HIP13352	0.0025	1.0	0.3894682	0.5748469	0.55741066	0.32499722	0.57789975	0.3940537	0.5559657	0.4497732	0.47652167	0.6171391	0.45972607	0.65881896	0.6526057	0.48708898	0.5799267	0.4638718
HIP13355	0.0025	1.0	0.6598091	0.766545	0.6863671	0.63641715	0.7623883	0.55413985	0.8690064	0.8334082	0.42607552	0.57820016	0.58352077	0.9074023	0.8464999	0.59888554	0.55877775	0.53121084
HIP13360	0.0025	1.0	0.4858334	0.8433859	0.70850676	0.4857423	0.6082703	0.3522964	0.6742898	0.60031843	0.35688013	0.5255863	0.41129875	0.74321836	0.6161617	0.4302775	0.48203334	0.33451694
HIP13361	0.0025	1.0	0.7105211	0.39515293	0.4931382	0.7176012	0.7456129	0.6801956	0.74623567	0.7207753	0.6468034	0.57043034	0.31761754	0.41290933	0.7384125	0.57441115	0.6807599	0.7394679
HIP13363	0.002136752136752137	0.0	0.5966764	0.47850516	0.27360892	0.55460495	0.45046568	0.46472007	0.57029206	0.66388905	0.55787194	0.5683228	0.3995105	0.4875631	0.44160584	0.3645642	0.57191074	0.5503948
HIP13370	0.002136752136752137	0.0	0.16736639	0.7048804	0.5499364	0.13182497	0.20437449	0.21253455	0.32769528	0.3415262	0.21095562	0.7055579	0.60673463	0.7720263	0.66276836	0.65180147	0.25978863	0.21135035
HIP13376	0.002136752136752137	0.0	0.6407511	0.16880968	0.14949033	0.76797014	0.3458649	0.71896315	0.5416163	0.63892573	0.6922258	0.39418232	0.29673234	0.13146305	0.31179476	0.27551776	0.6383965	0.7649978
HIP13383	0.002136752136752137	0.0	0.52011514	0.633833	0.5642446	0.4868226	0.32833272	0.42136437	0.6530043	0.65999717	0.43246996	0.65877587	0.493967	0.661453	0.5050719	0.39567482	0.34095103	0.3710333
HIP13414	0.0025	1.0	0.6892645	0.58487993	0.58870435	0.58819664	0.3785367	0.4650718	0.5095069	0.3615424	0.5591263	0.61533016	0.58529	0.5645419	0.7980371	0.59636843	0.57991505	0.5113072
HIP13427	0.0025	1.0	0.3568536	0.61879534	0.41705555	0.42185134	0.48582265	0.4383132	0.4525158	0.40860668	0.3666368	0.5940053	0.5151882	0.62582284	0.5391126	0.4519559	0.39060786	0.35711253
HIP13465	0.002136752136752137	0.0	0.3850073	0.3678013	0.5312362	0.27191985	0.30556363	0.2671867	0.44506827	0.37233385	0.3209749	0.75706685	0.6019044	0.40023053	0.4024794	0.4996366	0.510921	0.2273781
HIP13473	0.002136752136752137	0.0	0.30539232	0.42196083	0.30061197	0.25146008	0.35899836	0.25096592	0.25900093	0.30461448	0.31135577	0.36743736	0.43149197	0.34303302	0.40354106	0.56415945	0.32024455	0.3758102
HIP13497	0.002136752136752137	0.0	0.3902178	0.5761855	0.4594474	0.3297863	0.25723654	0.32129097	0.2595708	0.29849717	0.3145603	0.55520624	0.5642498	0.65792596	0.37876052	0.49651635	0.29940614	0.31663865
HIP13505	0.002136752136752137	0.0	0.13995394	0.66903913	0.49805418	0.12825802	0.21681038	0.19695473	0.3159943	0.33517522	0.24146813	0.48110786	0.78639734	0.74086297	0.6157015	0.73182607	0.27419013	0.15370378
HIP13515	0.0025	1.0	0.43449914	0.6727626	0.92738736	0.23372442	0.6635251	0.31020218	0.5272237	0.4065687	0.29475546	0.59810793	0.7225684	0.9030366	0.81627023	0.60833895	0.45680046	0.42425728
HIP13518	0.0025	1.0	0.6300063	0.72351015	0.7809884	0.5097401	0.7014646	0.7354218	0.41346833	0.3543052	0.6097613	0.45660457	0.68220794	0.7297581	0.65104467	0.5695036	0.56792635	0.6197511
HIP13554	0.0025	1.0	0.24339134	0.78624773	0.9160609	0.4638466	0.53432107	0.45966944	0.41751176	0.5667925	0.40292138	0.7692671	0.7367836	0.81824636	0.77036786	0.6447263	0.6128116	0.4215544
HIP13567	0.002136752136752137	0.0	0.4257653	0.47236115	0.3556044	0.4692278	0.29391629	0.48660156	0.27137464	0.4681267	0.39560097	0.79283774	0.6204599	0.52624553	0.5879505	0.6595565	0.39162013	0.43805078
HIP13592	0.002136752136752137	0.0	0.28408176	0.5805325	0.3016193	0.2814792	0.19426551	0.20583183	0.2555185	0.26183566	0.35167733	0.46649036	0.66142535	0.50228924	0.4373713	0.4220189	0.35930908	0.28567156
HIP13627	0.0025	1.0	0.4803348	0.60694975	0.6693596	0.39978892	0.40301067	0.38667998	0.39619058	0.60248375	0.4175397	0.54487807	0.5475167	0.6563618	0.6845293	0.5306844	0.6591841	0.42522076
HIP13636	0.0025	1.0	0.35286048	0.50485283	0.75168943	0.2679972	0.7402632	0.3008143	0.52381617	0.61625284	0.41182643	0.4186945	0.39970013	0.52132034	0.6823435	0.4114699	0.37592265	0.3187716
HIP13654	0.0025	1.0	0.8515501	0.4433112	0.4929372	0.73800135	0.75738	0.59777856	0.6180432	0.6493683	0.7095377	0.53533185	0.37509772	0.20959425	0.50179064	0.54670376	0.57729715	0.68884677
HIP13661	0.002136752136752137	0.0	0.41000253	0.40327626	0.26565474	0.33946016	0.28579313	0.3800842	0.34048826	0.3123924	0.42498004	0.4770685	0.60337394	0.3823712	0.32546538	0.35831872	0.47456896	0.48422614
HIP13663	0.002136752136752137	0.0	0.64089495	0.39643973	0.41847974	0.6037446	0.74222493	0.5955884	0.77597964	0.78954506	0.5788556	0.2853131	0.24444735	0.47099525	0.49161375	0.31381953	0.69034094	0.6692241
HIP13667	0.0025	1.0	0.5718921	0.7498021	0.8148892	0.46718612	0.89446044	0.26862013	0.7391193	0.7508856	0.3024825	0.65449136	0.6397511	0.9375532	0.86849684	0.5129353	0.5811537	0.40591574
HIP13686	0.002136752136752137	0.0	0.4324735	0.69005	0.5502379	0.2627893	0.32446915	0.5612745	0.44368434	0.45005837	0.54985946	0.5930648	0.5790846	0.62559336	0.6447259	0.5804795	0.39468813	0.4690629
HIP13695	0.002136752136752137	0.0	0.34158337	0.40347385	0.6974641	0.52008533	0.4911767	0.29061067	0.43242145	0.50287205	0.354405	0.4056452	0.41774547	0.61883694	0.54098713	0.41664833	0.36517316	0.29771712
HIP13699	0.0025	1.0	0.40987542	0.555739	0.5152434	0.2847448	0.4661296	0.2660238	0.38952488	0.51541793	0.2843418	0.6382318	0.46836832	0.46999386	0.45165157	0.42381543	0.42125595	0.3410921
HIP13703	0.0025	1.0	0.3914877	0.5716783	0.311603	0.38277635	0.19161743	0.28618714	0.25999802	0.31070364	0.3123629	0.64560986	0.56334496	0.5926367	0.43386713	0.5680849	0.4664103	0.26715747
HIP13722	0.002136752136752137	0.0	0.71509945	0.31361538	0.3163098	0.58588135	0.3533224	0.4641163	0.46656102	0.39779767	0.6174688	0.4798319	0.49902254	0.33327454	0.34360528	0.38468426	0.5544884	0.7158568
HIP13741	0.002136752136752137	0.0	0.49431637	0.58939743	0.4997955	0.45724103	0.84785825	0.4754157	0.64383316	0.7279064	0.4728664	0.48360634	0.5001037	0.75733984	0.5450782	0.44234934	0.46566853	0.4420911
HIP13749	0.002136752136752137	0.0	0.64023554	0.28624737	0.2997113	0.67420244	0.571504	0.579716	0.55815893	0.51398724	0.71299577	0.42500567	0.2535354	0.22829059	0.2543983	0.33681554	0.57897776	0.69509274
HIP13751	0.0025	1.0	0.48980346	0.5716341	0.35868162	0.6246493	0.48207697	0.36406592	0.38562542	0.37466258	0.48117396	0.56854117	0.48912168	0.44150257	0.52840835	0.6155207	0.493992	0.42016125
HIP13753	0.0025	1.0	0.18003133	0.48303264	0.6378165	0.046059936	0.54603416	0.027114064	0.70377636	0.6130055	0.08308193	0.4473599	0.099805385	0.66742337	0.6422558	0.25709426	0.09269905	0.044366866
HIP13757	0.002136752136752137	0.0	0.39583457	0.2821431	0.5511016	0.6441899	0.5448114	0.4029248	0.3918288	0.40277648	0.6010954	0.42007008	0.43937758	0.3475366	0.40554154	0.49421862	0.48865986	0.43186086
HIP13764	0.002136752136752137	0.0	0.7861091	0.14512959	0.31698617	0.7065149	0.46540833	0.7389485	0.78733397	0.8151734	0.75350106	0.19044891	0.16492197	0.07362497	0.18162084	0.19597214	0.83425844	0.7618872
HIP13766	0.002136752136752137	0.0	0.5832207	0.23174226	0.49341208	0.5629593	0.6493119	0.54009604	0.75579655	0.6558664	0.5821082	0.28597355	0.26809955	0.25817323	0.42717868	0.29785112	0.6296845	0.6561053
HIP13769	0.002136752136752137	0.0	0.71188116	0.49257606	0.39696482	0.7080838	0.49104258	0.5132587	0.5301424	0.6316433	0.6459132	0.33850938	0.26872534	0.18022013	0.33426398	0.3982603	0.581961	0.59968543
HIP13771	0.0025	1.0	0.5286603	0.62038636	0.77183837	0.4545791	0.31450844	0.46698415	0.33408415	0.4698306	0.53904796	0.90061796	0.76417905	0.6855124	0.47812128	0.84676266	0.44647446	0.43714616
HIP13773	0.0025	1.0	0.6766529	0.35787445	0.6143375	0.8186226	0.6441489	0.6491197	0.6813218	0.67692745	0.7436135	0.41152242	0.34845525	0.3365289	0.6576604	0.32393286	0.6915959	0.76298326
HIP13774	0.002136752136752137	0.0	0.4795792	0.597887	0.49827018	0.4328926	0.7251492	0.45828566	0.43571416	0.488197	0.6075	0.62994677	0.6004847	0.59073395	0.49081966	0.37313437	0.5346218	0.5810677
HIP13777	0.002136752136752137	0.0	0.5593872	0.38297147	0.43154234	0.40827104	0.31138897	0.5834893	0.59513146	0.5840558	0.66881645	0.52338845	0.4359988	0.33301967	0.59758204	0.41586596	0.4767378	0.5114772
HIP13782	0.0025	1.0	0.38587728	0.8655615	0.9077884	0.5299074	0.53735584	0.5043128	0.5636387	0.67046386	0.3398927	0.7919506	0.9437293	0.9232241	0.71709424	0.8197031	0.42987293	0.41327065
HIP13786	0.002136752136752137	0.0	0.6827717	0.17847627	0.14846	0.672976	0.5318919	0.59874773	0.51114947	0.5097727	0.6069561	0.16909617	0.19120607	0.06594846	0.16779116	0.26309645	0.6112351	0.66626745
HIP13789	0.0025	1.0	0.25157124	0.6828331	0.5449855	0.26059037	0.19882596	0.44642776	0.38322538	0.3664981	0.28027967	0.78879523	0.77355045	0.73174465	0.68463385	0.6620958	0.24639857	0.26905185
HIP13793	0.0025	1.0	0.4984052	0.7249189	0.9513167	0.42970312	0.78582525	0.36214203	0.58080786	0.5940286	0.49590367	0.45372906	0.5098838	0.8044494	0.7676586	0.6493291	0.47078985	0.5129697
HIP13794	0.002136752136752137	0.0	0.61264694	0.36341608	0.21361127	0.7165139	0.25364828	0.55677974	0.37125963	0.33043018	0.45798492	0.5292039	0.53718466	0.3260163	0.24420145	0.5729622	0.470099	0.51162744
HIP13800	0.0025	1.0	0.09879258	0.90737784	0.78110296	0.30544433	0.49942085	0.14570975	0.52207726	0.57318074	0.12148678	0.5541928	0.8328603	0.9253554	0.72339195	0.6196503	0.12404969	0.13245031
HIP13803	0.002136752136752137	0.0	0.26050597	0.42031354	0.39180502	0.46368968	0.22819749	0.4860928	0.25154942	0.27575305	0.35666567	0.7009363	0.765756	0.5158311	0.33362353	0.56233555	0.3437341	0.3319533
HIP13809	0.0025	1.0	0.3473972	0.90653443	0.85460865	0.37803468	0.7006241	0.55999625	0.817067	0.8727964	0.39420164	0.91833246	0.83060676	0.89911336	0.7946596	0.78579414	0.39570335	0.4078545
HIP13812	0.002136752136752137	0.0	0.24941	0.88378406	0.7255958	0.16774976	0.62211925	0.1634649	0.35231316	0.40890595	0.26153016	0.4281149	0.7263409	0.853431	0.63614726	0.62502825	0.20810479	0.22390464
HIP13814	0.0025	1.0	0.5758766	0.738858	0.8531487	0.71240425	0.6102771	0.74221706	0.70558375	0.72257835	0.6439972	0.71194255	0.5591027	0.7146871	0.77642953	0.72520703	0.54266167	0.55946934
HIP13818	0.0025	1.0	0.62201715	0.4471488	0.6557596	0.5456952	0.5833605	0.66189855	0.669701	0.5425831	0.61439914	0.4098978	0.35002345	0.51624537	0.6259407	0.5641777	0.5881335	0.62004954
HIP13822	0.0025	1.0	0.46072403	0.5609585	0.7599106	0.4241159	0.3943211	0.5184085	0.40981033	0.40834206	0.41151065	0.58000636	0.57601386	0.6640122	0.5428556	0.62361956	0.3702706	0.39361843
HIP13823	0.002136752136752137	0.0	0.5110739	0.4335398	0.6232381	0.33314756	0.44372353	0.4892379	0.5699976	0.2976731	0.47232473	0.5113891	0.47549003	0.39021644	0.60051274	0.4531364	0.6238554	0.63079095
HIP13831	0.0025	1.0	0.6790529	0.37417915	0.7111984	0.6431346	0.61120915	0.5370333	0.34880257	0.3790868	0.5837002	0.6697526	0.56208974	0.4580902	0.4662988	0.78647065	0.6068577	0.63106835
HIP13833	0.0025	1.0	0.65019554	0.51580465	0.49058026	0.75087166	0.61597395	0.78939867	0.5855963	0.5658384	0.6998733	0.40858763	0.41632557	0.40403095	0.46091044	0.41162032	0.85120624	0.72080797
HIP13852	0.0025	1.0	0.27106506	0.8324523	0.8623537	0.22302458	0.55286014	0.2836877	0.40778548	0.43521047	0.39695364	0.46082318	0.6671074	0.81544274	0.665475	0.6546859	0.35907388	0.35095268
HIP13854	0.002136752136752137	0.0	0.24426147	0.44135034	0.31875926	0.25778288	0.62072915	0.38085368	0.46373585	0.46729386	0.3965074	0.3275773	0.35678	0.3714263	0.40566307	0.42000017	0.25484085	0.38107336
HIP13856	0.0025	1.0	0.5195954	0.40686584	0.53151715	0.56016105	0.802719	0.6778945	0.7670615	0.78843653	0.5308085	0.3610056	0.40390652	0.55606127	0.42157078	0.49822295	0.6519364	0.49923766
HIP13859	0.002136752136752137	0.0	0.3483701	0.6391546	0.69530475	0.60594463	0.30503458	0.5850351	0.3793899	0.39995265	0.46484762	0.37982133	0.71166015	0.5790803	0.47064364	0.47756746	0.49771073	0.50178695
HIP13860	0.002136752136752137	0.0	0.51012504	0.35259125	0.37159848	0.50040764	0.3169374	0.49043393	0.35264158	0.46123564	0.4912162	0.43333456	0.3930216	0.31825817	0.35080367	0.3229373	0.464479	0.45615014
HIP13865	0.0025	1.0	0.5849896	0.46602333	0.3079605	0.5672499	0.30007702	0.5806847	0.3837031	0.32221574	0.58717394	0.52602786	0.4744144	0.44102088	0.48492578	0.50502956	0.5137824	0.68061924
HIP13869	0.0025	1.0	0.7470364	0.32659236	0.4925345	0.7096611	0.7268352	0.7602005	0.67966896	0.56106627	0.6234395	0.25238568	0.37944254	0.3443401	0.55120057	0.31889236	0.6627401	0.64881766
HIP13877	0.002136752136752137	0.0	0.73401934	0.13299334	0.22777209	0.8218991	0.5339508	0.72976214	0.6639559	0.686503	0.7743672	0.30277467	0.19715646	0.11191931	0.24558863	0.5099534	0.7961105	0.83710265
HIP13887	0.002136752136752137	0.0	0.29694372	0.49096793	0.25232744	0.27938956	0.24777931	0.27176267	0.23378858	0.3286864	0.3238277	0.76708996	0.6533884	0.5638809	0.49697542	0.806638	0.22067046	0.2813269
HIP13893	0.002136752136752137	0.0	0.59818506	0.38381344	0.46554404	0.44981858	0.34360546	0.6042995	0.5069779	0.6739443	0.38489032	0.52546775	0.47021005	0.3461256	0.56873333	0.5235903	0.5920497	0.50433636
HIP13894	0.0025	1.0	0.3903481	0.55290294	0.6584111	0.59527546	0.56436104	0.5704355	0.36760265	0.44452733	0.47302917	0.5847058	0.76464117	0.6014826	0.45039842	0.7003826	0.3176646	0.48220485
HIP13900	0.0025	1.0	0.56761384	0.72381496	0.52224773	0.39243197	0.31520873	0.5140588	0.4294725	0.35381234	0.40068316	0.60852593	0.8141418	0.6488321	0.5759231	0.63148415	0.48535424	0.44065136
HIP13911	0.0025	1.0	0.8526175	0.38917816	0.875103	0.55441654	0.802167	0.4556106	0.8176065	0.84261465	0.61998683	0.5326608	0.34738374	0.5265302	0.49564847	0.4786687	0.58713794	0.678434
HIP13919	0.0025	1.0	0.40123755	0.62563807	0.5522731	0.54138446	0.6960382	0.57163656	0.42478055	0.5278425	0.5957493	0.56126416	0.73886555	0.7149118	0.5105746	0.72324693	0.6579272	0.5106918
HIP13920	0.002136752136752137	0.0	0.47798404	0.47898978	0.3580334	0.55797076	0.34676477	0.49906075	0.3931103	0.49675983	0.6257795	0.35747007	0.4734462	0.40208703	0.520902	0.39654222	0.43667218	0.49704522
HIP13923	0.0025	1.0	0.27449304	0.7198193	0.79913414	0.12075442	0.63470703	0.12552261	0.66561097	0.70163393	0.19501713	0.48608172	0.47256392	0.93725777	0.83423007	0.46680006	0.3643863	0.17418942
HIP13926	0.0025	1.0	0.43757385	0.73596215	0.7096264	0.2836042	0.5657065	0.21746069	0.5214316	0.45860657	0.239472	0.5736037	0.6415428	0.8358924	0.850054	0.5627655	0.35106802	0.19221365
HIP13928	0.0025	1.0	0.3833277	0.6904875	0.57475144	0.24486828	0.40775353	0.4087626	0.3272924	0.33336872	0.25749102	0.58646744	0.6993681	0.79889	0.58184516	0.66170645	0.28701234	0.24882072
HIP13929	0.002136752136752137	0.0	0.30358672	0.58621424	0.53360945	0.21233809	0.36640146	0.22086573	0.36259508	0.44395578	0.33480084	0.45965254	0.46930733	0.60103905	0.6014031	0.49254492	0.33203784	0.30404878
HIP13932	0.0025	1.0	0.48821482	0.5405122	0.57175034	0.40531886	0.5530047	0.5936873	0.54278237	0.4613651	0.5274078	0.50388235	0.42925468	0.5972345	0.49842805	0.49427384	0.5228622	0.5024361
HIP13933	0.002136752136752137	0.0	0.50706506	0.46153328	0.47166955	0.5523058	0.47202176	0.5478253	0.5033274	0.44645303	0.54686993	0.47021508	0.42661098	0.58656347	0.4566477	0.3953181	0.5250639	0.6118243
HIP13935	0.002136752136752137	0.0	0.31281123	0.4224283	0.58090657	0.29844612	0.44195783	0.40247962	0.42958134	0.39614522	0.33309826	0.48926547	0.5156056	0.35352767	0.45821774	0.44294888	0.26583463	0.34837437
HIP13938	0.0025	1.0	0.3064744	0.7648439	0.4334453	0.26363796	0.515937	0.36994845	0.6105305	0.5566503	0.5126875	0.60037315	0.7118311	0.85829103	0.67771304	0.6554196	0.4899	0.559058
HIP13941	0.002136752136752137	0.0	0.38200104	0.38055187	0.2937485	0.53763527	0.37243718	0.45620364	0.29993147	0.28707963	0.37640464	0.698903	0.537473	0.36516255	0.44007686	0.52270705	0.42995584	0.46427384
HIP13945	0.002136752136752137	0.0	0.28479844	0.45270407	0.38935646	0.31613514	0.31388682	0.47361544	0.28666043	0.3878257	0.46271533	0.534244	0.5353334	0.43146276	0.44917825	0.6199986	0.7414646	0.48507234
HIP13947	0.002136752136752137	0.0	0.4039998	0.54815567	0.25053623	0.41723832	0.34293365	0.32002062	0.49772418	0.36481133	0.44154555	0.5116981	0.6583774	0.71091515	0.51727223	0.4499638	0.41628617	0.43457422
HIP13951	0.0025	1.0	0.79128337	0.22680867	0.6389922	0.6986637	0.6274339	0.7538586	0.7025341	0.7921679	0.70782685	0.25106767	0.13639039	0.08095729	0.20267004	0.2742837	0.75511396	0.7894604
HIP13954	0.0025	1.0	0.5175307	0.40059486	0.39037588	0.3627541	0.4188978	0.39806056	0.49154222	0.5191095	0.48867175	0.34065425	0.30393046	0.41637787	0.37892428	0.34843755	0.40964556	0.42447877
HIP13956	0.0025	1.0	0.35586435	0.54798883	0.65363795	0.47307625	0.36113685	0.55620474	0.49447352	0.49054664	0.4211063	0.5135485	0.8171484	0.69993997	0.66824013	0.53034985	0.3855542	0.38696754
HIP13958	0.002136752136752137	0.0	0.31945407	0.43637174	0.4796888	0.44615605	0.4234187	0.5397991	0.4270498	0.3087591	0.5163423	0.50333184	0.4021638	0.25417465	0.3970896	0.49123156	0.47932693	0.4698554
HIP13966	0.002136752136752137	0.0	0.4794136	0.42816603	0.40166697	0.3012906	0.30898815	0.38903362	0.25523537	0.32816705	0.3693537	0.39886746	0.684432	0.47064218	0.39820123	0.5314053	0.4572238	0.3322272
HIP13967	0.0025	1.0	0.37590814	0.5527267	0.6870453	0.4472848	0.4706319	0.531408	0.4428368	0.44228435	0.43468606	0.43971765	0.56042063	0.69127697	0.71806675	0.5190106	0.51061535	0.5012582
HIP13972	0.002136752136752137	0.0	0.5881642	0.27830556	0.36357617	0.72660816	0.3870963	0.6206993	0.5486342	0.6148437	0.5358188	0.47234195	0.2259497	0.21750632	0.4197694	0.42789274	0.6062984	0.54434407
HIP13976	0.0025	1.0	0.45616382	0.61757076	0.555982	0.72907424	0.67995495	0.49639055	0.73196083	0.78456855	0.63034016	0.53776133	0.48280632	0.7176349	0.6029875	0.41945985	0.6047627	0.7272455
HIP13978	0.002136752136752137	0.0	0.58793074	0.35447627	0.32647854	0.69301593	0.44731048	0.8068576	0.4956276	0.4250236	0.5546542	0.6499912	0.402677	0.22452241	0.3610197	0.4668494	0.552747	0.6794477
HIP13981	0.002136752136752137	0.0	0.38039088	0.37591588	0.52193063	0.45025024	0.39869457	0.3454734	0.3288577	0.40075177	0.33583552	0.54383296	0.5038278	0.46442738	0.4563204	0.72825533	0.55212754	0.5388335
HIP13983	0.002136752136752137	0.0	0.4424597	0.6792656	0.59606785	0.61335605	0.50466543	0.51861227	0.39290562	0.2928055	0.46248186	0.42208415	0.62744516	0.4762701	0.42700246	0.4868581	0.438543	0.4279161
HIP13986	0.0025	1.0	0.58113277	0.6407554	0.37838113	0.44383496	0.41833168	0.50868016	0.4461619	0.45318648	0.602268	0.7266703	0.72534007	0.6849314	0.52600104	0.60878265	0.46891212	0.42343503
HIP13988	0.0025	1.0	0.28668034	0.8286909	0.5707915	0.36844248	0.5168654	0.6045394	0.42705297	0.45211816	0.40472972	0.7040816	0.6917495	0.76575446	0.7292593	0.6617439	0.3723256	0.50152045
HIP13989	0.002136752136752137	0.0	0.18350887	0.81375337	0.7971395	0.2451685	0.3429709	0.2595758	0.33138806	0.37139636	0.2904606	0.55198324	0.79880375	0.9118497	0.6455298	0.50167525	0.31445462	0.3323065
HIP13992	0.0025	1.0	0.8222296	0.40301123	0.85391027	0.67060345	0.7437364	0.5461786	0.8344816	0.8753163	0.6965859	0.34350657	0.17549676	0.28660387	0.4651723	0.54825795	0.77868485	0.75462025
HIP13994	0.0025	1.0	0.33277565	0.76291454	0.6840676	0.30687985	0.33782196	0.40578374	0.67916703	0.80495495	0.3224596	0.69849074	0.83782274	0.93417394	0.78083205	0.66026044	0.4229312	0.3819769
HIP14000	0.002136752136752137	0.0	0.58567643	0.41198084	0.515486	0.5174664	0.7257738	0.37338775	0.6093093	0.6782158	0.5045113	0.21463138	0.22077417	0.4467259	0.46858978	0.2359027	0.516746	0.48828188
HIP14004	0.002136752136752137	0.0	0.57990134	0.4277443	0.6469401	0.6099543	0.6892246	0.5200592	0.6243598	0.5212727	0.5595381	0.4091404	0.39026505	0.4895138	0.50108486	0.7441248	0.576756	0.49511835
HIP14007	0.002136752136752137	0.0	0.48474634	0.41964746	0.21220511	0.56063527	0.6249442	0.58104944	0.6093172	0.45059782	0.68018746	0.473977	0.48050153	0.22941211	0.35293669	0.56239676	0.64210117	0.7696841
HIP14015	0.002136752136752137	0.0	0.5142332	0.65971667	0.5620957	0.30506665	0.47421145	0.41171795	0.38344598	0.5315364	0.5021231	0.70407414	0.7518903	0.7213454	0.6466005	0.5105446	0.39862382	0.48015794
HIP14016	0.0025	1.0	0.5895739	0.6942904	0.5122288	0.67552394	0.5091301	0.55439526	0.4254025	0.50385284	0.5256619	0.8721696	0.8061962	0.59480196	0.59469485	0.6453122	0.4734704	0.46671468
HIP14020	0.002136752136752137	0.0	0.671143	0.15337408	0.14487717	0.8452762	0.4419441	0.653261	0.5423088	0.5431199	0.7148508	0.303853	0.18564165	0.09011462	0.1844148	0.3160879	0.60957867	0.7329035
HIP14022	0.0025	1.0	0.62646776	0.34151563	0.8076786	0.39969492	0.38425103	0.3426784	0.40114886	0.42172956	0.43685445	0.33532745	0.33723795	0.47378287	0.3553949	0.353647	0.45202348	0.5333917
HIP14024	0.0025	1.0	0.26022077	0.9018309	0.87574697	0.16614118	0.71658206	0.09676093	0.30990514	0.46561933	0.2307122	0.49748713	0.7118983	0.9359293	0.68205273	0.5871927	0.22732344	0.14694652
HIP14028	0.002136752136752137	0.0	0.50035584	0.743224	0.66509354	0.47602296	0.43993133	0.4018416	0.45748776	0.43630552	0.4458942	0.46368045	0.7830667	0.83255315	0.7060018	0.6026526	0.32915637	0.39843154
HIP14030	0.002136752136752137	0.0	0.5646723	0.56160533	0.5014677	0.49979606	0.3718279	0.42451733	0.6154434	0.6585149	0.46210885	0.50199306	0.5363885	0.67607987	0.45083216	0.40469226	0.42980587	0.35439712
HIP14034	0.0025	1.0	0.2983072	0.41570497	0.384329	0.3549497	0.201682	0.4507323	0.30847928	0.26027232	0.4054766	0.70159924	0.77359813	0.68506783	0.6267854	0.6398853	0.49872676	0.34472167
HIP14036	0.002136752136752137	0.0	0.38278237	0.381259	0.3053347	0.39722016	0.25432333	0.5577617	0.24660912	0.2421985	0.34805834	0.5279084	0.7242511	0.3476919	0.38602236	0.50075257	0.45199978	0.3335545
HIP14039	0.002136752136752137	0.0	0.72843045	0.3249387	0.29044756	0.69644016	0.5445952	0.63693213	0.5143262	0.4490713	0.5548297	0.44087753	0.40947556	0.4061831	0.47801703	0.3956744	0.56598204	0.68065774
HIP14043	0.002136752136752137	0.0	0.80045366	0.582657	0.68409467	0.5926093	0.6381948	0.63900924	0.68057007	0.7059347	0.58914554	0.3032858	0.42454058	0.44875595	0.44719476	0.30215457	0.59736353	0.5831813
HIP14045	0.0025	1.0	0.2595935	0.8537655	0.5910731	0.10610217	0.60435385	0.13897175	0.4668545	0.34718874	0.14400831	0.59592044	0.8388132	0.8942205	0.8503409	0.6710786	0.31411678	0.12742478
HIP14053	0.0025	1.0	0.47567227	0.5957444	0.38670242	0.49273002	0.68453705	0.5935141	0.5380247	0.5702891	0.43746966	0.28183544	0.3255171	0.6019413	0.5037015	0.42728475	0.39342347	0.48118365
HIP14055	0.002136752136752137	0.0	0.34371424	0.5608326	0.5168765	0.33190697	0.2352989	0.4340857	0.25076175	0.2797861	0.31040102	0.54197323	0.6011332	0.5313258	0.441899	0.69925463	0.3797984	0.2536193
HIP14059	0.002136752136752137	0.0	0.3241735	0.5829446	0.33528203	0.5196108	0.60639894	0.37101758	0.24855259	0.19167253	0.4319306	0.739168	0.7189743	0.350048	0.3993493	0.54196876	0.3453141	0.39501554
HIP14060	0.0025	1.0	0.59656286	0.6476933	0.7053651	0.47594973	0.58238316	0.55056995	0.420744	0.58494484	0.4650929	0.47507823	0.61305964	0.74439764	0.57319605	0.50039274	0.5118088	0.4977243
HIP14064	0.002136752136752137	0.0	0.17321604	0.5341347	0.27986687	0.25320375	0.14495316	0.50178194	0.20733061	0.27819857	0.36951834	0.50827986	0.72013164	0.6571848	0.50522035	0.51438046	0.21001309	0.27944684
HIP14066	0.002136752136752137	0.0	0.6934037	0.37346426	0.4399797	0.7406351	0.5213405	0.76713836	0.7156788	0.77400374	0.5505991	0.81752336	0.3003263	0.48734647	0.42129004	0.7833744	0.6420766	0.61042404
HIP14071	0.0025	1.0	0.48103622	0.6828585	0.56650984	0.47330806	0.46461186	0.47012803	0.40422058	0.48993528	0.4050786	0.52991503	0.5053343	0.5572587	0.42763674	0.5027821	0.41127226	0.45994362
HIP14072	0.002136752136752137	0.0	0.66757226	0.28475803	0.47282988	0.7937808	0.44159672	0.64636016	0.4582929	0.60855997	0.6569357	0.43454546	0.39688653	0.20303103	0.31710628	0.4318338	0.5409291	0.73260224
HIP14077	0.002136752136752137	0.0	0.6181866	0.2124516	0.24889517	0.49210516	0.4836814	0.48464394	0.4533577	0.4248395	0.5210397	0.34078893	0.23996022	0.19738752	0.2835778	0.40348536	0.5780396	0.51266295
HIP14079	0.002136752136752137	0.0	0.67393124	0.13185522	0.21898776	0.704832	0.694037	0.69326997	0.6061357	0.4920466	0.6715455	0.25033414	0.10752386	0.097014844	0.16149366	0.32728446	0.7020673	0.7042545
HIP14080	0.002136752136752137	0.0	0.6021467	0.24092585	0.39099997	0.47694892	0.33148444	0.4358486	0.48837143	0.48332253	0.6325269	0.4765527	0.62429553	0.25304744	0.29763964	0.61381954	0.59029996	0.5668017
HIP14090	0.002136752136752137	0.0	0.23815611	0.7181405	0.40347987	0.5469274	0.23491243	0.39142573	0.21591246	0.24886	0.29386106	0.5993849	0.6971	0.55869305	0.48287192	0.5703516	0.4471324	0.2453871
HIP14092	0.0025	1.0	0.8162736	0.3371204	0.491196	0.47047344	0.560083	0.3983769	0.64375293	0.8092346	0.6339592	0.32431817	0.34928715	0.4773831	0.56664985	0.33519167	0.6357097	0.56577384
HIP14095	0.002136752136752137	0.0	0.25208196	0.5569453	0.26831645	0.15266392	0.19084367	0.2898543	0.19686827	0.2562309	0.24373817	0.36764032	0.5024361	0.45557767	0.46034428	0.4594495	0.33998445	0.19543421
HIP14096	0.0025	1.0	0.53877693	0.6114911	0.50303894	0.65977895	0.6475605	0.60048926	0.5578006	0.5470821	0.6504358	0.7073474	0.5034609	0.61798865	0.5646009	0.45107803	0.56879103	0.5600111
HIP14103	0.0025	1.0	0.46923783	0.5691834	0.8153028	0.3979629	0.6045992	0.43819526	0.5852375	0.5527866	0.5553798	0.5362851	0.62675416	0.76344234	0.75084627	0.5249657	0.49644285	0.4424697
HIP14106	0.0025	1.0	0.2894687	0.5166065	0.91389513	0.15156427	0.65927833	0.11643699	0.57201684	0.6342954	0.18192452	0.31195134	0.18861759	0.583574	0.6190634	0.486049	0.29478717	0.0858354
HIP14107	0.0025	1.0	0.537369	0.60021466	0.7618741	0.6276862	0.5598088	0.6683445	0.41808313	0.5793542	0.64967227	0.7235449	0.557459	0.5534032	0.47687092	0.6063699	0.6305243	0.6709345
HIP14109	0.002136752136752137	0.0	0.46656182	0.4192215	0.27139866	0.24977365	0.17131871	0.29611573	0.25465629	0.2741517	0.33911717	0.3977243	0.75041294	0.591927	0.440521	0.47259465	0.39250112	0.18956968
HIP14110	0.002136752136752137	0.0	0.1831418	0.50129604	0.3124038	0.11746496	0.5349203	0.08667886	0.40181592	0.3757136	0.10725835	0.39037797	0.19031525	0.60690707	0.4450909	0.27094865	0.123276174	0.07877737
HIP14114	0.002136752136752137	0.0	0.25082707	0.7042695	0.6450209	0.2321732	0.5370381	0.18278062	0.31460506	0.35070348	0.19145566	0.514937	0.6130163	0.76763475	0.56877714	0.6198081	0.32189977	0.2587532
HIP14118	0.0025	1.0	0.42760152	0.598202	0.71968925	0.19253275	0.29116538	0.3137096	0.2219671	0.27694306	0.31589922	0.5383899	0.6609997	0.74167985	0.43087918	0.509302	0.52193236	0.2954663
HIP14124	0.0025	1.0	0.5188698	0.40086943	0.55185544	0.67556775	0.6532881	0.70048904	0.49646708	0.4933488	0.508626	0.73321044	0.691589	0.34116787	0.38894206	0.788514	0.4147966	0.48780692
HIP14127	0.002136752136752137	0.0	0.23154274	0.7582705	0.65821195	0.41328076	0.7137112	0.54114556	0.5006446	0.36431855	0.40762162	0.5196763	0.69214964	0.64719117	0.60880065	0.5690936	0.32464403	0.4508217
HIP14129	0.002136752136752137	0.0	0.52295065	0.46474233	0.48587376	0.4595126	0.366168	0.43365178	0.4336115	0.38252926	0.3941066	0.5880092	0.4227304	0.31024373	0.35944343	0.46932966	0.42773092	0.39910024
HIP14130	0.002136752136752137	0.0	0.47136974	0.44578767	0.2574936	0.4298051	0.45222622	0.41236615	0.45268393	0.4194308	0.49212155	0.32858834	0.4045509	0.22196794	0.3322062	0.41451204	0.6358346	0.4795796
HIP14136	0.0025	1.0	0.48812467	0.63132447	0.685971	0.50383806	0.824523	0.41761872	0.6946349	0.5465962	0.4694328	0.48290005	0.60123706	0.55458325	0.686653	0.64644444	0.6417798	0.57287353
HIP14140	0.002136752136752137	0.0	0.43951523	0.31242388	0.47117445	0.66258264	0.5381462	0.5410805	0.3757527	0.33533642	0.5931655	0.6411287	0.53711975	0.21784186	0.32746476	0.46481082	0.61157995	0.5373948
HIP14142	0.0025	1.0	0.7963624	0.36435553	0.4612872	0.6976689	0.8020216	0.703457	0.6813586	0.64714426	0.694473	0.35435405	0.45925885	0.38675258	0.51573074	0.49793628	0.7454426	0.73388624
HIP14148	0.0025	1.0	0.6856525	0.42778778	0.46443492	0.77059007	0.8280281	0.7810763	0.79050946	0.723873	0.83589417	0.3809749	0.31384143	0.578431	0.53815395	0.278827	0.71110207	0.7085462
HIP14152	0.0025	1.0	0.28084308	0.8648799	0.9256942	0.67821205	0.85419047	0.59771943	0.85875034	0.87328565	0.48040986	0.5263474	0.6739585	0.91393507	0.79433835	0.60631037	0.39974755	0.4394895
HIP14157	0.0025	1.0	0.7598836	0.3056848	0.6942928	0.6140369	0.6691516	0.6254386	0.7027403	0.6937271	0.5922368	0.35598364	0.2394656	0.4628041	0.6135452	0.33396524	0.58980614	0.63008654
HIP14174	0.002136752136752137	0.0	0.23656681	0.5869187	0.34822732	0.1600909	0.28336823	0.23350039	0.30940753	0.18709674	0.29088092	0.5191919	0.7349015	0.70486283	0.4895286	0.5352559	0.24282327	0.27584383
HIP14175	0.0025	1.0	0.22436684	0.6509305	0.8780359	0.33345896	0.44249365	0.35332906	0.6441624	0.79629344	0.32047588	0.5810374	0.8121176	0.78174627	0.81655014	0.4761537	0.44968453	0.2626235
HIP14176	0.002136752136752137	0.0	0.739348	0.30613682	0.39547336	0.5610913	0.48723167	0.71568143	0.5637593	0.57875484	0.6200931	0.43779093	0.57654035	0.29162621	0.42855805	0.42637977	0.55865216	0.6717673
HIP14181	0.0025	1.0	0.2922476	0.5516403	0.5954987	0.46943554	0.22214425	0.38939124	0.23097196	0.3334586	0.34997058	0.7067972	0.77267295	0.5403534	0.4534878	0.70824194	0.37606052	0.3643948
HIP14187	0.0025	1.0	0.5921259	0.6528123	0.7831299	0.5760569	0.6078652	0.31318218	0.62168026	0.6443338	0.46680355	0.44550502	0.43333238	0.70337504	0.560135	0.44396237	0.5291685	0.41969684
HIP14192	0.002136752136752137	0.0	0.5088484	0.5589657	0.2564358	0.38711274	0.2193926	0.38197464	0.23875272	0.22740114	0.38432592	0.5459483	0.5131709	0.3836937	0.34235507	0.53854597	0.33826298	0.30013442
HIP14194	0.0025	1.0	0.46816084	0.5051855	0.51491094	0.4386161	0.71998143	0.45720515	0.498943	0.41528523	0.31740743	0.6981958	0.45631447	0.5914258	0.49999446	0.5573729	0.38774145	0.30378115
HIP14196	0.002136752136752137	0.0	0.2325674	0.7108852	0.63618433	0.17743102	0.2962116	0.34842753	0.2833525	0.33099785	0.39780968	0.45692754	0.7451852	0.85153174	0.60715157	0.70074415	0.4141647	0.31571597
HIP14202	0.002136752136752137	0.0	0.54254013	0.46957582	0.27123657	0.677318	0.6493218	0.7930455	0.7003793	0.6926113	0.707314	0.45112306	0.3930014	0.25406983	0.44987947	0.4932533	0.682643	0.8135023
HIP14205	0.0025	1.0	0.4751727	0.58819336	0.8330299	0.32536262	0.8161162	0.46576875	0.5440114	0.50084406	0.31037423	0.41680548	0.5522149	0.55060565	0.56126803	0.45940572	0.393749	0.46879017
HIP14209	0.002136752136752137	0.0	0.48397052	0.49488184	0.43483132	0.46457896	0.15102181	0.4337407	0.24027601	0.22340488	0.376683	0.6741847	0.74165666	0.5833629	0.5750867	0.6475497	0.36148062	0.331059
HIP14211	0.002136752136752137	0.0	0.63942385	0.24869472	0.2019172	0.6531813	0.3627959	0.6775971	0.5425646	0.5078751	0.5939964	0.36595947	0.26716748	0.2338779	0.2955127	0.39006695	0.51828355	0.6766684
HIP14213	0.002136752136752137	0.0	0.17388517	0.7376793	0.5368175	0.47125408	0.38293073	0.5101068	0.21772915	0.16640905	0.36728525	0.6294586	0.7775407	0.55088395	0.4728262	0.57645756	0.23391777	0.36470222
HIP14214	0.002136752136752137	0.0	0.2443715	0.74404544	0.66130185	0.20506364	0.3025948	0.23836699	0.2794591	0.33279446	0.22662258	0.52519363	0.6935226	0.7981628	0.5978613	0.52944475	0.22627774	0.22735155
HIP14218	0.002136752136752137	0.0	0.5303646	0.34911475	0.16531554	0.3542807	0.27013293	0.4961961	0.34244972	0.2705592	0.55497795	0.293971	0.3784143	0.24471161	0.37752506	0.44700262	0.4834889	0.53616273
HIP14223	0.0025	1.0	0.8212355	0.7202845	0.7025091	0.5270233	0.68745863	0.6371138	0.62241447	0.6139228	0.57809573	0.45169795	0.5707536	0.70038897	0.6798716	0.45038122	0.516899	0.5283255
HIP14226	0.002136752136752137	0.0	0.37586746	0.46135595	0.34801745	0.55887645	0.27412137	0.40099603	0.24079776	0.21797988	0.4153636	0.5337759	0.63098955	0.42648005	0.41708273	0.57659036	0.3831568	0.37317544
HIP14230	0.002136752136752137	0.0	0.23488006	0.48841116	0.17723602	0.3824712	0.100933015	0.46321094	0.109499305	0.14618874	0.22730228	0.6136333	0.7915226	0.48705015	0.32585505	0.6800802	0.21213478	0.19739771
HIP14231	0.0025	1.0	0.3737871	0.60288036	0.58542895	0.51519066	0.4114502	0.5173756	0.59543157	0.59054315	0.4198059	0.5008215	0.44995072	0.7753554	0.63183516	0.36518708	0.3987525	0.2930367
HIP14237	0.002136752136752137	0.0	0.44734365	0.38206524	0.25672293	0.49007386	0.2583087	0.5481963	0.40448216	0.49037474	0.49266374	0.5807714	0.52063096	0.29904065	0.4225097	0.62893784	0.32746226	0.49687287
HIP14240	0.002136752136752137	0.0	0.62971056	0.23650545	0.37189245	0.6173727	0.45369095	0.6900103	0.5765068	0.61898774	0.57160485	0.4897633	0.34058124	0.21070793	0.2486797	0.58715695	0.5883155	0.60185415
HIP14241	0.002136752136752137	0.0	0.78253615	0.24174619	0.22016296	0.6920001	0.43330267	0.6082029	0.6670935	0.5653867	0.5835358	0.27148008	0.11518109	0.12216827	0.3474782	0.50809956	0.6258853	0.64545804
HIP14494	0.002136752136752137	0.0	0.6590077	0.08926958	0.03832674	0.80368614	0.37507856	0.6649482	0.66005814	0.5458557	0.7394102	0.20519781	0.07602182	0.033198684	0.28084433	0.30966273	0.67684466	0.80319166
HIP14911	0.002136752136752137	0.0	0.45826054	0.36478126	0.33455902	0.6966158	0.31679064	0.5191183	0.33206972	0.27420712	0.44356066	0.5385628	0.608103	0.40353596	0.34570014	0.58985174	0.3940569	0.39999235
HIP15685	0.0025	1.0	0.42965442	0.6696932	0.89312106	0.6044153	0.70517623	0.6433975	0.34012473	0.6263437	0.66341263	0.5398027	0.7733072	0.79329276	0.6233334	0.5626754	0.6621377	0.63722265
HIP15861	0.0025	1.0	0.47774097	0.882309	0.662217	0.4953954	0.623128	0.4015832	0.4090408	0.40828705	0.53357303	0.6709775	0.7767876	0.5405277	0.7566352	0.6226431	0.5217458	0.66429204
HIP16515	0.0025	1.0	0.614802	0.8445482	0.7933438	0.644253	0.86212325	0.6428975	0.8447099	0.88398045	0.7013378	0.45284742	0.3910519	0.7318369	0.656018	0.5182961	0.5837099	0.6912644
HIP16867	0.0025	1.0	0.47103742	0.5230317	0.6797262	0.44929537	0.5368244	0.41904098	0.47847587	0.3307624	0.37021488	0.5889386	0.74304587	0.63297266	0.66551244	0.5222318	0.61556256	0.53547186
HIP17370	0.0025	1.0	0.33328032	0.52571666	0.4541976	0.4623922	0.49969196	0.24579218	0.48039708	0.5473297	0.3675617	0.51684284	0.5048818	0.72643185	0.41965908	0.4681332	0.37648007	0.29583338
HIP17440	0.002136752136752137	0.0	0.80824864	0.14552191	0.1796087	0.7794454	0.51652586	0.7418402	0.6304829	0.66282153	0.73151886	0.4263661	0.3338623	0.07803726	0.18689495	0.34813693	0.67605436	0.7522429
HIP17454	0.002136752136752137	0.0	0.3793393	0.5702201	0.31174406	0.52386725	0.2699085	0.4939004	0.61222506	0.33226347	0.37538177	0.7414592	0.61162716	0.6003508	0.5487803	0.7218766	0.40456724	0.31129754
HIP17457	0.002136752136752137	0.0	0.26393092	0.54766536	0.57921135	0.3748833	0.31303662	0.378337	0.33796495	0.36470583	0.46597636	0.5502579	0.53822243	0.52959615	0.39735812	0.65327275	0.3600598	0.33838773
HIP17462	0.0025	1.0	0.4555248	0.72357035	0.7454327	0.41040856	0.57974976	0.5474959	0.4920165	0.40864947	0.41708177	0.6625689	0.5553473	0.762488	0.48316488	0.81959355	0.39862427	0.5237897
HIP17534	0.0025	1.0	0.46048015	0.7248693	0.8033816	0.54215634	0.75827014	0.41259968	0.53597295	0.497073	0.3438298	0.530952	0.6300184	0.78140676	0.75305146	0.616729	0.39793116	0.30113295
HIP17577	0.0025	1.0	0.41551724	0.67129153	0.78120875	0.2956848	0.6367967	0.3505278	0.33338982	0.4609607	0.34418505	0.35290527	0.45828822	0.61194134	0.5198152	0.3099631	0.38350946	0.2892225
HIP17585	0.002136752136752137	0.0	0.21929154	0.5729144	0.34593344	0.17799735	0.19102001	0.18005621	0.20781574	0.20625657	0.27119762	0.42505985	0.56003135	0.49549124	0.34973073	0.52217144	0.31485415	0.20217201
HIP17698	0.002136752136752137	0.0	0.3135453	0.4671677	0.6309855	0.5664156	0.4172836	0.60315293	0.53048337	0.6036395	0.5263607	0.5675556	0.689948	0.6561794	0.40821955	0.7190546	0.43287915	0.55973727
HIP17723	0.0025	1.0	0.5041981	0.5140681	0.5231004	0.5037951	0.51065636	0.5002745	0.42598942	0.49004638	0.6228304	0.39978382	0.42214444	0.4676671	0.5979792	0.46547496	0.6773732	0.5027828
HIP17760	0.0025	1.0	0.293718	0.59220296	0.5019345	0.33007643	0.21744546	0.39024276	0.5229765	0.53456306	0.440683	0.428649	0.7695633	0.7738531	0.49164584	0.6068088	0.45349073	0.34105888
HIP17837	0.0025	1.0	0.6030616	0.41404867	0.7159636	0.6459346	0.6511577	0.58809435	0.6990819	0.58239716	0.61677194	0.34221786	0.3204152	0.34402478	0.6135759	0.29590404	0.56209266	0.5524148
HIP17845	0.0025	1.0	0.50868315	0.49800003	0.5168101	0.5444512	0.6017785	0.536914	0.62582856	0.6486252	0.55743814	0.37475735	0.4029188	0.50465363	0.4576329	0.56219256	0.6007287	0.5718138
HIP19048	0.002136752136752137	0.0	0.3647446	0.56453544	0.42033622	0.17708531	0.18324012	0.36051893	0.29548836	0.25668335	0.32472163	0.7570256	0.5446974	0.57513785	0.39886314	0.6940886	0.23084658	0.45266208
