# Supplementary material for: Dynamic kernel matching for non-conforming data: A case study of T cell receptor datasets
Source: PLoS One. 2023 Mar 7;18(3):e0265313. doi: 10.1371/journal.pone.0265313 (PMC9990938; doi:10.1371/journal.pone.0265313)
Supplement: S1 Data — (ZIP) [file pone.0265313.s009.zip › source code/repertoire-classification-problem/model/bin/model_8_ps_val.csv]

Sample	Weight	Label	Prediction_0	Prediction_1	Prediction_2	Prediction_3	Prediction_4	Prediction_5	Prediction_6	Prediction_7	Prediction_8	Prediction_9	Prediction_10	Prediction_11	Prediction_12	Prediction_13	Prediction_14	Prediction_15
HIP00777	0.008620689655172414	1.0	0.7287299	0.31857067	0.45554033	0.57733643	0.5808377	0.5329129	0.68512857	0.55617285	0.6947888	0.27605414	0.3760326	0.31424516	0.37090385	0.38356808	0.7760694	0.6066356
HIP01055	0.008064516129032258	0.0	0.6513392	0.4108967	0.2861693	0.5214526	0.5853089	0.6260626	0.46865967	0.42859697	0.44031376	0.47751456	0.42008746	0.32499564	0.337139	0.35702196	0.51358056	0.52049524
HIP01091	0.008620689655172414	1.0	0.17606622	0.6492913	0.75353384	0.4523641	0.3054592	0.6840011	0.41659287	0.46691492	0.33475733	0.7695304	0.67169493	0.8130509	0.59343404	0.78398144	0.38953924	0.34842283
HIP01180	0.008064516129032258	0.0	0.596926	0.3394364	0.3018395	0.6241766	0.38990974	0.6165616	0.4487533	0.418008	0.6134624	0.8255868	0.4339897	0.311691	0.39172524	0.82125556	0.5291306	0.5535989
HIP01266	0.008064516129032258	0.0	0.61298245	0.30947167	0.26092649	0.6783782	0.3850695	0.45769587	0.45501897	0.45770764	0.55081725	0.45129305	0.4397532	0.23545045	0.27968484	0.6074753	0.46217656	0.55001557
HIP01393	0.008064516129032258	0.0	0.57434285	0.28762954	0.34845003	0.6523112	0.62811244	0.6339265	0.6757096	0.58218634	0.7125697	0.402924	0.4706028	0.25189415	0.30092517	0.40378758	0.5349445	0.6214374
HIP01765	0.008620689655172414	1.0	0.2525643	0.54784566	0.3846566	0.3003649	0.2906733	0.30564928	0.39797175	0.40427247	0.3430356	0.53520036	0.71014106	0.54734343	0.49383578	0.6660153	0.19765899	0.29044405
HIP02024	0.008620689655172414	1.0	0.2902066	0.82296187	0.87450385	0.29012853	0.8622508	0.27587286	0.78381455	0.60895014	0.32969403	0.52783203	0.62418723	0.92949444	0.8826779	0.5404483	0.49048042	0.3222237
HIP03111	0.008064516129032258	0.0	0.83922285	0.26660258	0.36385363	0.72391236	0.73292595	0.7254777	0.63123226	0.6685302	0.76994526	0.37572592	0.44815606	0.54168034	0.44099984	0.41324016	0.7960503	0.84065574
HIP03194	0.008620689655172414	1.0	0.55308104	0.37778005	0.7552452	0.5949548	0.5848921	0.5423781	0.66680354	0.60161144	0.5796412	0.3392688	0.42604658	0.4290915	0.5811853	0.38840136	0.5887821	0.6052869
HIP03197	0.008064516129032258	0.0	0.6022479	0.47098038	0.3245129	0.6297311	0.5927704	0.50857466	0.685014	0.71942425	0.56992024	0.24180698	0.32375032	0.4998071	0.49416795	0.25224704	0.6038693	0.62227243
HIP03370	0.008620689655172414	1.0	0.5667487	0.5213244	0.6669164	0.4759046	0.42529523	0.36765856	0.43028113	0.7760228	0.44450384	0.39245903	0.36089772	0.63117623	0.57751495	0.4428278	0.49919814	0.37511584
HIP03494	0.008064516129032258	0.0	0.644042	0.2579314	0.48403645	0.4521157	0.3464279	0.55655426	0.6509924	0.66630995	0.58758074	0.25315166	0.39570886	0.25722772	0.36356598	0.32538515	0.49458334	0.5006702
HIP03592	0.008064516129032258	0.0	0.62287486	0.37015194	0.4529253	0.6807765	0.33723822	0.6400029	0.4110642	0.3597073	0.50031936	0.7316247	0.48235446	0.25836563	0.34971026	0.44482344	0.51472205	0.48300725
HIP04455	0.008620689655172414	1.0	0.40259466	0.5285566	0.609352	0.19865543	0.38743204	0.29248405	0.36481476	0.3634276	0.26643735	0.44386792	0.6325388	0.7826315	0.5949564	0.5055892	0.33732992	0.22226211
HIP04475	0.008620689655172414	1.0	0.39342085	0.6870842	0.743086	0.25105917	0.51423293	0.24506691	0.39869732	0.51010835	0.24907202	0.41664365	0.58873	0.79816914	0.67828846	0.43083775	0.3585552	0.34114987
HIP04509	0.008620689655172414	1.0	0.7641047	0.42695048	0.6705003	0.89697695	0.75181305	0.8739549	0.7530637	0.7807454	0.7763978	0.41169348	0.40046763	0.38924497	0.5599672	0.35861772	0.71842295	0.7860215
HIP04545	0.008064516129032258	0.0	0.5301031	0.5827674	0.56797636	0.5933707	0.44478214	0.40703267	0.33116478	0.3167138	0.42577973	0.49447563	0.43642196	0.37318802	0.35049692	0.54887104	0.41544726	0.46064395
HIP04555	0.008620689655172414	1.0	0.6596749	0.42947036	0.24375555	0.7736751	0.6432677	0.70777154	0.76057124	0.6518694	0.7710614	0.46470857	0.34010988	0.21210346	0.53826034	0.5583028	0.6653026	0.67366207
HIP04605	0.008620689655172414	1.0	0.3004924	0.5358388	0.8143338	0.3165742	0.31321877	0.42060605	0.41963407	0.42056876	0.4086976	0.5464926	0.8100349	0.60513484	0.53032297	0.60536075	0.3171065	0.26156887
HIP04634	0.008620689655172414	1.0	0.682799	0.13817245	0.22926646	0.7677619	0.6773516	0.67023236	0.8319919	0.8060393	0.7686558	0.23859891	0.36684906	0.19283557	0.38626826	0.41177347	0.73016477	0.7657618
HIP05390	0.008064516129032258	0.0	0.26745617	0.4562536	0.46068406	0.51483315	0.3197579	0.5995153	0.38423413	0.38162488	0.35032013	0.5340933	0.5108215	0.61852646	0.45931503	0.59626913	0.49289435	0.42147496
HIP05405	0.008620689655172414	1.0	0.44095954	0.44906017	0.6818537	0.5947166	0.6858634	0.38984904	0.51873124	0.51975715	0.53610134	0.36582956	0.47808355	0.47056946	0.44993156	0.582961	0.45025757	0.45870742
HIP05551	0.008620689655172414	1.0	0.47936913	0.46286678	0.6201222	0.5237254	0.50844574	0.46705133	0.49354902	0.4432959	0.3829265	0.5653004	0.59347284	0.4884898	0.59072316	0.72772837	0.45176613	0.46531427
HIP05574	0.008064516129032258	0.0	0.8104681	0.15699083	0.40900928	0.9032185	0.76136863	0.68662494	0.7761369	0.68571746	0.76394314	0.33452976	0.19360402	0.12115899	0.32600617	0.3094588	0.69124484	0.7702874
HIP05763	0.008064516129032258	0.0	0.09571898	0.6314034	0.6746795	0.07898015	0.6745013	0.09295133	0.59780353	0.63979214	0.1766628	0.8594917	0.5704595	0.6930704	0.6403292	0.7199771	0.0577631	0.080728054
HIP05948	0.008064516129032258	0.0	0.6141046	0.37927008	0.22034353	0.43707502	0.36489093	0.46400064	0.53993356	0.5636939	0.41894072	0.40651876	0.28444505	0.60575247	0.43504	0.39371943	0.60101575	0.40419224
HIP08346	0.008064516129032258	0.0	0.33728147	0.5143056	0.7926841	0.48733744	0.5616852	0.38157922	0.35228705	0.51668847	0.51472396	0.5531944	0.45237237	0.5127611	0.58250785	0.5113815	0.34353495	0.43003544
HIP08507	0.008064516129032258	0.0	0.3742722	0.46655503	0.1465432	0.27955383	0.19129568	0.24250633	0.29897028	0.2972883	0.2843078	0.4794847	0.40343842	0.2901343	0.30651855	0.42144462	0.3089561	0.27716446
HIP08598	0.008620689655172414	1.0	0.50037265	0.43537402	0.33793822	0.5684785	0.5242146	0.40861478	0.55656266	0.5352114	0.40160117	0.66051644	0.53240484	0.4700104	0.37700868	0.48741508	0.44212347	0.45367548
HIP08792	0.008620689655172414	1.0	0.49632078	0.7116511	0.72132367	0.33536172	0.49227834	0.3202363	0.55073273	0.4786983	0.2801942	0.689348	0.7970079	0.81340003	0.85602725	0.7053666	0.31890666	0.2947941
HIP08805	0.008064516129032258	0.0	0.7243563	0.111905396	0.31410858	0.7408619	0.6784931	0.60991967	0.6643728	0.526664	0.7304639	0.39516646	0.08346	0.04828036	0.20879057	0.18724823	0.70141965	0.6866526
HIP08821	0.008620689655172414	1.0	0.2879567	0.5907774	0.62015396	0.286632	0.5041573	0.20284727	0.33910054	0.41798663	0.2231422	0.46224353	0.7627802	0.5758452	0.52428746	0.544049	0.37498537	0.24862498
HIP08972	0.008064516129032258	0.0	0.29207817	0.586534	0.31707782	0.5415453	0.42735222	0.40722477	0.3688071	0.39413384	0.47618383	0.7976968	0.6424649	0.5550234	0.5176217	0.6502133	0.36756283	0.41452444
HIP08977	0.008064516129032258	0.0	0.6339743	0.25272474	0.3984849	0.4819377	0.5776847	0.51844335	0.6432412	0.6899001	0.52774525	0.19960648	0.32137147	0.39193454	0.31467348	0.37485778	0.64517426	0.5268842
HIP08986	0.008620689655172414	1.0	0.69452405	0.53447074	0.8272402	0.50192827	0.7857764	0.6814134	0.63290006	0.62744796	0.6071687	0.38504845	0.42312	0.5792754	0.6051748	0.48391655	0.47313797	0.5449764
HIP09022	0.008620689655172414	1.0	0.3491419	0.55206335	0.70555717	0.22124025	0.39801404	0.45283177	0.34486413	0.43860137	0.34769958	0.32451677	0.4322715	0.5783888	0.57978964	0.71153975	0.59214467	0.3486181
HIP09029	0.008064516129032258	0.0	0.75104207	0.2527916	0.35428315	0.5017429	0.5919109	0.5187377	0.52985305	0.7975763	0.53774387	0.42189628	0.32538676	0.24628899	0.32290286	0.38246256	0.65065324	0.54870844
HIP09235	0.008620689655172414	1.0	0.3679078	0.6315474	0.59621525	0.44103	0.27671114	0.38655877	0.3461581	0.46980238	0.3355373	0.5776914	0.8691349	0.5628933	0.62470317	0.5125154	0.42851713	0.31374595
HIP09559	0.008064516129032258	0.0	0.71472186	0.25603676	0.20872897	0.57087636	0.4492258	0.5623842	0.63150334	0.6386092	0.5924638	0.30927896	0.5493572	0.1705938	0.20658252	0.4066839	0.53942275	0.4619181
HIP10358	0.008064516129032258	0.0	0.5060101	0.46950075	0.39185393	0.71419287	0.38259023	0.5476648	0.3952815	0.3955826	0.51969147	0.45207578	0.3443296	0.30896562	0.38957962	0.40511912	0.56581265	0.5576715
HIP10445	0.008064516129032258	0.0	0.32065585	0.4358188	0.4533922	0.41620657	0.23777214	0.5825983	0.33563247	0.2740052	0.31148064	0.5577194	0.79157543	0.40906817	0.489792	0.6209856	0.33765173	0.33005083
HIP10480	0.008620689655172414	1.0	0.76976997	0.3223936	0.35862726	0.7408299	0.89830875	0.6648665	0.7389599	0.6424151	0.72205967	0.37048548	0.18679395	0.16657889	0.2946164	0.28068554	0.8283509	0.74421144
HIP10514	0.008064516129032258	0.0	0.46388876	0.3849267	0.4494748	0.49867642	0.3519379	0.51764095	0.46531275	0.6338986	0.47517473	0.6969018	0.60381067	0.25891662	0.42965448	0.5461637	0.4612718	0.48114008
HIP10597	0.008064516129032258	0.0	0.73643327	0.2653495	0.22420454	0.6568312	0.51415074	0.57454646	0.47002354	0.5002522	0.6666207	0.3097728	0.2463409	0.2987544	0.2785884	0.36232397	0.59979093	0.6247767
HIP10694	0.008064516129032258	0.0	0.28555608	0.36788458	0.60520405	0.25989217	0.69296676	0.27294487	0.5583296	0.47265503	0.32908574	0.52178586	0.40772626	0.58134604	0.59225446	0.41652587	0.3646903	0.3311045
HIP10716	0.008620689655172414	1.0	0.31226632	0.74064696	0.4891457	0.22163597	0.30413473	0.44704816	0.2880757	0.33551311	0.21289703	0.79733837	0.7457551	0.7653075	0.5891887	0.70036936	0.3641461	0.23917267
HIP10726	0.008064516129032258	0.0	0.65994287	0.23620379	0.68561256	0.7062487	0.5519481	0.6049952	0.74485713	0.79029214	0.69609076	0.5643628	0.58576775	0.5713782	0.4559434	0.47439718	0.58323205	0.6056155
HIP10821	0.008064516129032258	0.0	0.2561115	0.4787674	0.33950973	0.32383752	0.24635264	0.39587742	0.1960114	0.21378392	0.4046151	0.46669424	0.6992043	0.64936304	0.32447934	0.7276527	0.3061952	0.31043616
HIP11518	0.008620689655172414	1.0	0.46884575	0.62060827	0.63764966	0.48249853	0.72136635	0.5011474	0.7892277	0.65958065	0.5223039	0.6513939	0.7382025	0.9136336	0.7480384	0.85992575	0.40353537	0.37214112
HIP11553	0.008064516129032258	0.0	0.7941983	0.16371948	0.24661165	0.8126683	0.6865113	0.5850997	0.7715653	0.74441296	0.74258953	0.24777856	0.13191578	0.15710655	0.320266	0.24727401	0.7189993	0.75309736
HIP11613	0.008620689655172414	1.0	0.20565069	0.72667253	0.78086495	0.23162138	0.28747708	0.35339448	0.34765178	0.36384463	0.2932825	0.57623744	0.6275993	0.7102058	0.59507453	0.5982287	0.27864566	0.20622897
HIP11845	0.008064516129032258	0.0	0.44419497	0.40189135	0.2774874	0.50748324	0.34576803	0.529575	0.36802882	0.5053029	0.51217294	0.5593074	0.43186462	0.2365551	0.28965545	0.4686396	0.53107387	0.40916017
HIP12099	0.008620689655172414	1.0	0.81609	0.44314635	0.7438479	0.7787875	0.7735084	0.69929993	0.7681241	0.879003	0.8029485	0.37486273	0.24223387	0.53114265	0.58947307	0.26348713	0.69588053	0.8107197
HIP12743	0.008620689655172414	1.0	0.4780247	0.84164655	0.76453984	0.23517066	0.48219386	0.28240925	0.4278266	0.4399029	0.4280344	0.5761099	0.5924988	0.9116715	0.7104277	0.45806473	0.487116	0.54242796
HIP12980	0.008620689655172414	1.0	0.5281139	0.60938174	0.6366041	0.5126227	0.64635587	0.38017094	0.54782224	0.5609651	0.38422695	0.70406914	0.7468361	0.6226236	0.53740925	0.6644874	0.6613369	0.44101053
HIP13176	0.008620689655172414	1.0	0.59045315	0.48715335	0.3495695	0.7165753	0.43610305	0.45058993	0.4764052	0.5203209	0.53579813	0.5368427	0.46044716	0.64690685	0.4148909	0.4776495	0.38018587	0.47593597
HIP13198	0.008064516129032258	0.0	0.2968647	0.69458723	0.60405916	0.5593918	0.48596117	0.7298534	0.41508675	0.47801057	0.6010905	0.6844398	0.62068367	0.5618518	0.54062545	0.68694097	0.36581606	0.6530958
HIP13244	0.008064516129032258	0.0	0.42863458	0.37705415	0.5796676	0.5190666	0.4661467	0.64340556	0.63342285	0.50450784	0.61990476	0.50662625	0.7166642	0.49164075	0.6071934	0.5952768	0.40484256	0.43191797
HIP13256	0.008064516129032258	0.0	0.3341174	0.65745693	0.55482835	0.4809172	0.2210578	0.5138074	0.1748938	0.25900987	0.33597112	0.8528013	0.90057683	0.7320047	0.5107894	0.78947926	0.26536	0.23457327
HIP13263	0.008064516129032258	0.0	0.36175963	0.5316286	0.6160573	0.5082325	0.6961187	0.5986967	0.4572912	0.46774966	0.4936704	0.35435528	0.6847225	0.5407213	0.536961	0.34889758	0.47847432	0.58985925
HIP13276	0.008064516129032258	0.0	0.3018514	0.4651788	0.14275703	0.28069037	0.16259399	0.6049027	0.19601873	0.17708856	0.33161527	0.8554975	0.7919498	0.35076436	0.37049302	0.5962192	0.39593196	0.24636403
HIP13306	0.008620689655172414	1.0	0.7039021	0.7198471	0.29837012	0.5666039	0.8327614	0.5440915	0.5750325	0.5851269	0.59098953	0.3445872	0.37714478	0.32222983	0.4876786	0.31656796	0.58018994	0.5648434
HIP13311	0.008620689655172414	1.0	0.5382925	0.5769852	0.74605215	0.5239562	0.7078116	0.47311106	0.75500876	0.7651118	0.643606	0.2767562	0.15916225	0.7541826	0.70614195	0.28853607	0.4731864	0.5369871
HIP13350	0.008064516129032258	0.0	0.58120626	0.45306093	0.43576923	0.56230843	0.54346156	0.6558186	0.6249302	0.68540645	0.59341633	0.559009	0.50222206	0.77398545	0.5020615	0.4652719	0.57728094	0.65150726
HIP13396	0.008620689655172414	1.0	0.2945462	0.7194911	0.7438852	0.2630452	0.34458375	0.33518165	0.4976179	0.5433521	0.37451643	0.785129	0.706288	0.7955899	0.679667	0.69475293	0.23963526	0.22502795
HIP13449	0.008620689655172414	1.0	0.23979321	0.7741333	0.8012364	0.2831221	0.23910022	0.46632814	0.3926432	0.4189589	0.2489782	0.68509233	0.79758596	0.9677045	0.78129554	0.6698351	0.2518304	0.29874253
HIP13463	0.008064516129032258	0.0	0.67353857	0.1855981	0.22573948	0.7516391	0.5500924	0.57800466	0.65421975	0.6119377	0.6219879	0.26757574	0.19118842	0.11525905	0.25641045	0.25444153	0.6305944	0.67183125
HIP13478	0.008620689655172414	1.0	0.46576864	0.85044897	0.7307558	0.22631055	0.6136434	0.3208061	0.43945622	0.42506576	0.2753782	0.55951566	0.6671187	0.941666	0.81157625	0.6303783	0.3098675	0.29388124
HIP13489	0.008620689655172414	1.0	0.40614974	0.670782	0.44094986	0.37637436	0.42534474	0.6139965	0.42376098	0.48592892	0.53211164	0.4215123	0.39073846	0.5418153	0.46123254	0.51074606	0.33788675	0.4462837
HIP13511	0.008064516129032258	0.0	0.32588422	0.41130513	0.23804265	0.55629766	0.40624234	0.3894629	0.35284013	0.3985846	0.4380694	0.72672534	0.5615557	0.45151544	0.54826903	0.6221404	0.39849105	0.41699684
HIP13513	0.008620689655172414	1.0	0.31434155	0.6255535	0.6219131	0.27487	0.3032971	0.2202875	0.32702368	0.41247764	0.3478576	0.4936673	0.61737573	0.7364487	0.5325727	0.47781214	0.30780762	0.2031857
HIP13610	0.008620689655172414	1.0	0.461061	0.4666808	0.55135715	0.44003066	0.58840954	0.6242405	0.53527606	0.61065054	0.48682904	0.44847006	0.46483803	0.58642334	0.46448824	0.49799886	0.39508608	0.47898963
HIP13625	0.008064516129032258	0.0	0.7596117	0.2589293	0.4541908	0.5363164	0.4704042	0.59744084	0.55549675	0.6289986	0.55100846	0.46391353	0.29648948	0.14309883	0.3340016	0.4658734	0.6368834	0.5283591
HIP13658	0.008064516129032258	0.0	0.8099556	0.15864134	0.34552795	0.854167	0.6660106	0.8285394	0.8169762	0.74511814	0.80638003	0.2781207	0.1651257	0.13390979	0.36990047	0.28940845	0.69260645	0.7707277
HIP13671	0.008620689655172414	1.0	0.4462949	0.42224962	0.39509478	0.5493182	0.3871801	0.36030257	0.44419754	0.54660666	0.35031623	0.68682075	0.43251276	0.550772	0.61042356	0.7189836	0.4932842	0.33894128
HIP13709	0.008064516129032258	0.0	0.69058883	0.3598082	0.5008529	0.7224195	0.6869211	0.6174347	0.76511896	0.6947531	0.65940434	0.44220522	0.35121977	0.25990805	0.37181437	0.34259847	0.6339083	0.63016653
HIP13736	0.008064516129032258	0.0	0.5236729	0.6754639	0.4084981	0.59092695	0.5205038	0.59827244	0.6127863	0.57758313	0.5663228	0.4828102	0.30273473	0.47555622	0.40222377	0.48817772	0.6657914	0.6245287
HIP13746	0.008064516129032258	0.0	0.46506378	0.48651528	0.5822264	0.50817114	0.7999228	0.4803556	0.66609216	0.6604154	0.50671846	0.34237158	0.38249975	0.41411307	0.47126955	0.43514383	0.59219116	0.52204925
HIP13754	0.008064516129032258	0.0	0.6198297	0.3440007	0.20901746	0.61900157	0.40136907	0.5961079	0.47885448	0.43651867	0.61886823	0.68371594	0.60365015	0.24825743	0.2950429	0.5730524	0.5831553	0.5443563
HIP13780	0.008064516129032258	0.0	0.47798452	0.4103703	0.17728803	0.3624931	0.17072517	0.42762017	0.3298719	0.24172965	0.41417915	0.3657825	0.5052353	0.50705343	0.28450984	0.44482136	0.353412	0.5147304
HIP13796	0.008064516129032258	0.0	0.30045146	0.363367	0.15170687	0.43713427	0.19608378	0.3072812	0.24454316	0.34691688	0.37519348	0.32566804	0.43167454	0.39503145	0.31437537	0.59073836	0.49138954	0.40862414
HIP13806	0.008064516129032258	0.0	0.56526023	0.6325642	0.7790636	0.5535382	0.5877591	0.66849554	0.7249795	0.60621816	0.6182266	0.51394683	0.7619989	0.7299161	0.66161877	0.648147	0.57541907	0.51800257
HIP13810	0.008064516129032258	0.0	0.45185006	0.55842304	0.5930104	0.2584395	0.51707697	0.29064637	0.55088174	0.5271337	0.34203702	0.43699068	0.4173322	0.50876987	0.61097753	0.5409136	0.43691212	0.31014246
HIP13848	0.008064516129032258	0.0	0.40337235	0.42944178	0.5967892	0.57210064	0.7463222	0.48218393	0.6368313	0.62956005	0.62592334	0.5112418	0.5676762	0.33967677	0.40821344	0.72231907	0.49161702	0.6098423
HIP13853	0.008064516129032258	0.0	0.8693613	0.10550517	0.12665251	0.70276034	0.5838262	0.6696247	0.67816025	0.66932297	0.7263313	0.32099265	0.042739034	0.050519854	0.21541932	0.4257684	0.7986926	0.686795
HIP13857	0.008064516129032258	0.0	0.36934	0.38920012	0.43136206	0.44247383	0.37306565	0.31413308	0.4284966	0.5045102	0.38212729	0.596082	0.3921411	0.3679632	0.40206683	0.6370259	0.46889567	0.3079255
HIP13871	0.008064516129032258	0.0	0.50510454	0.5061026	0.2971676	0.53560144	0.42110208	0.48460612	0.3542626	0.4136707	0.6046537	0.53488535	0.4692407	0.49978855	0.38570812	0.4333242	0.4063131	0.5205763
HIP13875	0.008620689655172414	1.0	0.63211346	0.7527264	0.8371601	0.38524297	0.72577804	0.3657545	0.61559916	0.5945487	0.35607484	0.642148	0.75408006	0.87834775	0.7289707	0.5348934	0.37778693	0.39478958
HIP13880	0.008620689655172414	1.0	0.25530338	0.572777	0.6893115	0.47462422	0.488582	0.4490393	0.52135366	0.78733957	0.42967272	0.49290523	0.40362865	0.6877729	0.6232072	0.36537546	0.39309648	0.3613237
HIP13902	0.008620689655172414	1.0	0.44632834	0.7864495	0.6471219	0.262789	0.31343496	0.38562724	0.28942686	0.4073733	0.25845557	0.46293563	0.7721429	0.8058523	0.6337832	0.5298504	0.32374832	0.41151348
HIP13903	0.008620689655172414	1.0	0.38547942	0.57218874	0.71411717	0.58366954	0.7225824	0.6294077	0.55437726	0.51596844	0.5954911	0.45426247	0.5149324	0.5744792	0.5851855	0.5198357	0.5363414	0.54705757
HIP13939	0.008620689655172414	1.0	0.32820717	0.4110288	0.2616384	0.44717732	0.37276357	0.61592317	0.3383966	0.37235874	0.58026	0.47184822	0.67738044	0.4191183	0.35676706	0.5010466	0.3797009	0.42515716
HIP13949	0.008620689655172414	1.0	0.3570727	0.58993274	0.44702613	0.69084215	0.40873867	0.7055439	0.31310493	0.34914246	0.6371686	0.42299747	0.6289431	0.46644932	0.51266193	0.6613021	0.6012381	0.7552935
HIP13962	0.008620689655172414	1.0	0.43367738	0.70895034	0.82031345	0.51521134	0.7793831	0.5261126	0.5530168	0.6285565	0.65434265	0.44243816	0.5431593	0.7091203	0.66939974	0.56652194	0.49681798	0.46203822
HIP13975	0.008620689655172414	1.0	0.6401586	0.21413565	0.22600523	0.78473604	0.45988938	0.6318546	0.8092052	0.81974363	0.5900625	0.4462143	0.308398	0.31091	0.44018802	0.43310577	0.63050616	0.64942074
HIP13987	0.008620689655172414	1.0	0.6389234	0.29331487	0.44440645	0.61860883	0.5430095	0.5292315	0.7131264	0.72039866	0.5364805	0.2604413	0.20399874	0.37637663	0.4498338	0.32851195	0.5790439	0.6375206
HIP13996	0.008620689655172414	1.0	0.35940167	0.5159221	0.55946344	0.35915852	0.53259903	0.36252785	0.56898147	0.49809366	0.53163385	0.35419673	0.5917909	0.55575454	0.5507195	0.5093262	0.40675396	0.33997408
HIP14009	0.008620689655172414	1.0	0.15637401	0.79427326	0.6815842	0.2697126	0.14994961	0.41170663	0.19949442	0.26511696	0.24472198	0.90119797	0.962695	0.85574114	0.6099908	0.80832016	0.20932576	0.28931803
HIP14014	0.008064516129032258	0.0	0.4212937	0.50830346	0.43045384	0.40027303	0.31326094	0.32741207	0.3680918	0.47172987	0.5087661	0.5030993	0.74463737	0.56507015	0.5134131	0.54084325	0.5506201	0.39311504
HIP14018	0.008064516129032258	0.0	0.30225846	0.7156941	0.44028673	0.21976393	0.3793526	0.40518355	0.29791296	0.2354092	0.27507856	0.5424441	0.731357	0.5043651	0.62726915	0.6697403	0.39558008	0.26959783
HIP14041	0.008620689655172414	1.0	0.451511	0.67740303	0.8686315	0.23166028	0.59684885	0.2061126	0.56397885	0.6447935	0.44900385	0.42536074	0.40212816	0.7209797	0.640555	0.31855044	0.39067006	0.30018806
HIP14051	0.008620689655172414	1.0	0.44637972	0.65191895	0.64075565	0.33959836	0.43001723	0.3295211	0.4012171	0.43861806	0.4311011	0.3762017	0.43375635	0.67134345	0.55387354	0.5277511	0.46782592	0.4443177
HIP14074	0.008064516129032258	0.0	0.19467577	0.557448	0.44761708	0.18140575	0.13459262	0.42718744	0.38137236	0.342384	0.29916	0.62449294	0.5560065	0.6184675	0.4922456	0.51143944	0.2965727	0.19098821
HIP14089	0.008064516129032258	0.0	0.59684956	0.41289496	0.45175657	0.32137328	0.35916594	0.37138963	0.49514312	0.38428345	0.46011505	0.28135732	0.371606	0.49861518	0.39529288	0.35662484	0.37670982	0.50368416
HIP14121	0.008064516129032258	0.0	0.35705197	0.6145675	0.37637076	0.38743728	0.4603664	0.31833798	0.40289363	0.35623008	0.44253504	0.47548017	0.7533231	0.5944321	0.41757676	0.5733179	0.40537226	0.3617963
HIP14153	0.008064516129032258	0.0	0.23377559	0.6126547	0.3717499	0.24130416	0.2077364	0.2188906	0.28924927	0.33438325	0.24745095	0.51399106	0.6353105	0.78858745	0.5001296	0.599842	0.4356408	0.23974684
HIP14161	0.008620689655172414	1.0	0.6669165	0.50021416	0.5986887	0.5811893	0.55897003	0.4391632	0.49938622	0.51003414	0.45819896	0.4381599	0.37339297	0.3647227	0.38408673	0.39467207	0.7166555	0.56069964
HIP14183	0.008620689655172414	1.0	0.32978845	0.7785009	0.9319123	0.20124206	0.8256289	0.2773642	0.5366107	0.5963496	0.23309684	0.3949803	0.42393166	0.78332233	0.77231634	0.61762697	0.24631035	0.2929635
HIP14184	0.008064516129032258	0.0	0.32064542	0.53690434	0.41728854	0.6142502	0.15971214	0.42207545	0.2515053	0.2925502	0.5506957	0.68779826	0.83904564	0.45932862	0.44615754	0.5913802	0.37178034	0.5733728
HIP14206	0.008064516129032258	0.0	0.58260995	0.5733812	0.5579466	0.39775628	0.5666641	0.7070513	0.44548145	0.3129481	0.4510742	0.51230115	0.295909	0.56661844	0.70092434	0.631544	0.30823117	0.4496314
HIP14217	0.008064516129032258	0.0	0.501489	0.39951494	0.2334004	0.5117983	0.35109463	0.4891749	0.3411749	0.3547763	0.6484967	0.69361615	0.6667764	0.45858067	0.41099292	0.695203	0.43045235	0.50753176
HIP14221	0.008620689655172414	1.0	0.20410085	0.5955613	0.63521934	0.17883486	0.33415347	0.16148418	0.28762227	0.23166725	0.19505939	0.66785353	0.7979444	0.7956855	0.8246757	0.5199742	0.22020698	0.14193174
HIP14227	0.008620689655172414	1.0	0.41803312	0.563326	0.6057155	0.39342183	0.49977	0.34798852	0.5290198	0.5362278	0.31516677	0.5938669	0.8405171	0.60469884	0.60771346	0.5016289	0.5258814	0.3636408
HIP14236	0.008620689655172414	1.0	0.48652214	0.78704095	0.80493253	0.28856602	0.87039125	0.34528536	0.5556308	0.5048301	0.41564816	0.50832856	0.56837046	0.8532643	0.9262256	0.43081933	0.6395995	0.3728845
HIP14244	0.008620689655172414	1.0	0.83454716	0.32347023	0.3772342	0.81545734	0.56790423	0.7172894	0.601865	0.6034187	0.81541586	0.2914435	0.17591187	0.09731588	0.21049124	0.4360628	0.7174507	0.8258684
HIP15854	0.008620689655172414	1.0	0.7961997	0.47353193	0.59617275	0.46897712	0.6580392	0.5821875	0.6817464	0.684718	0.49171814	0.41693437	0.31567842	0.40405527	0.42182806	0.32940936	0.56950104	0.5879807
HIP15855	0.008064516129032258	0.0	0.32062057	0.73367935	0.2927118	0.2641826	0.17765743	0.48467687	0.20265764	0.16710258	0.27889812	0.7035877	0.9058666	0.51685333	0.47309843	0.6879577	0.2394064	0.2449354
HIP17445	0.008064516129032258	0.0	0.5137034	0.49965513	0.57910407	0.35513052	0.3981418	0.59677577	0.34780347	0.5540898	0.46600792	0.478342	0.6699274	0.5488848	0.365685	0.6013334	0.45159316	0.43868572
HIP19717	0.008620689655172414	1.0	0.37614238	0.6276662	0.69280493	0.31215397	0.6670232	0.6280107	0.3751378	0.45114574	0.4105276	0.7643695	0.72706723	0.5184813	0.5145028	0.41859102	0.40438333	0.3043603
