# Supplementary material for: Dynamic kernel matching for non-conforming data: A case study of T cell receptor datasets
Source: PLoS One. 2023 Mar 7;18(3):e0265313. doi: 10.1371/journal.pone.0265313 (PMC9990938; doi:10.1371/journal.pone.0265313)
Supplement: S1 Data — (ZIP) [file pone.0265313.s009.zip › source code/repertoire-classification-problem/model/bin/train_val_4.out]

0	1.1795633048953749	48.82805347442627	1.2404458512314125	47.26429581642151	14	0.9901132360976851	59.668874740600586	0.9316602886703863	65.98994731903076
1	1.1727142678074143	49.605706334114075	1.2416025205497905	47.2295343875885	14	0.9846579464123167	59.63255167007446	0.9246806307590955	65.18349647521973
2	1.1636379693994552	49.76368844509125	1.2353912811225547	46.7689573764801	14	0.9812414250616016	59.987252950668335	0.9196751616970589	65.12787938117981
3	1.1585077269242174	49.797338247299194	1.232705772029332	46.27361297607422	14	0.9771943293214981	59.382545948028564	0.9146552460923497	65.98994731903076
4	1.1523273583828115	50.11584758758545	1.228964977390415	46.46131992340088	14	0.9731318411341422	59.27785038948059	0.9097169362554751	65.98994731903076
5	1.1459262501090233	50.02303123474121	1.2249048109688456	46.7533141374588	14	0.9691056412861184	60.16887426376343	0.9056850609799728	65.12787938117981
6	1.1405722582050133	50.47202110290527	1.221386905845447	46.395277976989746	14	0.9650604373551743	61.02358102798462	0.9027837136599173	64.32142853736877
7	1.1358757559752517	50.78999996185303	1.2183018810542698	46.53953313827515	14	0.9615353089604393	60.3462278842926	0.9003912630037647	64.32142853736877
8	1.131149758720867	50.96895098686218	1.21503885421945	46.647292375564575	14	0.9583317021314923	60.66887378692627	0.8985319585652869	65.18349647521973
9	1.1263976201035515	51.264357566833496	1.2117135696650174	46.76547944545746	14	0.9550206061457561	60.91887354850769	0.8958531567954477	65.98994731903076
10	1.12195032073489	51.59274935722351	1.2085464231580534	46.523889899253845	14	0.9513021692514513	60.84622144699097	0.8937350184674214	65.12787938117981
11	1.1178856827643984	51.68650150299072	1.2058080293996902	46.901047229766846	14	0.9477944111044535	60.59622764587402	0.8924534897445172	65.18349647521973
12	1.1142590846056544	51.86892747879028	1.2033096374306063	46.94797396659851	14	0.9446097223671014	60.55989861488342	0.8917302167063137	65.18349647521973
13	1.1104904287772976	51.97550058364868	1.2006163891180948	47.045305371284485	14	0.9417678810442444	61.45092844963074	0.8900289643239787	65.98994731903076
14	1.1064662927210842	52.18209624290466	1.1978178014319296	47.54585921764374	14	0.9386899935330781	61.70092821121216	0.8878011870560274	66.7963981628418
15	1.1026246302574363	52.422475814819336	1.1951414074192026	47.4311500787735	14	0.9358373173032167	61.914604902267456	0.8864338389903426	65.98994731903076
16	1.099155654198208	52.75007486343384	1.1925135985053443	47.53195643424988	14	0.9333787393178075	62.628281116485596	0.8842972125273485	65.18349647521973
17	1.0958532433363404	52.76142358779907	1.1899872593554952	47.4311500787735	14	0.9315033545014739	62.55563497543335	0.8818617662084802	65.98994731903076
18	1.0926459388803997	52.8753399848938	1.1875575744554308	47.39117622375488	6	0.9290848484737156	63.83769512176514	0.8937930626120876	65.01664519309998
19	1.0895122429990285	52.88896560668945	1.1849026782740617	47.18608856201172	6	0.9253934128555964	63.41034173965454	0.894683932743557	64.15457725524902
20	1.0865191429347376	53.02050709724426	1.182229551931701	47.27994203567505	6	0.9221617728545588	63.66034150123596	0.8959393201035301	63.34812641143799
21	1.0837170296042298	52.9781699180603	1.179916729242898	47.28689193725586	6	0.9194708463078338	63.48298788070679	0.8981354525637226	62.54167556762695
22	1.0809997037205976	53.01142334938049	1.1776181811141164	47.35119938850403	6	0.9161402302912247	63.232988119125366	0.9007538024317835	64.15457725524902
23	1.0782454015670295	53.29240560531616	1.175283344646003	47.21389412879944	6	0.9130650085111468	63.66034150123596	0.9025553206995715	64.21019434928894
24	1.0754721813218668	53.12507152557373	1.173137345128537	47.12004065513611	6	0.9103166397590337	63.087695837020874	0.9034015613331419	63.403743505477905
25	1.07279879700553	53.43250036239624	1.171290595423572	46.95492684841156	6	0.908157569560102	63.801366090774536	0.904221230647154	62.54167556762695
26	1.0702466604580512	53.544145822525024	1.1697064632264746	46.89061641693115	6	0.9063359293221631	63.83769512176514	0.9046074176896665	61.679607629776
27	1.0677865346287843	53.54413986206055	1.1680370276345495	47.25039601325989	6	0.9044934791834699	64.8013710975647	0.9045379366987178	62.54167556762695
28	1.0653348359494095	53.4884512424469	1.165940989077159	47.354674339294434	6	0.9026850816096474	65.05136489868164	0.9036914380911711	62.54167556762695
29	1.0629231232363603	53.70039939880371	1.1633253049401866	47.764852643013	6	0.9008995577283897	64.83769416809082	0.9021607924984921	61.679607629776
30	1.0605519124375893	53.78960371017456	1.1606228555558538	48.1281042098999	6	0.8989908942691143	64.30137157440186	0.9003774184003702	60.81753969192505
31	1.0582629953372562	54.03079390525818	1.1580955705014249	48.07422757148743	6	0.89689906928667	65.40607810020447	0.8981893691247682	60.81753969192505
32	1.0559162060749077	54.02197241783142	1.1556509231107355	48.02381992340088	6	0.8946744736977595	65.61975479125977	0.8958388822354262	60.81753969192505
33	1.0534775780769985	54.14016246795654	1.1534083553348098	48.27931523323059	6	0.8924363774707563	66.26077890396118	0.8944496923730818	61.623990535736084
34	1.0510915767702533	54.1131854057312	1.1511933907743477	47.962990403175354	6	0.8901495241622336	66.11975431442261	0.8938994338816463	61.623990535736084
35	1.048885727290287	54.17969822883606	1.149294444334846	47.804829478263855	6	0.8881653603192293	65.86975455284119	0.8941501845866042	60.81753969192505
36	1.0467633753873145	54.241931438446045	1.1474445129508402	47.697070240974426	6	0.8860423204856535	66.58343076705933	0.8950657342284724	60.81753969192505
37	1.0446829872511525	54.3510377407074	1.1456504759283648	47.999489307403564	6	0.883912401346043	67.26078391075134	0.8956699092809535	61.623990535736084
38	1.0426180775535683	54.42461967468262	1.1440021942024956	48.14721941947937	6	0.8818277996349349	67.47445464134216	0.8969203951353769	61.623990535736084
39	1.040612587861857	54.455870389938354	1.14241539627431	48.26540946960449	6	0.8801161423022228	66.97445511817932	0.8988456549204606	61.623990535736084
40	1.0386955832440148	54.79000806808472	1.1410195850799074	48.15765023231506	6	0.8789418447621316	67.65180826187134	0.9008684288685835	59.9554717540741
41	1.0368269917423902	54.78573441505432	1.1397862974905701	48.41662049293518	6	0.8776684852151433	67.93813705444336	0.9030768580883128	61.679607629776
42	1.034958228258115	54.93971109390259	1.138770481963249	48.628658056259155	6	0.8762442108920229	67.79710054397583	0.9059115621311591	62.54167556762695
43	1.033076738057676	55.02438545227051	1.1378106467887836	48.614755272865295	6	0.8750548648699812	68.08342933654785	0.9088197887572492	62.54167556762695
44	1.0311892284644566	55.3499698638916	1.1365771872167956	48.46702218055725	6	0.8741794731770894	68.5834288597107	0.910697409348044	62.54167556762695
45	1.0293267423469377	55.47950863838196	1.1351053596907117	48.41662049293518	6	0.8732149084797254	68.79710555076599	0.9113243721017643	62.54167556762695
46	1.027432783404311	55.44852614402771	1.1333620575502408	48.736417293548584	6	0.8722075201022965	68.04710626602173	0.9105970574712655	63.34812641143799
47	1.0255447578631391	55.62240481376648	1.131456489778681	48.84070158004761	6	0.8709636555799313	68.04710626602173	0.9099021615704543	62.486058473587036
48	1.0237570841987458	55.89631795883179	1.12959856120141	49.005815386772156	6	0.8694177035313254	68.72445344924927	0.9096081572288044	63.34812641143799
49	1.022031152306012	55.99834322929382	1.127752155461747	48.99190962314606	6	0.8679332352804031	68.47445964813232	0.9095422018821985	62.48605251312256
50	1.020256721305735	56.265437602996826	1.1258054838366307	49.358636140823364	6	0.8667883467736094	69.15180683135986	0.9091830161158715	62.48605251312256
51	1.0185331971701133	56.42595887184143	1.1238452255820965	49.68191385269165	6	0.865969021424899	69.54283714294434	0.908371258003799	62.48605251312256
52	1.0168656533873475	56.61545991897583	1.1217927846266997	49.58110451698303	6	0.8652272602517277	69.54283714294434	0.9071901671489987	61.623984575271606
53	1.0151848669404653	56.70013427734375	1.1197706126178548	49.4733452796936	6	0.864507340875216	69.75651383399963	0.905943034956267	60.761916637420654
54	1.0134947934304366	56.771183013916016	1.1177848149396674	49.358636140823364	6	0.8636852638040917	69.75651383399963	0.9046878195789448	60.761916637420654
55	1.0119235599321539	56.929171085357666	1.1158192252229564	49.351683259010315	6	0.8628514059213834	69.68386769294739	0.9035239269892308	60.761916637420654
56	1.0104682427405527	56.82860612869263	1.1139735934052222	49.402087926864624	6	0.8621027654421776	69.68386769294739	0.9024062977325988	61.623984575271606
57	1.0090173111065488	57.000213861465454	1.1122916030797838	49.351683259010315	6	0.8613743329244482	69.89754438400269	0.9014066485744587	61.679607629776
58	1.0075312950117685	57.203346490859985	1.1106195877480955	49.71840977668762	6	0.8605243946638842	69.47019696235657	0.9005380501962761	61.679607629776
59	1.0060381416369777	57.15900659561157	1.1088645047960406	49.92697834968567	6	0.8596772941170594	69.43386793136597	0.8996815765949793	61.679607629776
60	1.0046070739991482	57.21923112869263	1.1072787387637602	50.14944672584534	6	0.8590041540215824	69.61122751235962	0.8989504783461615	62.486058473587036
61	1.0032761862554465	57.41528272628784	1.105863063573183	50.19984245300293	6	0.8583738376061701	69.39754486083984	0.8987111644874859	61.679607629776
62	1.001933001752208	57.856255769729614	1.1045645945591687	50.20332336425781	6	0.857702847293829	70.1838731765747	0.8993851644962173	60.011088848114014
63	1.0005850877260707	58.15940499305725	1.10337688237231	50.3545343875885	6	0.8569656436609056	70.97019553184509	0.9004570463677197	60.06670594215393
64	0.999233304090289	58.2844078540802	1.1022192671493525	50.30412673950195	8	0.8559604910579378	68.68387460708618	1.022802752469108	62.59728670120239
65	0.9979253760304773	58.39177966117859	1.1012577121483786	50.3684401512146	8	0.8521014583465527	68.47019791603088	1.0206305255973853	63.51497173309326
66	0.9966490927784244	58.40312838554382	1.1004194687080733	50.47272443771362	8	0.8485686767238543	68.79284381866455	1.0191274832201698	63.51497173309326
67	0.9954082379524493	58.52586030960083	1.0994635891345779	50.371915102005005	8	0.8452347070455534	68.61549019813538	1.0169254173585223	64.37704563140869
68	0.9941644594214094	58.73526334762573	1.098443646023636	50.62741041183472	8	0.8421586253522212	69.04284358024597	1.0137002267068922	65.93432426452637
69	0.9929378791554558	58.78186821937561	1.0973037450137173	50.623929500579834	8	0.8394345061538797	69.00652050971985	1.0104813134220183	65.87870717048645
70	0.9917398480095455	58.73072147369385	1.0960346850330005	50.879424810409546	8	0.836777718163351	69.00651454925537	1.0075159885558418	66.7407751083374
71	0.9906045905312001	58.7375283241272	1.0947361300276608	51.14881992340088	8	0.8342983302771874	69.54284906387329	1.0045475680019498	67.60284304618835
72	0.9895070832447191	58.85571837425232	1.0933243244467281	50.987184047698975	8	0.8318608201665088	69.79284286499023	1.0011543503004265	65.93432426452637
73	0.9884076841490786	58.828747272491455	1.0919909429545887	51.14187002182007	8	0.8293190025780819	70.1838731765747	0.9971337398885558	65.87870717048645
74	0.9872876471353346	58.904337882995605	1.0906811230856175	51.195740699768066	8	0.8269702355152485	69.86122727394104	0.9930979090120837	65.0166392326355
75	0.9861347614352757	59.08929705619812	1.0893874695858274	51.03411078453064	8	0.8245535353053243	70.50225734710693	0.9894749224890077	64.15457129478455
76	0.9850234095454002	59.18278098106384	1.0880697385149167	51.14187002182007	8	0.8222819024614029	70.8249032497406	0.9864667739427664	65.0166392326355
77	0.9839824845510531	59.48593616485596	1.0867741932059671	51.09146237373352	8	0.8201077837805207	71.53857946395874	0.9836042947018058	65.0166392326355
78	0.9829221255171584	59.51237678527832	1.0854449392974486	51.202696561813354	8	0.8177228143696808	71.2522566318512	0.9803133206862205	65.0166392326355
79	0.9818147292282529	59.72885489463806	1.0842267861813872	51.45818591117859	8	0.8151505558520511	71.89328670501709	0.977648191537125	65.0166392326355
80	0.9807556600642396	59.7689151763916	1.0831255812679126	51.555514335632324	8	0.8126523358656179	71.85696363449097	0.976053568398325	65.0166392326355
81	0.9797459499210242	60.04536151885986	1.0823730711790625	51.50163769721985	8	0.8104196570921169	72.39328026771545	0.9751648480499915	65.0166392326355
82	0.9788356457500073	60.08315682411194	1.0815873684385957	51.811009645462036	8	0.8086222664079498	72.46593236923218	0.9744339217838245	65.0166392326355
83	0.9779526008291521	60.1789116859436	1.080627447272805	51.969170570373535	8	0.8069640096883306	72.00225591659546	0.9733055436115137	65.87870717048645
84	0.9770128016335123	60.111868381500244	1.0796537674949451	52.06650495529175	8	0.8049672911118133	71.96593284606934	0.9716812534654399	65.76747298240662
85	0.9760821175183683	60.245418548583984	1.0787183538569023	52.07345485687256	8	0.8032044689404696	71.71593308448792	0.9697669145786859	65.76747298240662
86	0.975198642640886	60.14285087585449	1.0779764207010802	52.54446268081665	8	0.80164183457473	71.92960977554321	0.9683940630681735	66.62954092025757
87	0.9743272065489642	60.120952129364014	1.0773242624890085	52.605295181274414	8	0.8001725007970837	71.28857374191284	0.9670018635094391	67.49160885810852
88	0.9734352185302642	60.12548804283142	1.0766142321149212	52.655696868896484	8	0.798851416064481	71.07490301132202	0.9657294498670306	67.49160885810852
89	0.9725563871843552	60.230326652526855	1.0758247457561356	52.699148654937744	8	0.7973205984891512	71.32489681243896	0.9644964202516697	67.49160885810852
90	0.971725538998037	60.26811599731445	1.0748795291069937	52.59139537811279	8	0.7960106926288546	71.75225615501404	0.9633324416706303	68.29805970191956
91	0.9709036339095637	60.428643226623535	1.0738243295526249	52.692198753356934	8	0.7949747551313825	71.50225639343262	0.96184341587946	68.29805970191956
92	0.9701152654380085	60.43318510055542	1.0727894239510578	52.90076732635498	8	0.794071502249051	71.28857970237732	0.9605410772558014	68.29805970191956
93	0.9693266389924772	60.61815023422241	1.07182907282864	52.8972864151001	8	0.7931790842737239	71.78857922554016	0.9594738389158722	68.35367679595947
94	0.9685001763637558	60.559916496276855	1.0708765469168362	53.03806662559509	8	0.7922500339937629	71.82490229606628	0.958545906523142	69.21574473381042
95	0.9676786152405843	60.55992245674133	1.0699431110792783	52.78257131576538	8	0.7910586241799109	72.03857898712158	0.9577356102636019	69.21574473381042
96	0.9668751982870787	60.55564880371094	1.0691529367898893	52.883380651474	8	0.789856895407007	72.03857898712158	0.9571396903783622	68.35367679595947
97	0.9660319673498983	60.627228021621704	1.068581008484445	52.88338661193848	8	0.7887953324945562	72.25225567817688	0.9570925671320258	68.35367679595947
98	0.9651386894613169	60.73886752128601	1.0681000590013072	52.93726325035095	8	0.787689999997461	72.71592617034912	0.9576403318750238	69.21574473381042
99	0.9642429178242979	60.67383289337158	1.0676993394247967	53.243160247802734	8	0.7869540002430936	72.50224947929382	0.9589835163782624	70.07781267166138
100	0.9634137894644883	60.85652709007263	1.0671429755492556	53.135401010513306	8	0.7865635136343097	72.53857851028442	0.9603022793450784	69.27136182785034
101	0.96259687187289	60.92556715011597	1.0664977826345439	53.54905128479004	8	0.7861032020692753	73.03857207298279	0.9607095342623215	70.07781267166138
102	0.961801366121324	61.05712056159973	1.065772273821879	53.55600118637085	8	0.7855623166323118	73.03857207298279	0.9606232849629138	70.02219557762146
103	0.9610087840748228	61.07300519943237	1.0648372041491379	53.55948209762573	8	0.7849601193803156	72.96592593193054	0.9602690007021365	70.8286464214325
104	0.9602070009565004	61.17984652519226	1.0637497578477324	53.828877210617065	8	0.784265739427457	72.96592593193054	0.9596080713748707	70.8286464214325
105	0.9594071096473374	61.242079734802246	1.062759223770088	53.82540225982666	8	0.7834990407699107	72.96592593193054	0.95864118491172	70.8286464214325
106	0.9586211489328944	61.34464740753174	1.0618351609870023	54.138243198394775	8	0.782746444689735	72.96592593193054	0.9576385260571898	72.5527822971344
107	0.957852644457514	61.342644691467285	1.0609250287986363	54.14172410964966	8	0.781885929496143	73.21593165397644	0.9566164331631121	72.5527822971344
108	0.9571016822125216	61.3875150680542	1.0601162803829538	54.18865084648132	8	0.7810203408143505	73.21593165397644	0.9554516806601437	72.5527822971344
109	0.9563421208349859	61.49662137031555	1.0592652242351592	54.080891609191895	8	0.7803837470321817	72.96593189239502	0.954020355048338	71.69071435928345
110	0.955589868720112	61.590105295181274	1.0584386756151125	54.23210263252258	8	0.7799042594015763	72.67960906028748	0.9528721128798525	71.69071435928345
111	0.9548337469955936	61.56085729598999	1.0576451476640316	54.22167778015137	8	0.7794897812129968	72.64328002929688	0.9522442902128778	71.69071435928345
112	0.9540836446638555	61.654603481292725	1.056791511776474	54.17127013206482	8	0.7787553293024873	73.67960810661316	0.9521902016691814	71.69071435928345
113	0.9533036173508672	61.681050062179565	1.0559795816817508	54.53451871871948	8	0.7779450330429472	73.67960810661316	0.952751639032923	71.69071435928345
114	0.9525038120330298	61.70802712440491	1.055196458681047	54.638803005218506	8	0.7771595882764567	73.46593141555786	0.9531576900716102	71.69071435928345
115	0.9517231827807635	61.7617130279541	1.054575773294083	54.80391979217529	8	0.7764842983978438	73.46593141555786	0.9532522805295848	70.88426351547241
116	0.9509813356162667	61.79269552230835	1.0540101223553953	54.85432147979736	8	0.7760045527932621	73.46593141555786	0.9534136862474195	70.88426351547241
117	0.9502378546165868	61.82795763015747	1.053397520153022	54.847365617752075	8	0.7753369161426127	73.46593141555786	0.9534314004604584	70.88426351547241
118	0.9495277382511743	61.968302726745605	1.0529149368347008	54.94122505187988	8	0.7746531131227821	73.17960262298584	0.9533838472574948	71.69071435928345
119	0.9487856331127013	61.90835237503052	1.0523911636714982	55.048978328704834	8	0.7739710299294602	73.64328503608704	0.9530492550102412	71.69071435928345
120	0.9480805902354892	61.84157729148865	1.05168190721934	54.89429235458374	8	0.7735016892752556	73.42960238456726	0.9523963228762405	70.88426351547241
121	0.9473917137274582	61.928510665893555	1.0508016140208987	54.904723167419434	8	0.7730823955724521	73.42960238456726	0.95181717129946	70.88426351547241
122	0.9466938081302569	61.9018018245697	1.0499561473092571	54.80043888092041	8	0.7726095292739048	73.64328503608704	0.9514295224044153	70.88426351547241
123	0.9460048456309005	61.970847845077515	1.0491968439056978	54.75003719329834	8	0.7721032983410901	73.39328527450562	0.9514349398579174	70.8286464214325
124	0.9453308456221692	61.997294425964355	1.0485720309351132	54.60230112075806	8	0.771589414180312	73.14327955245972	0.9518500199857748	70.8286464214325
125	0.9446702602602052	61.97739243507385	1.0481001105411456	54.803913831710815	8	0.7710356300445338	73.64327907562256	0.9524344170334066	70.02219557762146
126	0.9440561102139741	62.11601495742798	1.0477095379410362	55.12024164199829	8	0.7706027497123121	73.67960214614868	0.9528081353337315	70.02219557762146
127	0.9434460877513636	62.24755048751831	1.0472640168839762	55.18106818199158	8	0.770268845395662	73.64327907562256	0.9528949005810918	70.02219557762146
