# Supplementary material for: Dynamic kernel matching for non-conforming data: A case study of T cell receptor datasets
Source: PLoS One. 2023 Mar 7;18(3):e0265313. doi: 10.1371/journal.pone.0265313 (PMC9990938; doi:10.1371/journal.pone.0265313)
Supplement: S1 Data — (ZIP) [file pone.0265313.s009.zip › source code/repertoire-classification-problem/model/bin/train_val_7.out]

0	1.1212769226654367	51.9808292388916	1.1387537136547898	52.62441635131836	7	0.9664318270131543	59.41886901855469	0.9141969123278004	66.04556441307068
1	1.1174934763291058	52.376675605773926	1.1409129558363724	51.66501998901367	7	0.9628875225528482	61.265045404434204	0.9101156780315005	63.403743505477905
2	1.112023310144438	52.48417854309082	1.1371172987318303	52.07693576812744	7	0.9568933252310012	59.66886878013611	0.9076386119111235	65.18349647521973
3	1.107447367752931	52.62880325317383	1.1348832440971224	52.27159261703491	7	0.9533255451388523	60.77784299850464	0.9077325144384946	66.96324944496155
4	1.1031703312086238	52.84154415130615	1.133272798554443	52.662646770477295	7	0.9491737119643732	60.95519661903381	0.9051475292047011	67.76970028877258
5	1.099613128049503	52.998459339141846	1.1326627760918326	52.886855602264404	7	0.9448099961640312	61.45092844963074	0.8994621267324784	67.71408319473267
6	1.0957558151646265	53.08099389076233	1.1317171294860635	52.66960263252258	7	0.9408780428086803	61.769306659698486	0.8939786318923686	68.46491694450378
7	1.092098432111378	53.199851512908936	1.1308450914548636	52.65222191810608	7	0.9365310093254718	63.05136680603027	0.8896033072630933	69.27136778831482
8	1.0891948490168613	53.04560661315918	1.1304570126031916	52.84340977668762	7	0.9320594604030389	62.41034269332886	0.8864175006385107	68.46491694450378
9	1.0863404529604912	53.09555530548096	1.1292069567053953	52.662646770477295	7	0.9281864111056084	62.94666528701782	0.8847008558089235	68.5205340385437
10	1.083084993362309	53.18155884742737	1.1273989890882001	52.64700651168823	7	0.9244054585177149	62.70092725753784	0.8840265118348904	68.57615113258362
11	1.0801745309617579	53.20733189582825	1.1255447581379228	52.556633949279785	7	0.9205846059548214	62.87828087806702	0.8828772377704998	67.76970028877258
12	1.0777524992896568	53.39483022689819	1.1240955463304272	52.50970125198364	7	0.9164309669625083	63.01931142807007	0.8818914332157541	66.04556441307068
13	1.0752193668250984	53.7153422832489	1.1228802309281052	52.54272222518921	7	0.9124524063087734	63.446664810180664	0.8806701844119773	65.93433022499084
14	1.0724562075650113	53.765690326690674	1.1217561523220658	52.417588233947754	7	0.9087129875310634	63.446664810180664	0.8797759606188161	66.74078106880188
15	1.0698369977836961	53.932225704193115	1.1209589267439914	52.09083557128906	7	0.9051071992730738	63.91034126281738	0.8791096998293736	67.54723191261292
16	1.067614294003945	53.74271869659424	1.1202218950937188	51.918768882751465	7	0.9019699777473599	63.76931667327881	0.8780158901698861	67.54723191261292
17	1.0654228910666512	53.93476486206055	1.119157322484878	52.1916389465332	7	0.8992106021055916	63.55563998222351	0.8774691573227933	67.54723191261292
18	1.0631396493937966	53.96908521652222	1.1176495505847637	52.14123725891113	7	0.8964817533843513	63.591963052749634	0.8781165860119663	67.54723191261292
19	1.0608799693441102	54.30401563644409	1.1160024727374507	51.84229612350464	7	0.8935227918762567	63.841962814331055	0.8787082923222598	67.491614818573
20	1.0587501361958251	54.558563232421875	1.1144568646541466	51.694560050964355	7	0.8905375170225801	64.5556390285492	0.8784042269955343	68.29806566238403
21	1.0565524558917747	54.71200942993164	1.1129241552696572	51.845771074295044	7	0.8878538137471914	64.91034626960754	0.8783458388855664	68.29806566238403
22	1.0542889062324439	54.73136901855469	1.1115317837282719	51.983076333999634	7	0.8856068604136688	64.1603410243988	0.8791545013099233	68.29806566238403
23	1.052097933251777	54.65925931930542	1.110291960798202	51.7136812210083	7	0.8834608608962027	65.01504778862	0.879684637831208	68.29806566238403
24	1.0499621667020373	54.794806241989136	1.1090917798691557	51.955270767211914	7	0.8815111795746964	64.8013710975647	0.8796691593926304	68.29806566238403
25	1.0478142753754116	55.077797174453735	1.1077311391268547	51.85098648071289	7	0.8798429478613272	65.72872400283813	0.8791773750024882	69.16013360023499
26	1.045749107703851	54.92208003997803	1.1061561220102532	51.817965507507324	7	0.8784335500375064	65.97872376441956	0.8782486686878289	70.02220153808594
27	1.0438358867043278	55.28145432472229	1.1045430107364853	51.46514177322388	7	0.8773210802604003	66.72872304916382	0.8771313833964988	70.02220153808594
28	1.0419465712932743	55.33313751220703	1.1029482156150345	51.5694260597229	7	0.8757957661298982	66.72872304916382	0.8760608773862032	70.82865238189697
29	1.0399614615456905	55.47829866409302	1.101149191095684	51.623302698135376	7	0.8740369855508496	66.51504635810852	0.8748345550942259	71.63510322570801
30	1.038084872850801	55.4624080657959	1.0994412313899655	51.51207447052002	7	0.8722557612358636	65.51504731178284	0.8732739845202968	71.63510322570801
31	1.0363106138331748	55.682629346847534	1.097855207383709	51.61287188529968	7	0.8704747948948537	65.51504731178284	0.872060130970507	71.63510322570801
32	1.0345443520088136	55.68690299987793	1.0964170024658686	51.80753469467163	7	0.8684942426875176	65.72871804237366	0.870924357544209	71.63510322570801
33	1.0327176382826744	55.858248472213745	1.0951537039039558	51.90833806991577	7	0.8661325769258695	66.01504683494568	0.8694790153463581	70.77303528785706
34	1.0309596316255547	55.91193437576294	1.0939345188919893	52.08736062049866	7	0.8638564725330257	66.01504683494568	0.86788078057189	69.16013360023499
35	1.0293199490322287	56.13522529602051	1.0926586655965635	52.03695297241211	7	0.8619575260935239	66.3013756275177	0.8667886047475857	69.16013360023499
36	1.0278035779995713	56.12894296646118	1.0912908015829264	51.99698209762573	7	0.8600983076463716	66.0876989364624	0.8658487195606205	69.16013360023499
37	1.0263254731067308	56.11812472343445	1.0898628296328123	51.94310545921326	7	0.8582961014479802	65.62402248382568	0.864716643761316	69.16013360023499
38	1.0248763472905609	56.358516216278076	1.0884174014436359	52.151668071746826	7	0.8564930353363345	65.62402248382568	0.8637370305820015	69.16013360023499
39	1.0233905031784316	56.40058517456055	1.0870810102551065	52.25942134857178	7	0.8547297832083636	65.58769345283508	0.8628851145209525	69.16013360023499
40	1.0217739522516467	56.45146369934082	1.085950138334358	52.62267589569092	7	0.8532214953602968	65.76504707336426	0.8622461989729971	69.16013360023499
41	1.0201637646829436	56.39804005622864	1.0849320870325756	52.511441707611084	7	0.8517956731933186	65.97872376441956	0.8617433217018744	69.16013360023499
42	1.018610073415049	56.53866529464722	1.083780061245771	52.72347927093506	7	0.8503637456422349	66.19240045547485	0.8612493875285964	69.16013360023499
43	1.01710333341084	56.7369818687439	1.082609977280626	52.62267589569092	7	0.8489378374839314	66.4787232875824	0.8606133956857057	69.16013360023499
44	1.0155139557428914	56.9952666759491	1.0813944039043277	52.73043513298035	7	0.8476191605084408	66.4787232875824	0.860113528110973	69.16013360023499
45	1.013906519896602	57.02170729637146	1.0801655018725875	52.62267589569092	7	0.8461222235153308	66.6923999786377	0.8600167018785372	69.16013360023499
46	1.012318260115884	57.13081955909729	1.0788529302812024	52.9424786567688	7	0.8444349877190412	66.6923999786377	0.860098393637697	69.16013360023499
47	1.0107496063573644	57.12881088256836	1.0776498256470917	53.25184464454651	7	0.8426976189800252	66.94239974021912	0.8602314222181394	69.16013360023499
48	1.0092086418056336	57.0356011390686	1.0766915383164841	53.251850605010986	7	0.8409971405196192	67.36975312232971	0.8607067822651242	69.96658444404602
49	1.0077176382139785	57.084476947784424	1.075914520699886	53.21187376976013	7	0.8394593576469294	67.54710674285889	0.8610283898222376	69.96658444404602
50	1.0062631809356317	57.30069279670715	1.0753191167625988	53.47083806991577	7	0.8379283680889487	67.76078343391418	0.8612526551989628	69.96658444404602
51	1.0048156029633195	57.552433013916016	1.0747218210161524	53.2588005065918	7	0.836381040179136	67.97446012496948	0.8616325648747187	69.96658444404602
52	1.0034195337949405	57.58794546127319	1.0741326084542964	53.366559743881226	7	0.8348846191339787	68.0107831954956	0.8621215115511217	69.96658444404602
53	1.0020377391865833	57.61238932609558	1.0735530269208888	53.31267714500427	7	0.8333142455489504	67.58342981338501	0.8625182755266622	69.16013360023499
54	1.000730241083399	57.69733190536499	1.073008529848257	53.416961431503296	7	0.8317699273355278	67.79710650444031	0.863176625114165	69.16013360023499
55	0.9995200851606026	57.7217698097229	1.0725782292557984	53.52124571800232	7	0.8300785639556175	67.79710650444031	0.864039118108242	69.16013360023499
56	0.9983838817776776	57.80189633369446	1.0721052769659256	53.6655068397522	7	0.8285193692428953	68.29710006713867	0.8645715763953132	69.16013360023499
57	0.9972560195533192	57.85531401634216	1.07144735733505	53.60814332962036	7	0.8270009344184275	68.51077675819397	0.8646054569775332	69.16013360023499
58	0.9960947926946936	57.87975192070007	1.0707187528346698	53.806281089782715	7	0.8254270351890565	68.51077675819397	0.8647316062519411	68.29805970191956
59	0.9949500761705506	57.95787572860718	1.0701159536433955	53.65159511566162	7	0.8239171994971319	69.18813586235046	0.8648586154396033	68.29805970191956
60	0.9938832677872487	58.01610350608826	1.0695227854805698	53.60814332962036	7	0.8225929330854883	69.18813586235046	0.8652948494335168	67.49160885810852
61	0.9928205869875674	57.94278383255005	1.0689540388541663	53.72285842895508	7	0.8214157978316577	69.40181255340576	0.8655817164951559	67.49160885810852
62	0.9917241115969916	58.05870294570923	1.0684061021285174	53.77326011657715	7	0.8203225901114484	68.76077651977539	0.8655136113654143	67.49160885810852
63	0.9906315058160602	58.19225311279297	1.0677489564195708	53.98529767990112	7	0.8191305783583183	68.97445917129517	0.864586280911962	67.49160885810852
64	0.989559881918534	58.22323560714722	1.0669261054265176	53.92794609069824	7	0.8178258319775475	68.93813014030457	0.8630050724199293	67.49160885810852
65	0.9885242023950381	58.37240815162659	1.066070663721126	53.81671190261841	7	0.81657354030529	69.6518063545227	0.861084284183768	67.49160885810852
66	0.9875397737014995	58.379220962524414	1.0652985476100774	53.870588541030884	7	0.8153631264085175	69.6518063545227	0.8587470399585425	68.29805970191956
67	0.986608229673101	58.37467908859253	1.0645266894730052	53.92794609069824	7	0.8140251013848049	69.865483045578	0.8563333494450084	69.10451054573059
68	0.985733353928162	58.3101749420166	1.0635401969876561	54.039180278778076	7	0.8128327456663731	70.32915949821472	0.854176343037887	69.10451054573059
69	0.9848431717272961	58.49313735961914	1.0623951364982114	54.20081615447998	7	0.8117273271779524	70.32915949821472	0.8521460878444516	70.77303528785706
70	0.9839466261683482	58.49113464355469	1.061236145414047	54.3016254901886	7	0.810632743596536	69.65181231498718	0.8504209298736468	70.77303528785706
71	0.9830923023501872	58.42636227607727	1.0601768182760576	54.312050342559814	7	0.8095980099776199	70.40181159973145	0.8490969214359795	70.77303528785706
72	0.9822684194612289	58.33461284637451	1.0593327274256228	54.254698753356934	7	0.8085695537254604	70.40181159973145	0.848270630789909	70.77303528785706
73	0.9814528777308374	58.49260091781616	1.05861057227465	54.305100440979004	7	0.8076299265124713	70.40181159973145	0.8476078096534838	71.63510322570801
74	0.9806402597055107	58.479249477386475	1.0579062173280414	54.20081615447998	7	0.8067541908542779	70.61548829078674	0.8473590367490108	70.77303528785706
75	0.9798473336937077	58.445727825164795	1.0572261979265298	54.32248115539551	7	0.8058052765781424	71.04284167289734	0.8473103656588166	70.77303528785706
76	0.9790537197513013	58.510494232177734	1.056559851145762	54.22167778015137	7	0.8048227396937632	71.25651836395264	0.8473831143201316	70.77303528785706
77	0.978247981032009	58.5684597492218	1.0559159481009315	54.167795181274414	7	0.8037534375620237	71.25651836395264	0.8474112334835476	70.77303528785706
78	0.9774637401440747	58.677566051483154	1.055314094814237	54.42676544189453	7	0.8027616996058232	71.25651836395264	0.847298498855907	70.77303528785706
79	0.9766660846093729	58.8446319103241	1.0548284158082004	54.480648040771484	7	0.8018483857384163	71.25651836395264	0.8469616708341923	70.77303528785706
80	0.9758675691614169	58.78667235374451	1.0543152195780259	54.47021126747131	7	0.8009323201485956	71.00651264190674	0.846295066079448	70.77303528785706
81	0.9751163489424481	58.73124599456787	1.0537318544262992	54.31552529335022	7	0.800025455630596	71.25651240348816	0.8454370446342935	70.77303528785706
82	0.9744156056315076	58.83835554122925	1.0530511470941841	54.52409386634827	7	0.7991507518683078	71.47018909454346	0.8444934618203347	70.77303528785706
83	0.9736890649229377	58.86279344558716	1.0522568452211742	54.31552529335022	7	0.7982721784963751	71.47018909454346	0.8432706651727001	70.77303528785706
84	0.9729797224794541	59.03440713882446	1.0514438832305457	54.26512360572815	7	0.7974495854772983	71.22018933296204	0.8422411770246353	69.9109673500061
85	0.9722778612812829	59.09663438796997	1.050599534406135	54.30857539176941	7	0.7965327459655486	71.22018933296204	0.8413970001828752	70.77303528785706
86	0.9715718724994911	59.08328294754028	1.0498539896146446	54.197341203689575	7	0.7955309470242727	71.22018933296204	0.8408818261522156	70.77303528785706
87	0.9708640778998652	59.034132957458496	1.0491344142034347	54.41285967826843	7	0.7944566573956582	71.43386602401733	0.8405321854230116	73.30362200737
88	0.9701727076433967	59.060847759246826	1.048401338154132	54.82304096221924	7	0.7934217517940912	71.39754295349121	0.8402598508953704	73.30362200737
89	0.9694839171266911	59.03186798095703	1.0477545973955622	54.51366305351257	7	0.7924510817126216	71.39754295349121	0.840059061150488	72.49717116355896
90	0.9687935787661278	59.085285663604736	1.0471769076713142	54.463255405426025	7	0.7915334682789431	71.39754295349121	0.8399034168514571	72.49717116355896
91	0.9680869020537326	59.03868079185486	1.0466157282815487	54.52061891555786	7	0.7906579046034005	71.39754295349121	0.8395749299883092	72.49717116355896
92	0.9673527941085247	59.17248725891113	1.0460348568782596	54.624903202056885	7	0.7896911041315753	70.97018957138062	0.8390090210756451	72.49717116355896
93	0.9666434516650411	59.234726428985596	1.0454753113236774	54.56407070159912	7	0.7888476152204186	70.97018957138062	0.8383413844249957	69.91096138954163
94	0.9659829522944025	59.20346975326538	1.0449142179252375	54.40938472747803	7	0.7880398987006414	70.97018957138062	0.8376448546890013	69.91096138954163
95	0.9653623528987639	59.19011831283569	1.0442119267704393	54.41980957984924	7	0.7872304623543556	70.97018957138062	0.8368458232930926	69.91096138954163
96	0.9647836312786107	59.24807786941528	1.0434328453620307	54.574501514434814	7	0.7864811339445463	70.97018957138062	0.8358813445870541	71.63509726524353
97	0.9641796282087804	59.29495096206665	1.0427208371874588	54.682254791259766	7	0.7857613865506855	71.18386626243591	0.8350195395235805	71.63509726524353
98	0.9635599747177217	59.31284427642822	1.0419935225569599	54.73613142967224	7	0.7850160997331715	71.18386626243591	0.8344056474513257	71.63509726524353
99	0.9629499522551114	59.32393670082092	1.041253223236321	54.78653311729431	7	0.7842184441984698	71.43386602401733	0.8339050919459895	71.63509726524353
100	0.9623435414281691	59.46202278137207	1.0405156756380958	54.7795832157135	7	0.783379512827561	71.47018909454346	0.8335632764273997	71.63509726524353
101	0.9617414301674984	59.524255990982056	1.039840557742134	54.98467683792114	7	0.7824471088859083	71.47018909454346	0.8335010187077874	71.63509726524353
102	0.9611114577173879	59.54415202140808	1.0392006102982734	55.139362812042236	7	0.7815240779987276	71.47018909454346	0.8337122134030469	71.63509726524353
103	0.9604991994803164	59.62654948234558	1.0386140634675056	55.08895516395569	7	0.7805052527750164	71.97019457817078	0.834027371610753	71.63509726524353
104	0.9598741285357555	59.798163175582886	1.0380805732845293	55.035072565078735	7	0.7794892652650443	72.39754796028137	0.8346233774873181	71.63509726524353
105	0.9592310854041795	59.90299582481384	1.0376762420723509	54.876911640167236	7	0.7784715579285636	72.39754796028137	0.8353001292184632	70.77302932739258
106	0.9585987911882823	59.91889238357544	1.0373572142550003	55.03854751586914	7	0.7775063912919216	72.6475477218628	0.8359875438739619	70.77302932739258
107	0.9579891126909736	60.021716356277466	1.0370156567103868	55.03855347633362	7	0.7764762152132533	72.6475477218628	0.8367588000717561	70.77302932739258
108	0.9573721249310033	60.04842519760132	1.03656480419115	54.93079423904419	7	0.7754479309437445	73.14754724502563	0.8374067447088818	70.77302932739258
109	0.9567377669232958	60.054707527160645	1.0360913359533246	55.08548021316528	7	0.7745034882165315	73.14754724502563	0.8382466219843703	70.77302932739258
110	0.9561401272115476	60.07460355758667	1.0357006773618898	55.139362812042236	7	0.773744356795623	72.93387055397034	0.8392510866567345	70.77302932739258
111	0.9555357801764157	60.087960958480835	1.0353888728158755	54.93427515029907	7	0.7729253754122143	72.93387055397034	0.8404203107086253	70.77302932739258
112	0.9549169006072858	60.09049415588379	1.0350579781956155	54.876917600631714	7	0.7720786188306913	72.93387055397034	0.8415234934225848	70.77302932739258
113	0.9543678459944064	60.27572751045227	1.034693288984461	54.87343668937683	7	0.7713275705943734	73.39754700660706	0.8425608927725893	69.91096138954163
114	0.9538211131473134	60.29789447784424	1.0342169830328962	54.98467683792114	7	0.7705704169739499	73.61122369766235	0.8433869254446833	69.91096138954163
115	0.9532654372023758	60.320067405700684	1.0336869325029372	54.876911640167236	7	0.7698023424551966	73.86122345924377	0.8437290849285749	69.91096138954163
116	0.9527431258917054	60.25529503822327	1.0331546461985168	54.82303500175476	7	0.7689696024597189	74.11121726036072	0.8436445554556758	69.91096138954163
117	0.9522125594137936	60.18170714378357	1.0326429118208744	54.66834902763367	7	0.7682145126311057	74.32489395141602	0.8432255197268486	69.91096138954163
118	0.9516942037040931	60.262101888656616	1.0322118373064868	54.72222566604614	7	0.7674436003986131	74.53857064247131	0.842694609283635	69.91096138954163
119	0.9512019033659983	60.1885199546814	1.0318019166581553	54.927319288253784	7	0.7665937481293746	74.28857684135437	0.842273423771672	69.91096138954163
120	0.9506893090751017	60.2220356464386	1.0314329278807293	55.07505536079407	7	0.7656302153279158	74.50225353240967	0.8420010032527054	69.91096138954163
121	0.9501707813827504	60.2709174156189	1.0311427931487236	54.87344264984131	7	0.7646518920184826	74.28857088088989	0.8417248851067451	69.91096138954163
122	0.9496568112306468	60.368943214416504	1.0308708885777096	54.819560050964355	7	0.7638597399286086	74.28857088088989	0.8414112747428968	69.91096138954163
123	0.9491527300809679	60.49140691757202	1.0305828176375142	54.970765113830566	7	0.7630872798522582	74.53857660293579	0.8410766824956433	69.10451054573059
124	0.9486478750093602	60.451340675354004	1.030312460910358	54.91688847541809	7	0.7622719101045177	74.53857660293579	0.8407295355148766	69.10451054573059
125	0.9481506731657158	60.41581630706787	1.0300472636627276	54.970765113830566	7	0.7614288511499882	74.53857660293579	0.840322366588959	69.10451054573059
126	0.947658372827621	60.54055094718933	1.029711725510894	54.812610149383545	7	0.7606207906649093	74.53857660293579	0.8400247506116408	68.24244260787964
127	0.9471702000731469	60.567522048950195	1.029288734181097	54.8664927482605	7	0.7598333680979339	74.53857660293579	0.8396919641822214	68.24244260787964
