# Supplementary material for: Dynamic kernel matching for non-conforming data: A case study of T cell receptor datasets
Source: PLoS One. 2023 Mar 7;18(3):e0265313. doi: 10.1371/journal.pone.0265313 (PMC9990938; doi:10.1371/journal.pone.0265313)
Supplement: S1 Data — (ZIP) [file pone.0265313.s009.zip › source code/repertoire-classification-problem/model/bin/train_val_8.out]

0	1.1514394119564069	50.780779123306274	1.1964906113152214	48.87198805809021	11	0.9860044845772471	59.70093011856079	0.9378005852541411	64.32142853736877
1	1.1443154606010422	51.292139291763306	1.1940961828585839	49.73057806491852	2	0.9774965888303895	59.95945930480957	0.9113245440844152	63.51497769355774
2	1.1365114038528406	51.7287015914917	1.1899355785689107	48.87719750404358	12	0.9697779214683412	61.305636167526245	0.9507506208901343	61.623990535736084
3	1.1305608901243127	51.95586085319519	1.1871151490860863	48.976266384124756	12	0.9620670793169072	61.84195876121521	0.9441175080203321	62.54167556762695
4	1.124593608087326	52.17087268829346	1.1840420770891442	48.720771074295044	12	0.9563473663058373	61.62828207015991	0.9398843270519949	63.403743505477905
5	1.1194261313681766	52.04106569290161	1.1808131888105202	48.47223460674286	11	0.9515276385067325	61.38254404067993	0.9322323889584814	65.98994731903076
6	1.1147229218150314	52.0002007484436	1.1773970974164323	48.613014817237854	11	0.9444413513519068	61.48725152015686	0.9279243955370189	65.12787938117981
7	1.110341405810325	52.47896909713745	1.1745214615026807	49.026668071746826	11	0.9380822928362544	62.12401986122131	0.924508304142931	65.12787938117981
8	1.106252776260038	52.813100814819336	1.1718777441936177	48.87893795967102	11	0.9321172465737287	62.265050411224365	0.9215792676160864	65.12787938117981
9	1.102503382488578	53.0895471572876	1.1694335267595555	49.033623933792114	11	0.9273281316864775	62.728720903396606	0.9182259498895634	65.12787938117981
10	1.0990694048988001	53.760355710983276	1.1676606436031363	49.24913942813873	11	0.9231287453090349	64.01504874229431	0.9187265053948996	64.32142853736877
11	1.095794167295769	53.629350662231445	1.1656072567431597	49.08750057220459	11	0.921066501342539	64.44666385650635	0.9196192673355285	62.708526849746704
12	1.0924002616636421	53.667402267456055	1.1634352878454133	48.99364709854126	11	0.9193659368908075	63.12828063964844	0.920242876427557	60.2891743183136
13	1.0890748051265589	53.79868745803833	1.1612155937620525	49.23871159553528	11	0.9172353298205936	63.37828040122986	0.9198369973715208	60.2891743183136
14	1.0859586514755757	53.9231538772583	1.159261096926322	49.497681856155396	11	0.914030605104416	63.591957092285156	0.9184279435130017	61.04000806808472
15	1.0829980561322978	54.02998924255371	1.1568939277198462	49.38991963863373	11	0.9102535221261671	64.01931047439575	0.9163636357546955	60.177940130233765
16	1.080126547802167	54.348766803741455	1.1542541660117531	49.699294567108154	11	0.9070724450244831	64.58768844604492	0.9145328804362609	60.177940130233765
17	1.077381188746444	54.49366569519043	1.1515382159893277	50.17725229263306	11	0.9046622801552917	65.44240117073059	0.9131565032814059	60.9843909740448
18	1.0748975872853341	54.49166297912598	1.1489731807430343	50.38233995437622	11	0.90260786139941	65.2287244796753	0.9122124045194944	62.65290975570679
19	1.072510210117382	54.53172326087952	1.1465414320511595	50.22765398025513	11	0.9008045373137881	65.01504182815552	0.9115451978254722	61.84645891189575
20	1.0703128737786334	54.562973976135254	1.144186645595546	50.278061628341675	11	0.8994968672279526	65.33769369125366	0.9111434463530567	61.90207600593567
21	1.068116999292417	54.61185574531555	1.1418390824112687	50.27110576629639	2	0.8970792211134487	65.86975455284119	0.8462999675849976	72.49717116355896
22	1.0660208747437012	54.76329326629639	1.1398251655696652	50.53703188896179	2	0.8939659051762048	65.83342552185059	0.8443781474529312	71.63510322570801
23	1.0638545812734332	54.94399070739746	1.1380116085163168	50.48314929008484	2	0.8907850000571716	66.2971019744873	0.8423857284426854	72.49717116355896
24	1.061558870858391	54.830336570739746	1.1364012489649629	50.335413217544556	2	0.8873153360673399	66.2971019744873	0.839946240531522	71.69072031974792
25	1.059417084915871	54.7411322593689	1.1346710175059576	50.80294609069824	2	0.8838905595493833	66.33342504501343	0.8370001777222421	71.69072031974792
26	1.0573722111971122	54.7010600566864	1.13304096594108	50.74906945228577	2	0.8804727483287867	65.61974883079529	0.8336403246549863	72.49717116355896
27	1.055376868481802	54.73885536193848	1.1314021432610082	50.957632064819336	2	0.876871517611045	65.93813300132751	0.8300895708452727	71.69072031974792
28	1.0534166962185931	54.90392446517944	1.1297743274705918	50.96110701560974	2	0.8733794098852757	66.36548638343811	0.8265524896563027	71.69072031974792
29	1.0514400136209014	54.9641489982605	1.1282325030056066	51.01151466369629	2	0.8701306576104773	66.86548590660095	0.823799993320569	71.69072031974792
30	1.0494985874666365	55.04681468009949	1.126868336618963	50.75601935386658	2	0.8670139880115414	67.32916235923767	0.8216668925019175	71.74633741378784
31	1.047662070729398	55.040013790130615	1.1255585167499917	50.64478516578674	2	0.864322975473491	67.32916235923767	0.8187234954237259	70.88426947593689
32	1.0459001084713087	55.120134353637695	1.1242941003008484	50.856828689575195	2	0.8619949323200866	67.54283905029297	0.8165099927157962	72.6084053516388
33	1.044154656547702	55.28493523597717	1.123242598373473	50.96110701560974	2	0.8597236434414669	68.29283833503723	0.8158303172795863	72.6084053516388
34	1.0422974159010345	55.58581352233887	1.122215431991195	50.96111297607422	2	0.8572261973769627	68.54284405708313	0.815602612249844	71.80195450782776
35	1.0405018310347014	55.71509003639221	1.1211394225360718	50.91070532798767	2	0.8551531185034624	68.57916712760925	0.8155508454719343	71.80195450782776
36	1.0388113275680453	55.73779344558716	1.1198460270102581	51.11927390098572	2	0.8532638890837344	69.0791666507721	0.814710624231144	72.6084053516388
37	1.0371734507925534	55.73325157165527	1.1185773109948431	51.27047896385193	2	0.8514772473152461	68.79283785820007	0.813976086329309	73.41485619544983
38	1.0355527722821478	55.884695053100586	1.1173914046258187	51.202696561813354	2	0.849636001055109	68.54283809661865	0.8136447617524218	71.69072031974792
39	1.0339836885670008	56.0071587562561	1.1162757531696716	51.094937324523926	2	0.8476398844178697	69.29284334182739	0.8136502651972494	71.74633741378784
40	1.0324714451179642	56.06057643890381	1.1151347342725224	50.93330144882202	2	0.845623129862527	69.54284310340881	0.8138027278172393	70.9398865699768
41	1.030967886792796	56.198930740356445	1.1139342953695	50.623929500579834	2	0.8437868710992648	69.75651979446411	0.8136860375886289	70.9398865699768
42	1.0294565032570138	56.23445510864258	1.1126435655747746	50.573527812957764	2	0.8419940379553454	69.89754438400269	0.8134571286803305	70.88426947593689
43	1.0279882013752726	56.223106384277344	1.1114277342245	50.52312612533569	2	0.8403260642159525	69.57489848136902	0.8135463016848028	70.02220153808594
44	1.0265787175601264	56.24073147773743	1.1101536007555828	50.51964521408081	2	0.8385563627385741	68.8612163066864	0.814015556347682	69.16013360023499
45	1.0251518634972432	56.42142295837402	1.1087227910917297	50.73168873786926	2	0.8366551805246113	69.64754462242126	0.8147265326263489	69.2157506942749
46	1.0237342964975065	56.664347648620605	1.1071278239876279	50.73864459991455	2	0.8349711264073626	70.7201898097992	0.8155223823432165	69.2157506942749
47	1.0222973814495475	56.66661262512207	1.1055647596652614	50.89679956436157	2	0.833358617072873	70.47019004821777	0.815879074361106	69.2157506942749
48	1.0208774926840243	56.92542791366577	1.1039917203491447	51.20617151260376	2	0.8319209281029853	70.64754366874695	0.8156239380985509	71.63510322570801
49	1.0194770379580484	57.00355768203735	1.1024815406919184	51.05496644973755	2	0.8306098183641327	71.07489705085754	0.8158387444294787	71.63510322570801
50	1.0180813987462967	57.05950856208801	1.101003865755705	51.01151466369629	2	0.829196636921993	71.32489681243896	0.8161165824019475	71.63510322570801
51	1.0167352905379936	57.13309049606323	1.099620093346863	51.06191635131836	2	0.8278119186085711	72.32490181922913	0.8164798957518952	70.82865238189697
52	1.0154793012387424	57.27318525314331	1.0984066697537005	51.31393074989319	2	0.826440700933242	72.78857231140137	0.816776049876681	70.82865238189697
53	1.0142518610595346	57.25729465484619	1.0972861167920038	51.411259174346924	2	0.825108007371706	72.57490158081055	0.8172257845086872	70.82865238189697
54	1.0129771256513393	57.33088254928589	1.0961379606148436	51.36085748672485	2	0.8237189894920125	72.07489609718323	0.8166934122129413	70.82865238189697
55	1.0117070337747176	57.39765167236328	1.095057049654171	51.25657320022583	2	0.822511929256932	72.2522497177124	0.8163515966943515	70.82865238189697
56	1.0104310944879664	57.658469676971436	1.094070385186171	51.14881992340088	2	0.8211088087998677	72.28857278823853	0.8166288327275424	70.82865238189697
57	1.0091573909756764	57.774657011032104	1.0931243086237747	51.246148347854614	2	0.8195734336842899	72.32489585876465	0.8170631749122964	70.82865238189697
58	1.007910688739572	57.93517827987671	1.0922355022841157	51.40083432197571	2	0.8179848299382702	73.00224900245667	0.817716107046297	72.49717116355896
59	1.0066882360572391	57.90393352508545	1.0913060220475277	51.346951723098755	2	0.8166237592393419	72.75224924087524	0.8177601346049179	72.49717116355896
60	1.0055118747253375	58.04455876350403	1.0901763540053353	51.5555202960968	2	0.8153934813463948	73.00224900245667	0.8171774573837948	72.49717116355896
61	1.004366814235893	57.89484977722168	1.08905107152074	51.60592198371887	2	0.8140914006967125	72.53857254981995	0.8165632213462383	72.49717116355896
62	1.003234652445263	57.948267459869385	1.088036889828602	51.55899524688721	2	0.8126273123899174	72.96592593193054	0.8162014558401482	71.69072031974792
63	1.0020804768753226	57.883501052856445	1.0870927050753652	51.70673131942749	2	0.8109597686071516	72.75224924087524	0.8159689352961818	72.49717116355896
64	1.0008851974518262	57.86359906196594	1.0862037267530553	51.70325040817261	2	0.809002434057682	73.21592569351196	0.8152128135716634	72.49717116355896
65	0.9996875962625431	57.99968242645264	1.0851951344970703	51.64937376976013	2	0.8071505248731913	73.9296019077301	0.8132241781797368	73.30362200737
66	0.9985301530222364	58.200275897979736	1.0841703758719043	51.70673131942749	2	0.8054907203097144	73.9296019077301	0.8112453457989093	72.49717116355896
67	0.9974058164422207	58.372145891189575	1.083327144934724	51.454710960388184	2	0.8041820183279738	73.89327883720398	0.8095639574127491	72.49717116355896
68	0.9963120927740587	58.51931571960449	1.0825721410974363	51.44776105880737	2	0.803275927731903	74.82063174247742	0.8086625103482517	72.49717116355896
69	0.995205470407082	58.60852599143982	1.0816885802286285	51.44428014755249	2	0.8025752704122879	74.82063174247742	0.8073030734845066	72.49717116355896
70	0.9941406398242649	58.64177942276001	1.0807067312748526	51.11405849456787	2	0.8020755748202061	74.35696125030518	0.8058296121232394	72.49717116355896
71	0.9931045303441419	58.53921175003052	1.0797057062555058	51.11405849456787	2	0.8014891999720893	74.179607629776	0.8045426659468331	73.35923910140991
72	0.9920850171898271	58.42757225036621	1.0786962540862666	51.110583543777466	2	0.8006769259120643	74.3569552898407	0.8035351055867533	74.97214078903198
73	0.9910556150330878	58.420759439468384	1.0777506934718228	51.211386919021606	2	0.7997021282469738	74.53430891036987	0.8030611214009754	75.77859163284302
74	0.9900428092021567	58.59009623527527	1.0768165697036614	51.42343044281006	2	0.7987127120565601	74.96166229248047	0.8028482068792072	75.77859163284302
75	0.9890363667293076	58.59917402267456	1.0758749646901875	51.426905393600464	2	0.7977844356985282	74.99798536300659	0.8028105426786682	75.77859163284302
76	0.988041791059368	58.58609080314636	1.0749484941499896	51.58159136772156	2	0.7968350914657655	74.7843086719513	0.8029290387251128	75.77859163284302
77	0.9870503110771439	58.54829549789429	1.07406854491685	51.73975229263306	2	0.7957656173513751	74.570631980896	0.8032586434754914	75.77859163284302
78	0.9860781791431419	58.63069295883179	1.0732511113772991	51.79362893104553	2	0.794965296085585	74.57063794136047	0.8033630369445651	74.97214078903198
79	0.9850779280457238	58.80657434463501	1.0724036668651726	51.948314905166626	2	0.794165576759073	74.78431463241577	0.8032335340084654	74.97214078903198
80	0.9840726894514307	59.02732610702515	1.0715752264359664	52.10995078086853	2	0.7931653256616549	75.28431415557861	0.8034894441929492	74.97214078903198
81	0.9830622913776116	59.02305841445923	1.0706423925376867	52.16035842895508	2	0.7921093521853572	74.57063794136047	0.8037739034974763	74.97214078903198
82	0.9820418323187171	59.18130874633789	1.0696180638691477	52.106475830078125	2	0.7910469293596522	74.7843086719513	0.8036438846134241	74.97214078903198
83	0.9810525021196289	59.226179122924805	1.068530789550393	51.955270767211914	2	0.789988462134917	74.53430891036987	0.8031386855765146	74.97214078903198
84	0.9800921509972109	59.2551589012146	1.067446438936703	51.90138816833496	2	0.7890416116505918	74.39327836036682	0.8023421479290435	74.11007285118103
85	0.9791217388897175	59.252893924713135	1.0664333751317956	52.275073528289795	2	0.7882958088851253	74.64328408241272	0.8020169287362618	75.0277578830719
86	0.978171448752375	59.42877531051636	1.0656117280172985	52.59486436843872	2	0.787628000251825	74.92960691452026	0.8019945709916497	76.7518937587738
87	0.9772319075307115	59.37535762786865	1.0649358361994077	52.332425117492676	2	0.7866768502012282	74.71592426300049	0.8022912410643881	77.55834460258484
88	0.9762921943263971	59.52025651931763	1.0642738749762368	52.325475215911865	2	0.7854905138755766	74.71592426300049	0.8026316807217709	77.50272750854492
89	0.975371055248376	59.62936282157898	1.0634744996150265	52.32546925544739	2	0.7842232597126939	75.53431391716003	0.8029989496726885	76.64065957069397
90	0.9743924739649666	59.700679779052734	1.0626703947309173	52.21424102783203	2	0.7829807710515356	75.53431391716003	0.8034558215847055	76.58504247665405
91	0.9734508689514927	59.88764762878418	1.0619505613457312	52.42279767990112	2	0.7817680353889765	75.57063102722168	0.8045574564548073	77.447110414505
92	0.9725164012180296	59.889912605285645	1.0611431027999303	52.52361297607422	2	0.780459935346514	75.1796007156372	0.805312460292095	77.447110414505
93	0.9715721304734674	59.972578287124634	1.0601371762750336	52.37239599227905	2	0.7791400544924674	75.64327716827393	0.8055422291136477	76.64065957069397
94	0.9706183146917823	60.039353370666504	1.0590000269875288	52.37935185432434	2	0.7771953606678361	75.35695433616638	0.8049457072891301	77.447110414505
95	0.9697045708677482	60.05271077156067	1.0578831716528256	52.32199430465698	2	0.7757737520758041	75.49798488616943	0.8035478323029172	75.77859163284302
96	0.9687916869569684	60.141921043395996	1.0568653783250195	52.47320532798767	2	0.774497210849775	75.24799108505249	0.8028280849090563	75.77859163284302
97	0.9679242924573418	60.07087230682373	1.0560383137570204	52.37240195274353	2	0.7732453491341446	74.85696077346802	0.8023608940379875	75.77859163284302
98	0.9670625733851936	60.08449196815491	1.0552771185443015	52.426278591156006	2	0.7718207308457226	75.49799084663391	0.8012647626127134	75.77859163284302
99	0.9661976726340046	60.15126705169678	1.0545025086848154	52.52361297607422	2	0.7702522490698537	75.57063698768616	0.79975019739789	75.77859163284302
100	0.9653117899994103	60.40727496147156	1.0536816354922474	52.72870063781738	2	0.7684852133235638	75.57063698768616	0.7982830134033795	75.77859163284302
101	0.9644553163981135	60.47832369804382	1.0527991925106701	52.82602906227112	2	0.7665244391210769	75.24799108505249	0.796677727340226	75.77859163284302
102	0.9635813005664288	60.554176568984985	1.0518481284513987	52.930307388305664	2	0.7641567539666486	75.71166753768921	0.7953329090018042	74.97214078903198
103	0.9626681586816727	60.63230037689209	1.051040239948971	52.930307388305664	2	0.7615761542904521	76.21166706085205	0.7951792425032583	74.97214078903198
104	0.9617937128933607	60.68345308303833	1.0503296076356057	52.93378829956055	2	0.758997618406066	76.67534351348877	0.7945970812300878	74.97214078903198
105	0.9609729256921179	60.86413860321045	1.0497096961705707	52.88686156272888	2	0.7571351322885472	76.74798965454102	0.7949050161664576	74.97214078903198
106	0.9601823214461016	60.76158285140991	1.0490149722524105	52.93726325035095	2	0.7557229827423128	76.070636510849	0.7953160547020197	74.16568994522095
107	0.9593487215373696	60.7749342918396	1.0482548949269221	52.883380651474	2	0.7537400227778646	75.53431391716003	0.7955817678976027	74.97214078903198
108	0.9585024809037991	60.96444129943848	1.0475050505691603	52.93726325035095	2	0.7515133633971438	76.38902068138123	0.796206924833489	74.97214078903198
109	0.9576754163357999	61.078083515167236	1.0467880548977133	52.94421315193176	2	0.7493223044251516	76.17534399032593	0.7970988268608635	74.97214078903198
110	0.9568512754728653	61.06245517730713	1.046018604517753	52.94421315193176	2	0.7473076996529446	76.17534399032593	0.7983870629071514	74.97214078903198
111	0.9560350458118704	61.13630533218384	1.0452338476818661	52.84688472747803	2	0.7455620757466872	77.35269665718079	0.7997254318961659	74.16568994522095
112	0.9552405719562097	61.309921741485596	1.0444547662734576	52.79648303985596	2	0.7442119259460886	77.63901948928833	0.8007128702860946	73.35923910140991
113	0.9544858260928982	61.367619037628174	1.0436369027772794	52.73565053939819	2	0.7429234319258246	77.6026964187622	0.8009918261457941	74.16568994522095
114	0.9537070886497914	61.40313744544983	1.0428518879674162	52.78952717781067	2	0.7415226332345469	77.10269689559937	0.8013044906050627	74.16568994522095
115	0.9528968783815768	61.365342140197754	1.042054748380667	52.68524885177612	2	0.7401036903736034	77.6026964187622	0.8018001446048493	74.97214078903198
116	0.9521085099100216	61.242878437042236	1.0413736970832503	52.74608135223389	2	0.738861803651723	77.17534303665161	0.8031253569210727	74.97214078903198
117	0.9513370817295765	61.318737268447876	1.0406818108788294	52.95811891555786	2	0.7378885538304903	77.49799489974976	0.8046056975883743	74.97214078903198
118	0.950536072533183	61.318737268447876	1.0399850231688585	52.80343294143677	2	0.7366087449340948	77.07063555717468	0.8058369213859011	74.97214078903198
119	0.949745726261143	61.48808002471924	1.039188571512713	52.79648303985596	2	0.7355920694935193	77.03431248664856	0.8060699578778202	74.97214078903198
120	0.9489832411785426	61.425572633743286	1.0383150716289808	52.742600440979004	2	0.7346808194179227	77.24798917770386	0.805404728984283	74.97214078903198
121	0.9482539487475589	61.423301696777344	1.0375389999169624	52.749550342559814	2	0.7339193662312276	76.96166634559631	0.8045856616095488	74.97214078903198
122	0.9475101237825773	61.57047748565674	1.0368393744932525	52.53751277923584	2	0.7330022687455017	77.21166610717773	0.8039308376663886	74.11007285118103
123	0.9467573557197507	61.77105903625488	1.0361452525143702	52.59139537811279	2	0.732027815045713	77.46166586875916	0.8032807432461272	74.11007285118103
124	0.946010521058379	61.84464693069458	1.0354654050955094	52.37935185432434	2	0.731068237845224	77.7479887008667	0.8026508567873422	74.11007285118103
125	0.945329813726264	61.96056604385376	1.0347896852602694	52.48711109161377	2	0.7303076445717832	77.49798893928528	0.8016030524869605	74.11007285118103
126	0.9446375835565413	62.03187704086304	1.0340787089816026	52.64527201652527	2	0.7291327450924139	77.49798893928528	0.8001109310080748	74.11007285118103
127	0.9439678831140814	62.04096078872681	1.03326093147675	53.01547050476074	2	0.7283466983866455	77.24798917770386	0.7985433091454602	74.11007285118103
