# Supplementary material for: Dynamic kernel matching for non-conforming data: A case study of T cell receptor datasets
Source: PLoS One. 2023 Mar 7;18(3):e0265313. doi: 10.1371/journal.pone.0265313 (PMC9990938; doi:10.1371/journal.pone.0265313)
Supplement: S1 Data — (ZIP) [file pone.0265313.s009.zip › source code/repertoire-classification-problem/model/comparisons/dkm-1sequence-32steps/README.md]

## Comparison of DKM to another variant of DKM

This folder contains a script for using an alternative variant of DKM on the repertoire classification
problem. The model has 32 instead of 8 steps of weights. To use this code, simply move these python
scripts into the parent directory, overwriting the existing DKM model.

```
mv model.py ../../
mv train_val.py ../../
```

Then follow the README in parent folder. On the test cohort, we achieve a classification
accuracy of 73.5%.
