# Supplementary material for: Dynamic kernel matching for non-conforming data: A case study of T cell receptor datasets
Source: PLoS One. 2023 Mar 7;18(3):e0265313. doi: 10.1371/journal.pone.0265313 (PMC9990938; doi:10.1371/journal.pone.0265313)
Supplement: S1 Data — (ZIP) [file pone.0265313.s009.zip › source code/repertoire-classification-problem/model/comparisons/dkm-2sequences-8steps/README.md]

## Comparison of DKM to another variant of DKM

This folder contains a script for using an alternative variant of DKM on the repertoire classification
problem. The model has two sequences of weights instead of just one. To use this code, simply move
these python scripts into the parent directory, overwriting the existing DKM model.

```
mv model.py ../../
mv train_val.py ../../
```

Then follow the README in parent folder. On the test cohort, we achieve a classification
accuracy of 73.5%.
