# Supplementary material for: Dynamic kernel matching for non-conforming data: A case study of T cell receptor datasets
Source: PLoS One. 2023 Mar 7;18(3):e0265313. doi: 10.1371/journal.pone.0265313 (PMC9990938; doi:10.1371/journal.pone.0265313)
Supplement: S1 Data — (ZIP) [file pone.0265313.s009.zip › source code/repertoire-classification-problem/model/comparisons/max-snippet-model/README.md]

## Comparison of DKM to another variant of DKM

This folder contains a script for using the Max Snippet Model on the repertoire classification
problem. To use this code, simply move the python script into the parent directory, overwriting
the DKM model.

```
mv BatchExpand.py ../../
mv GlobalPool.py ../../
mv MaskCopy.py ../../
mv model.py ../../
mv train_val.py ../../
```

Then follow the README in parent folder. On the test cohort, we achieve a classification
accuracy of 68.3%.
