# Supplementary material for: Dynamic kernel matching for non-conforming data: A case study of T cell receptor datasets
Source: PLoS One. 2023 Mar 7;18(3):e0265313. doi: 10.1371/journal.pone.0265313 (PMC9990938; doi:10.1371/journal.pone.0265313)
Supplement: S1 Data — (ZIP) [file pone.0265313.s009.zip › source code/repertoire-classification-problem/model/FullFlatten.py]

##########################################################################################
# Author: Jared L. Ostmeyer
# Date Started: 2019-08-14
# Purpose: Flatten tensor for single binary output
##########################################################################################

from tensorflow.keras.layers import *
import tensorflow as tf

class FullFlatten(Layer):
  def compute_mask(self, inputs, mask=None):
    return None
  def call(self, inputs, mask=None):
    outputs = tf.reshape(inputs, [-1])
    return outputs
